# Supplementary material for: Large-scale transcriptome sequencing reveals novel expression patterns for key sex-related genes in a sex-changing fish
Source: Biol Sex Differ. 2015 Nov 25;6:26. doi: 10.1186/s13293-015-0044-8 (PMC4660848; doi:10.1186/s13293-015-0044-8)
Supplement: Additional file 1: Table S1. — Ensembl zebrafish gene IDs of sex-biased contigs in the gonad for GO and pathway enrichment analysis in DAVID. [file 13293_2015_44_MOESM1_ESM.xlsx]

## Sheet: male-biased or upregulated
Ensembl_zebrafish_gene_ID_up
ENSDARG00000000086
ENSDARG00000000241
ENSDARG00000076182
ENSDARG00000000370
ENSDARG00000000394
ENSDARG00000004115
ENSDARG00000001154
ENSDARG00000000656
ENSDARG00000001656
ENSDARG00000078760
ENSDARG00000001559
ENSDARG00000001313
ENSDARG00000001169
ENSDARG00000001354
ENSDARG00000001498
ENSDARG00000000730
ENSDARG00000016301
ENSDARG00000009550
ENSDARG00000010630
ENSDARG00000007769
ENSDARG00000010300
ENSDARG00000015072
ENSDARG00000019371
ENSDARG00000020890
ENSDARG00000069995
ENSDARG00000020218
ENSDARG00000004151
ENSDARG00000006603
ENSDARG00000009087
ENSDARG00000007753
ENSDARG00000012204
ENSDARG00000039502
ENSDARG00000011876
ENSDARG00000007553
ENSDARG00000015955
ENSDARG00000016809
ENSDARG00000004588
ENSDARG00000012823
ENSDARG00000007040
ENSDARG00000005673
ENSDARG00000002365
ENSDARG00000015254
ENSDARG00000003965
ENSDARG00000002760
ENSDARG00000017860
ENSDARG00000006040
ENSDARG00000012219
ENSDARG00000003776
ENSDARG00000021987
ENSDARG00000090564
ENSDARG00000020373
ENSDARG00000007177
ENSDARG00000007275
ENSDARG00000020048
ENSDARG00000016460
ENSDARG00000008542
ENSDARG00000004211
ENSDARG00000006585
ENSDARG00000010385
ENSDARG00000003599
ENSDARG00000007409
ENSDARG00000068763
ENSDARG00000022456
ENSDARG00000017298
ENSDARG00000018693
ENSDARG00000002148
ENSDARG00000012796
ENSDARG00000058980
ENSDARG00000077905
ENSDARG00000013057
ENSDARG00000019135
ENSDARG00000017602
ENSDARG00000018809
ENSDARG00000004415
ENSDARG00000005482
ENSDARG00000010297
ENSDARG00000013044
ENSDARG00000002644
ENSDARG00000014587
ENSDARG00000017431
ENSDARG00000018773
ENSDARG00000010132
ENSDARG00000053474
ENSDARG00000014323
ENSDARG00000004018
ENSDARG00000017128
ENSDARG00000020114
ENSDARG00000003113
ENSDARG00000055183
ENSDARG00000013963
ENSDARG00000016494
ENSDARG00000013240
ENSDARG00000002564
ENSDARG00000077384
ENSDARG00000016447
ENSDARG00000006526
ENSDARG00000019525
ENSDARG00000006560
ENSDARG00000002970
ENSDARG00000021343
ENSDARG00000057159
ENSDARG00000003904
ENSDARG00000017676
ENSDARG00000015053
ENSDARG00000002406
ENSDARG00000016470
ENSDARG00000010673
ENSDARG00000015657
ENSDARG00000017340
ENSDARG00000017254
ENSDARG00000003533
ENSDARG00000054874
ENSDARG00000012671
ENSDARG00000012788
ENSDARG00000008312
ENSDARG00000014673
ENSDARG00000003616
ENSDARG00000020872
ENSDARG00000012040
ENSDARG00000002060
ENSDARG00000011538
ENSDARG00000009470
ENSDARG00000016293
ENSDARG00000013830
ENSDARG00000003293
ENSDARG00000014230
ENSDARG00000010425
ENSDARG00000013274
ENSDARG00000007836
ENSDARG00000006584
ENSDARG00000015815
ENSDARG00000044353
ENSDARG00000004322
ENSDARG00000009743
ENSDARG00000040251
ENSDARG00000009020
ENSDARG00000006640
ENSDARG00000010052
ENSDARG00000004794
ENSDARG00000003411
ENSDARG00000004497
ENSDARG00000037091
ENSDARG00000013375
ENSDARG00000007825
ENSDARG00000004282
ENSDARG00000016979
ENSDARG00000027141
ENSDARG00000021048
ENSDARG00000005001
ENSDARG00000015807
ENSDARG00000034910
ENSDARG00000020057
ENSDARG00000040151
ENSDARG00000025788
ENSDARG00000017111
ENSDARG00000007034
ENSDARG00000016541
ENSDARG00000004574
ENSDARG00000004680
ENSDARG00000031240
ENSDARG00000017542
ENSDARG00000007783
ENSDARG00000009466
ENSDARG00000006331
ENSDARG00000016263
ENSDARG00000001976
ENSDARG00000079012
ENSDARG00000002391
ENSDARG00000007244
ENSDARG00000011076
ENSDARG00000003200
ENSDARG00000003127
ENSDARG00000015156
ENSDARG00000005595
ENSDARG00000011141
ENSDARG00000008010
ENSDARG00000013861
ENSDARG00000020191
ENSDARG00000008936
ENSDARG00000009806
ENSDARG00000006508
ENSDARG00000008639
ENSDARG00000019265
ENSDARG00000019103
ENSDARG00000015576
ENSDARG00000015757
ENSDARG00000008029
ENSDARG00000013734
ENSDARG00000010514
ENSDARG00000002986
ENSDARG00000008026
ENSDARG00000007807
ENSDARG00000014994
ENSDARG00000021948
ENSDARG00000005883
ENSDARG00000003835
ENSDARG00000010317
ENSDARG00000020164
ENSDARG00000011410
ENSDARG00000004757
ENSDARG00000020953
ENSDARG00000042308
ENSDARG00000019045
ENSDARG00000014017
ENSDARG00000019278
ENSDARG00000024101
ENSDARG00000006838
ENSDARG00000017748
ENSDARG00000017294
ENSDARG00000015314
ENSDARG00000006307
ENSDARG00000004204
ENSDARG00000020822
ENSDARG00000018569
ENSDARG00000016977
ENSDARG00000001993
ENSDARG00000016598
ENSDARG00000001888
ENSDARG00000013453
ENSDARG00000063542
ENSDARG00000030972
ENSDARG00000019326
ENSDARG00000009796
ENSDARG00000008310
ENSDARG00000004830
ENSDARG00000006477
ENSDARG00000009629
ENSDARG00000011724
ENSDARG00000018281
ENSDARG00000000489
ENSDARG00000030012
ENSDARG00000011422
ENSDARG00000018459
ENSDARG00000011821
ENSDARG00000010423
ENSDARG00000071694
ENSDARG00000010785
ENSDARG00000020136
ENSDARG00000007641
ENSDARG00000004785
ENSDARG00000005544
ENSDARG00000003145
ENSDARG00000002591
ENSDARG00000015240
ENSDARG00000012281
ENSDARG00000018397
ENSDARG00000011640
ENSDARG00000012995
ENSDARG00000006468
ENSDARG00000001994
ENSDARG00000020143
ENSDARG00000013221
ENSDARG00000011170
ENSDARG00000021255
ENSDARG00000016302
ENSDARG00000017360
ENSDARG00000020028
ENSDARG00000016744
ENSDARG00000018032
ENSDARG00000012125
ENSDARG00000004866
ENSDARG00000009524
ENSDARG00000007173
ENSDARG00000005780
ENSDARG00000003570
ENSDARG00000002952
ENSDARG00000013005
ENSDARG00000016813
ENSDARG00000020024
ENSDARG00000001950
ENSDARG00000002847
ENSDARG00000018553
ENSDARG00000015790
ENSDARG00000018923
ENSDARG00000020279
ENSDARG00000024642
ENSDARG00000079934
ENSDARG00000011727
ENSDARG00000013343
ENSDARG00000021046
ENSDARG00000003836
ENSDARG00000003513
ENSDARG00000010610
ENSDARG00000003977
ENSDARG00000018283
ENSDARG00000011818
ENSDARG00000016163
ENSDARG00000003259
ENSDARG00000012449
ENSDARG00000002956
ENSDARG00000009209
ENSDARG00000004874
ENSDARG00000016774
ENSDARG00000016065
ENSDARG00000063535
ENSDARG00000007407
ENSDARG00000006125
ENSDARG00000002026
ENSDARG00000027501
ENSDARG00000012016
ENSDARG00000014248
ENSDARG00000019772
ENSDARG00000042477
ENSDARG00000011312
ENSDARG00000014357
ENSDARG00000004034
ENSDARG00000025495
ENSDARG00000006568
ENSDARG00000004952
ENSDARG00000078954
ENSDARG00000021991
ENSDARG00000023963
ENSDARG00000015891
ENSDARG00000017266
ENSDARG00000007444
ENSDARG00000009553
ENSDARG00000012330
ENSDARG00000032990
ENSDARG00000013006
ENSDARG00000002968
ENSDARG00000012341
ENSDARG00000017834
ENSDARG00000003655
ENSDARG00000019342
ENSDARG00000015292
ENSDARG00000021184
ENSDARG00000018716
ENSDARG00000005800
ENSDARG00000006341
ENSDARG00000014169
ENSDARG00000021383
ENSDARG00000004105
ENSDARG00000020625
ENSDARG00000016038
ENSDARG00000008811
ENSDARG00000016536
ENSDARG00000007265
ENSDARG00000005814
ENSDARG00000055277
ENSDARG00000015622
ENSDARG00000002414
ENSDARG00000001817
ENSDARG00000014849
ENSDARG00000004427
ENSDARG00000015126
ENSDARG00000017355
ENSDARG00000016454
ENSDARG00000010096
ENSDARG00000005642
ENSDARG00000021462
ENSDARG00000003250
ENSDARG00000002333
ENSDARG00000037030
ENSDARG00000003021
ENSDARG00000012745
ENSDARG00000028213
ENSDARG00000014358
ENSDARG00000010408
ENSDARG00000008407
ENSDARG00000017441
ENSDARG00000003517
ENSDARG00000078187
ENSDARG00000006848
ENSDARG00000006514
ENSDARG00000005944
ENSDARG00000017213
ENSDARG00000010407
ENSDARG00000013525
ENSDARG00000009771
ENSDARG00000015128
ENSDARG00000011665
ENSDARG00000007697
ENSDARG00000010727
ENSDARG00000003210
ENSDARG00000020417
ENSDARG00000013596
ENSDARG00000020609
ENSDARG00000039048
ENSDARG00000004753
ENSDARG00000015887
ENSDARG00000042336
ENSDARG00000005536
ENSDARG00000006220
ENSDARG00000016934
ENSDARG00000010248
ENSDARG00000014022
ENSDARG00000014947
ENSDARG00000005842
ENSDARG00000003968
ENSDARG00000017014
ENSDARG00000015557
ENSDARG00000019692
ENSDARG00000010350
ENSDARG00000015869
ENSDARG00000004965
ENSDARG00000008858
ENSDARG00000039932
ENSDARG00000007098
ENSDARG00000011326
ENSDARG00000007869
ENSDARG00000019191
ENSDARG00000020128
ENSDARG00000010018
ENSDARG00000028900
ENSDARG00000006052
ENSDARG00000034852
ENSDARG00000008986
ENSDARG00000010591
ENSDARG00000008982
ENSDARG00000006409
ENSDARG00000016156
ENSDARG00000019492
ENSDARG00000016867
ENSDARG00000009978
ENSDARG00000075963
ENSDARG00000015460
ENSDARG00000017400
ENSDARG00000007792
ENSDARG00000021137
ENSDARG00000014232
ENSDARG00000018721
ENSDARG00000043236
ENSDARG00000037838
ENSDARG00000019335
ENSDARG00000009949
ENSDARG00000011317
ENSDARG00000005335
ENSDARG00000011239
ENSDARG00000005828
ENSDARG00000006427
ENSDARG00000017055
ENSDARG00000074081
ENSDARG00000010565
ENSDARG00000003902
ENSDARG00000031770
ENSDARG00000004232
ENSDARG00000009336
ENSDARG00000018345
ENSDARG00000003797
ENSDARG00000013047
ENSDARG00000015623
ENSDARG00000037833
ENSDARG00000052625
ENSDARG00000016964
ENSDARG00000016904
ENSDARG00000017565
ENSDARG00000020265
ENSDARG00000006773
ENSDARG00000015394
ENSDARG00000011390
ENSDARG00000010478
ENSDARG00000059390
ENSDARG00000044632
ENSDARG00000090724
ENSDARG00000019532
ENSDARG00000019897
ENSDARG00000005463
ENSDARG00000015831
ENSDARG00000006990
ENSDARG00000013438
ENSDARG00000011166
ENSDARG00000013414
ENSDARG00000015686
ENSDARG00000008022
ENSDARG00000015399
ENSDARG00000012187
ENSDARG00000002701
ENSDARG00000020158
ENSDARG00000016963
ENSDARG00000021124
ENSDARG00000010124
ENSDARG00000004049
ENSDARG00000020845
ENSDARG00000019659
ENSDARG00000018460
ENSDARG00000003576
ENSDARG00000017983
ENSDARG00000006811
ENSDARG00000008433
ENSDARG00000011740
ENSDARG00000009123
ENSDARG00000014854
ENSDARG00000045070
ENSDARG00000005525
ENSDARG00000019861
ENSDARG00000014871
ENSDARG00000013415
ENSDARG00000007323
ENSDARG00000011948
ENSDARG00000057845
ENSDARG00000004780
ENSDARG00000004658
ENSDARG00000011188
ENSDARG00000027419
ENSDARG00000043317
ENSDARG00000016022
ENSDARG00000014916
ENSDARG00000003854
ENSDARG00000004988
ENSDARG00000006546
ENSDARG00000017242
ENSDARG00000002332
ENSDARG00000007245
ENSDARG00000032344
ENSDARG00000005456
ENSDARG00000021808
ENSDARG00000016033
ENSDARG00000091211
ENSDARG00000011049
ENSDARG00000020764
ENSDARG00000003016
ENSDARG00000016476
ENSDARG00000033733
ENSDARG00000004111
ENSDARG00000014031
ENSDARG00000017316
ENSDARG00000004836
ENSDARG00000002635
ENSDARG00000016479
ENSDARG00000012192
ENSDARG00000005670
ENSDARG00000004386
ENSDARG00000013004
ENSDARG00000003054
ENSDARG00000009215
ENSDARG00000013613
ENSDARG00000009740
ENSDARG00000014792
ENSDARG00000029402
ENSDARG00000016081
ENSDARG00000026329
ENSDARG00000004405
ENSDARG00000006580
ENSDARG00000040860
ENSDARG00000026017
ENSDARG00000077766
ENSDARG00000002949
ENSDARG00000024746
ENSDARG00000010586
ENSDARG00000017579
ENSDARG00000004643
ENSDARG00000018121
ENSDARG00000017931
ENSDARG00000089592
ENSDARG00000019566
ENSDARG00000003961
ENSDARG00000005586
ENSDARG00000030107
ENSDARG00000052482
ENSDARG00000011459
ENSDARG00000017742
ENSDARG00000010029
ENSDARG00000018825
ENSDARG00000014098
ENSDARG00000001829
ENSDARG00000009390
ENSDARG00000020031
ENSDARG00000019260
ENSDARG00000031930
ENSDARG00000020493
ENSDARG00000013916
ENSDARG00000014859
ENSDARG00000009106
ENSDARG00000006353
ENSDARG00000045378
ENSDARG00000023495
ENSDARG00000018025
ENSDARG00000014159
ENSDARG00000037140
ENSDARG00000018107
ENSDARG00000077968
ENSDARG00000025013
ENSDARG00000027129
ENSDARG00000027582
ENSDARG00000007975
ENSDARG00000092332
ENSDARG00000010662
ENSDARG00000022810
ENSDARG00000028442
ENSDARG00000026726
ENSDARG00000024744
ENSDARG00000034714
ENSDARG00000026599
ENSDARG00000037406
ENSDARG00000027853
ENSDARG00000045768
ENSDARG00000027316
ENSDARG00000028618
ENSDARG00000024026
ENSDARG00000031420
ENSDARG00000076171
ENSDARG00000023362
ENSDARG00000021697
ENSDARG00000043894
ENSDARG00000030394
ENSDARG00000023261
ENSDARG00000026842
ENSDARG00000021494
ENSDARG00000023303
ENSDARG00000035452
ENSDARG00000019649
ENSDARG00000018361
ENSDARG00000027822
ENSDARG00000027199
ENSDARG00000025325
ENSDARG00000006832
ENSDARG00000024771
ENSDARG00000011600
ENSDARG00000019877
ENSDARG00000003697
ENSDARG00000006865
ENSDARG00000025187
ENSDARG00000027355
ENSDARG00000036826
ENSDARG00000025189
ENSDARG00000026500
ENSDARG00000004291
ENSDARG00000018743
ENSDARG00000023236
ENSDARG00000034808
ENSDARG00000028507
ENSDARG00000026967
ENSDARG00000027919
ENSDARG00000022007
ENSDARG00000024167
ENSDARG00000035338
ENSDARG00000026052
ENSDARG00000025522
ENSDARG00000022309
ENSDARG00000026236
ENSDARG00000074665
ENSDARG00000025034
ENSDARG00000028614
ENSDARG00000026736
ENSDARG00000023768
ENSDARG00000027222
ENSDARG00000012039
ENSDARG00000027512
ENSDARG00000026964
ENSDARG00000091306
ENSDARG00000024540
ENSDARG00000014287
ENSDARG00000028048
ENSDARG00000024920
ENSDARG00000025335
ENSDARG00000029036
ENSDARG00000023712
ENSDARG00000023797
ENSDARG00000024116
ENSDARG00000008568
ENSDARG00000025615
ENSDARG00000025320
ENSDARG00000026582
ENSDARG00000022807
ENSDARG00000021997
ENSDARG00000011673
ENSDARG00000026039
ENSDARG00000018619
ENSDARG00000026864
ENSDARG00000004460
ENSDARG00000053673
ENSDARG00000020328
ENSDARG00000023597
ENSDARG00000027234
ENSDARG00000044975
ENSDARG00000008165
ENSDARG00000025237
ENSDARG00000028415
ENSDARG00000045836
ENSDARG00000027065
ENSDARG00000027915
ENSDARG00000027599
ENSDARG00000023657
ENSDARG00000028389
ENSDARG00000026871
ENSDARG00000038479
ENSDARG00000039125
ENSDARG00000022891
ENSDARG00000077840
ENSDARG00000017154
ENSDARG00000024598
ENSDARG00000021811
ENSDARG00000005716
ENSDARG00000024890
ENSDARG00000010051
ENSDARG00000026985
ENSDARG00000007774
ENSDARG00000028346
ENSDARG00000002991
ENSDARG00000023537
ENSDARG00000025797
ENSDARG00000023542
ENSDARG00000008503
ENSDARG00000028725
ENSDARG00000027687
ENSDARG00000024090
ENSDARG00000023821
ENSDARG00000043445
ENSDARG00000006812
ENSDARG00000028541
ENSDARG00000015901
ENSDARG00000022841
ENSDARG00000026540
ENSDARG00000004634
ENSDARG00000007678
ENSDARG00000025783
ENSDARG00000045391
ENSDARG00000023713
ENSDARG00000005834
ENSDARG00000022437
ENSDARG00000025672
ENSDARG00000037267
ENSDARG00000023062
ENSDARG00000027963
ENSDARG00000024047
ENSDARG00000025547
ENSDARG00000025465
ENSDARG00000024846
ENSDARG00000021647
ENSDARG00000026137
ENSDARG00000025150
ENSDARG00000027088
ENSDARG00000073965
ENSDARG00000024492
ENSDARG00000027391
ENSDARG00000028345
ENSDARG00000029072
ENSDARG00000021557
ENSDARG00000026338
ENSDARG00000024831
ENSDARG00000033227
ENSDARG00000022772
ENSDARG00000055559
ENSDARG00000002037
ENSDARG00000025670
ENSDARG00000028327
ENSDARG00000001259
ENSDARG00000027063
ENSDARG00000021582
ENSDARG00000028396
ENSDARG00000021607
ENSDARG00000023394
ENSDARG00000016357
ENSDARG00000031506
ENSDARG00000023484
ENSDARG00000023160
ENSDARG00000001686
ENSDARG00000022525
ENSDARG00000022763
ENSDARG00000023228
ENSDARG00000028017
ENSDARG00000022254
ENSDARG00000025679
ENSDARG00000023262
ENSDARG00000027529
ENSDARG00000069934
ENSDARG00000028517
ENSDARG00000067985
ENSDARG00000041493
ENSDARG00000026350
ENSDARG00000027852
ENSDARG00000069607
ENSDARG00000026444
ENSDARG00000012381
ENSDARG00000013575
ENSDARG00000016749
ENSDARG00000029459
ENSDARG00000032199
ENSDARG00000030449
ENSDARG00000034668
ENSDARG00000019353
ENSDARG00000029019
ENSDARG00000034541
ENSDARG00000032369
ENSDARG00000076754
ENSDARG00000031848
ENSDARG00000010641
ENSDARG00000031348
ENSDARG00000007601
ENSDARG00000008413
ENSDARG00000027649
ENSDARG00000043757
ENSDARG00000034409
ENSDARG00000091398
ENSDARG00000077880
ENSDARG00000030621
ENSDARG00000013430
ENSDARG00000035340
ENSDARG00000040874
ENSDARG00000031715
ENSDARG00000030490
ENSDARG00000014218
ENSDARG00000030573
ENSDARG00000033182
ENSDARG00000034624
ENSDARG00000031891
ENSDARG00000021250
ENSDARG00000033655
ENSDARG00000031302
ENSDARG00000031757
ENSDARG00000062084
ENSDARG00000009782
ENSDARG00000003046
ENSDARG00000014550
ENSDARG00000033610
ENSDARG00000031587
ENSDARG00000008904
ENSDARG00000034826
ENSDARG00000033099
ENSDARG00000018605
ENSDARG00000017790
ENSDARG00000015174
ENSDARG00000033999
ENSDARG00000012534
ENSDARG00000006863
ENSDARG00000030367
ENSDARG00000034165
ENSDARG00000029772
ENSDARG00000031915
ENSDARG00000026165
ENSDARG00000074414
ENSDARG00000033840
ENSDARG00000073848
ENSDARG00000029866
ENSDARG00000030632
ENSDARG00000034077
ENSDARG00000030095
ENSDARG00000031618
ENSDARG00000032372
ENSDARG00000017105
ENSDARG00000031248
ENSDARG00000031465
ENSDARG00000045064
ENSDARG00000032799
ENSDARG00000070567
ENSDARG00000031020
ENSDARG00000004672
ENSDARG00000004445
ENSDARG00000005112
ENSDARG00000022971
ENSDARG00000035468
ENSDARG00000031317
ENSDARG00000030961
ENSDARG00000033713
ENSDARG00000034763
ENSDARG00000033566
ENSDARG00000031702
ENSDARG00000034907
ENSDARG00000055632
ENSDARG00000025326
ENSDARG00000006462
ENSDARG00000032571
ENSDARG00000034042
ENSDARG00000020645
ENSDARG00000037403
ENSDARG00000034043
ENSDARG00000033706
ENSDARG00000032005
ENSDARG00000027609
ENSDARG00000059317
ENSDARG00000034504
ENSDARG00000033345
ENSDARG00000008388
ENSDARG00000012368
ENSDARG00000056001
ENSDARG00000006314
ENSDARG00000017329
ENSDARG00000015731
ENSDARG00000024092
ENSDARG00000032493
ENSDARG00000020795
ENSDARG00000016584
ENSDARG00000034480
ENSDARG00000053570
ENSDARG00000076872
ENSDARG00000006299
ENSDARG00000029443
ENSDARG00000006110
ENSDARG00000020231
ENSDARG00000053363
ENSDARG00000036096
ENSDARG00000007198
ENSDARG00000033802
ENSDARG00000053159
ENSDARG00000016667
ENSDARG00000031537
ENSDARG00000034559
ENSDARG00000031898
ENSDARG00000033916
ENSDARG00000037598
ENSDARG00000043474
ENSDARG00000013921
ENSDARG00000003877
ENSDARG00000033542
ENSDARG00000009867
ENSDARG00000034080
ENSDARG00000040237
ENSDARG00000028878
ENSDARG00000032885
ENSDARG00000030791
ENSDARG00000029177
ENSDARG00000051754
ENSDARG00000019709
ENSDARG00000052402
ENSDARG00000002840
ENSDARG00000010728
ENSDARG00000036446
ENSDARG00000008931
ENSDARG00000029446
ENSDARG00000007560
ENSDARG00000012340
ENSDARG00000034092
ENSDARG00000045638
ENSDARG00000032238
ENSDARG00000034189
ENSDARG00000029480
ENSDARG00000029722
ENSDARG00000029955
ENSDARG00000031712
ENSDARG00000030585
ENSDARG00000031126
ENSDARG00000033872
ENSDARG00000002196
ENSDARG00000033307
ENSDARG00000026398
ENSDARG00000034718
ENSDARG00000031761
ENSDARG00000030938
ENSDARG00000021735
ENSDARG00000013207
ENSDARG00000030588
ENSDARG00000011407
ENSDARG00000031894
ENSDARG00000032389
ENSDARG00000026855
ENSDARG00000029112
ENSDARG00000035682
ENSDARG00000033539
ENSDARG00000030782
ENSDARG00000032768
ENSDARG00000031565
ENSDARG00000027153
ENSDARG00000041926
ENSDARG00000061120
ENSDARG00000069381
ENSDARG00000012482
ENSDARG00000030766
ENSDARG00000032469
ENSDARG00000030530
ENSDARG00000054378
ENSDARG00000016939
ENSDARG00000028786
ENSDARG00000028899
ENSDARG00000033754
ENSDARG00000034522
ENSDARG00000003269
ENSDARG00000019658
ENSDARG00000028222
ENSDARG00000010531
ENSDARG00000010252
ENSDARG00000029045
ENSDARG00000025535
ENSDARG00000006911
ENSDARG00000010773
ENSDARG00000030163
ENSDARG00000014180
ENSDARG00000002945
ENSDARG00000036100
ENSDARG00000008423
ENSDARG00000074183
ENSDARG00000014745
ENSDARG00000033466
ENSDARG00000078003
ENSDARG00000013050
ENSDARG00000033726
ENSDARG00000033662
ENSDARG00000021776
ENSDARG00000070919
ENSDARG00000033956
ENSDARG00000013390
ENSDARG00000034643
ENSDARG00000056639
ENSDARG00000032738
ENSDARG00000031817
ENSDARG00000013539
ENSDARG00000038590
ENSDARG00000005159
ENSDARG00000055078
ENSDARG00000052094
ENSDARG00000033735
ENSDARG00000035147
ENSDARG00000093405
ENSDARG00000035198
ENSDARG00000052631
ENSDARG00000056461
ENSDARG00000035324
ENSDARG00000056218
ENSDARG00000035360
ENSDARG00000035437
ENSDARG00000012944
ENSDARG00000035506
ENSDARG00000035515
ENSDARG00000071014
ENSDARG00000035551
ENSDARG00000035552
ENSDARG00000035562
ENSDARG00000079009
ENSDARG00000035630
ENSDARG00000035652
ENSDARG00000027612
ENSDARG00000035655
ENSDARG00000035692
ENSDARG00000057867
ENSDARG00000035730
ENSDARG00000035785
ENSDARG00000035862
ENSDARG00000035870
ENSDARG00000035899
ENSDARG00000035904
ENSDARG00000035907
ENSDARG00000035949
ENSDARG00000093406
ENSDARG00000035986
ENSDARG00000036008
ENSDARG00000036017
ENSDARG00000036041
ENSDARG00000036074
ENSDARG00000036080
ENSDARG00000036086
ENSDARG00000011851
ENSDARG00000036104
ENSDARG00000036106
ENSDARG00000036105
ENSDARG00000036107
ENSDARG00000036128
ENSDARG00000036152
ENSDARG00000036168
ENSDARG00000036239
ENSDARG00000036291
ENSDARG00000036412
ENSDARG00000036424
ENSDARG00000070981
ENSDARG00000036428
ENSDARG00000036463
ENSDARG00000031796
ENSDARG00000036481
ENSDARG00000036482
ENSDARG00000036489
ENSDARG00000036500
ENSDARG00000036541
ENSDARG00000036548
ENSDARG00000036560
ENSDARG00000036571
ENSDARG00000036575
ENSDARG00000036588
ENSDARG00000036612
ENSDARG00000036619
ENSDARG00000036616
ENSDARG00000036628
ENSDARG00000036671
ENSDARG00000036685
ENSDARG00000069927
ENSDARG00000036750
ENSDARG00000036776
ENSDARG00000036791
ENSDARG00000036829
ENSDARG00000036833
ENSDARG00000020924
ENSDARG00000003203
ENSDARG00000036869
ENSDARG00000036903
ENSDARG00000036913
ENSDARG00000036940
ENSDARG00000058829
ENSDARG00000036952
ENSDARG00000036965
ENSDARG00000036967
ENSDARG00000067794
ENSDARG00000036998
ENSDARG00000037012
ENSDARG00000037042
ENSDARG00000009585
ENSDARG00000037060
ENSDARG00000037056
ENSDARG00000037067
ENSDARG00000037068
ENSDARG00000037100
ENSDARG00000037116
ENSDARG00000037145
ENSDARG00000037155
ENSDARG00000019318
ENSDARG00000037174
ENSDARG00000037183
ENSDARG00000037276
ENSDARG00000037291
ENSDARG00000025032
ENSDARG00000028533
ENSDARG00000037334
ENSDARG00000037362
ENSDARG00000000606
ENSDARG00000037383
ENSDARG00000037408
ENSDARG00000037425
ENSDARG00000037487
ENSDARG00000021213
ENSDARG00000037545
ENSDARG00000037556
ENSDARG00000037587
ENSDARG00000037607
ENSDARG00000037640
ENSDARG00000037647
ENSDARG00000037655
ENSDARG00000037675
ENSDARG00000037677
ENSDARG00000037739
ENSDARG00000037758
ENSDARG00000037781
ENSDARG00000037794
ENSDARG00000037805
ENSDARG00000037815
ENSDARG00000037837
ENSDARG00000037840
ENSDARG00000005414
ENSDARG00000037892
ENSDARG00000037895
ENSDARG00000037933
ENSDARG00000037943
ENSDARG00000037954
ENSDARG00000037955
ENSDARG00000014592
ENSDARG00000037968
ENSDARG00000037997
ENSDARG00000038010
ENSDARG00000038011
ENSDARG00000038024
ENSDARG00000038025
ENSDARG00000038066
ENSDARG00000038067
ENSDARG00000038106
ENSDARG00000038112
ENSDARG00000053219
ENSDARG00000038138
ENSDARG00000038139
ENSDARG00000038176
ENSDARG00000038190
ENSDARG00000019157
ENSDARG00000038226
ENSDARG00000038237
ENSDARG00000040076
ENSDARG00000020891
ENSDARG00000058424
ENSDARG00000016188
ENSDARG00000038489
ENSDARG00000058564
ENSDARG00000038500
ENSDARG00000038533
ENSDARG00000092810
ENSDARG00000038559
ENSDARG00000038568
ENSDARG00000027495
ENSDARG00000038612
ENSDARG00000056462
ENSDARG00000038643
ENSDARG00000038693
ENSDARG00000038700
ENSDARG00000038703
ENSDARG00000038709
ENSDARG00000038770
ENSDARG00000038794
ENSDARG00000038801
ENSDARG00000038822
ENSDARG00000038879
ENSDARG00000018060
ENSDARG00000071433
ENSDARG00000038957
ENSDARG00000038967
ENSDARG00000039041
ENSDARG00000039051
ENSDARG00000039070
ENSDARG00000039095
ENSDARG00000039096
ENSDARG00000002167
ENSDARG00000039150
ENSDARG00000039162
ENSDARG00000039193
ENSDARG00000039197
ENSDARG00000039218
ENSDARG00000039220
ENSDARG00000077641
ENSDARG00000039240
ENSDARG00000052433
ENSDARG00000039255
ENSDARG00000039264
ENSDARG00000039272
ENSDARG00000039344
ENSDARG00000039363
ENSDARG00000039399
ENSDARG00000000551
ENSDARG00000039422
ENSDARG00000039434
ENSDARG00000039444
ENSDARG00000039466
ENSDARG00000039535
ENSDARG00000039569
ENSDARG00000039578
ENSDARG00000039579
ENSDARG00000039613
ENSDARG00000039626
ENSDARG00000003328
ENSDARG00000073716
ENSDARG00000039770
ENSDARG00000039778
ENSDARG00000014320
ENSDARG00000053462
ENSDARG00000039824
ENSDARG00000039827
ENSDARG00000024004
ENSDARG00000039871
ENSDARG00000039900
ENSDARG00000039949
ENSDARG00000039957
ENSDARG00000039970
ENSDARG00000040037
ENSDARG00000070081
ENSDARG00000026804
ENSDARG00000077686
ENSDARG00000040085
ENSDARG00000040126
ENSDARG00000040128
ENSDARG00000040133
ENSDARG00000040135
ENSDARG00000040152
ENSDARG00000040159
ENSDARG00000045946
ENSDARG00000040178
ENSDARG00000040198
ENSDARG00000040245
ENSDARG00000040246
ENSDARG00000040254
ENSDARG00000040255
ENSDARG00000040301
ENSDARG00000040302
ENSDARG00000040319
ENSDARG00000040362
ENSDARG00000040380
ENSDARG00000040387
ENSDARG00000040442
ENSDARG00000040450
ENSDARG00000040453
ENSDARG00000078365
ENSDARG00000054031
ENSDARG00000040547
ENSDARG00000028973
ENSDARG00000040566
ENSDARG00000040621
ENSDARG00000040668
ENSDARG00000089905
ENSDARG00000040700
ENSDARG00000067977
ENSDARG00000067818
ENSDARG00000040777
ENSDARG00000011581
ENSDARG00000019213
ENSDARG00000053431
ENSDARG00000040841
ENSDARG00000040884
ENSDARG00000040898
ENSDARG00000040925
ENSDARG00000040942
ENSDARG00000040985
ENSDARG00000056150
ENSDARG00000041060
ENSDARG00000041071
ENSDARG00000041100
ENSDARG00000041083
ENSDARG00000041108
ENSDARG00000041115
ENSDARG00000041119
ENSDARG00000041125
ENSDARG00000041134
ENSDARG00000041180
ENSDARG00000041215
ENSDARG00000041221
ENSDARG00000041260
ENSDARG00000004176
ENSDARG00000041300
ENSDARG00000012667
ENSDARG00000041321
ENSDARG00000041314
ENSDARG00000056209
ENSDARG00000041382
ENSDARG00000041417
ENSDARG00000041431
ENSDARG00000041449
ENSDARG00000041450
ENSDARG00000076001
ENSDARG00000041481
ENSDARG00000095863
ENSDARG00000041502
ENSDARG00000075376
ENSDARG00000041589
ENSDARG00000041617
ENSDARG00000041621
ENSDARG00000041644
ENSDARG00000041691
ENSDARG00000041699
ENSDARG00000041703
ENSDARG00000041702
ENSDARG00000020777
ENSDARG00000041723
ENSDARG00000041734
ENSDARG00000041750
ENSDARG00000075669
ENSDARG00000041776
ENSDARG00000041787
ENSDARG00000041799
ENSDARG00000041848
ENSDARG00000041870
ENSDARG00000041866
ENSDARG00000038872
ENSDARG00000041900
ENSDARG00000041911
ENSDARG00000041917
ENSDARG00000041959
ENSDARG00000042014
ENSDARG00000011197
ENSDARG00000042090
ENSDARG00000042123
ENSDARG00000042126
ENSDARG00000054186
ENSDARG00000057741
ENSDARG00000042182
ENSDARG00000054777
ENSDARG00000042210
ENSDARG00000074599
ENSDARG00000042272
ENSDARG00000042277
ENSDARG00000027538
ENSDARG00000042357
ENSDARG00000042370
ENSDARG00000042396
ENSDARG00000042428
ENSDARG00000042444
ENSDARG00000042448
ENSDARG00000058257
ENSDARG00000042526
ENSDARG00000042550
ENSDARG00000042556
ENSDARG00000042559
ENSDARG00000042565
ENSDARG00000042620
ENSDARG00000042627
ENSDARG00000042628
ENSDARG00000042641
ENSDARG00000042667
ENSDARG00000042690
ENSDARG00000003675
ENSDARG00000042722
ENSDARG00000042723
ENSDARG00000042737
ENSDARG00000071215
ENSDARG00000042810
ENSDARG00000042826
ENSDARG00000042846
ENSDARG00000042856
ENSDARG00000042861
ENSDARG00000042866
ENSDARG00000042908
ENSDARG00000022660
ENSDARG00000042913
ENSDARG00000042922
ENSDARG00000042925
ENSDARG00000042936
ENSDARG00000042948
ENSDARG00000042953
ENSDARG00000058347
ENSDARG00000042970
ENSDARG00000042974
ENSDARG00000042984
ENSDARG00000042997
ENSDARG00000043003
ENSDARG00000043011
ENSDARG00000043021
ENSDARG00000043028
ENSDARG00000043032
ENSDARG00000043037
ENSDARG00000043079
ENSDARG00000043074
ENSDARG00000043081
ENSDARG00000043084
ENSDARG00000043095
ENSDARG00000043135
ENSDARG00000043154
ENSDARG00000043157
ENSDARG00000053520
ENSDARG00000043242
ENSDARG00000057322
ENSDARG00000043288
ENSDARG00000071876
ENSDARG00000043309
ENSDARG00000043396
ENSDARG00000010945
ENSDARG00000043466
ENSDARG00000043470
ENSDARG00000043550
ENSDARG00000027497
ENSDARG00000043555
ENSDARG00000043581
ENSDARG00000043609
ENSDARG00000058440
ENSDARG00000043692
ENSDARG00000043705
ENSDARG00000043722
ENSDARG00000051718
ENSDARG00000043864
ENSDARG00000043899
ENSDARG00000043972
ENSDARG00000044010
ENSDARG00000013110
ENSDARG00000044023
ENSDARG00000044034
ENSDARG00000044039
ENSDARG00000044048
ENSDARG00000044074
ENSDARG00000044086
ENSDARG00000044155
ENSDARG00000044169
ENSDARG00000074023
ENSDARG00000044183
ENSDARG00000012275
ENSDARG00000044213
ENSDARG00000014181
ENSDARG00000044233
ENSDARG00000044295
ENSDARG00000002587
ENSDARG00000044326
ENSDARG00000044457
ENSDARG00000044395
ENSDARG00000044400
ENSDARG00000017425
ENSDARG00000044433
ENSDARG00000044436
ENSDARG00000058162
ENSDARG00000079198
ENSDARG00000017624
ENSDARG00000005221
ENSDARG00000016750
ENSDARG00000044566
ENSDARG00000044588
ENSDARG00000058953
ENSDARG00000044596
ENSDARG00000044612
ENSDARG00000044615
ENSDARG00000018782
ENSDARG00000077092
ENSDARG00000044670
ENSDARG00000074796
ENSDARG00000044689
ENSDARG00000044694
ENSDARG00000044775
ENSDARG00000044781
ENSDARG00000044796
ENSDARG00000044797
ENSDARG00000038219
ENSDARG00000019205
ENSDARG00000002494
ENSDARG00000070545
ENSDARG00000044895
ENSDARG00000044899
ENSDARG00000074777
ENSDARG00000044938
ENSDARG00000044954
ENSDARG00000044962
ENSDARG00000045025
ENSDARG00000045051
ENSDARG00000045074
ENSDARG00000045075
ENSDARG00000054023
ENSDARG00000054707
ENSDARG00000009624
ENSDARG00000045087
ENSDARG00000045105
ENSDARG00000045127
ENSDARG00000045131
ENSDARG00000045142
ENSDARG00000045143
ENSDARG00000045144
ENSDARG00000045147
ENSDARG00000045150
ENSDARG00000057644
ENSDARG00000045224
ENSDARG00000045275
ENSDARG00000045306
ENSDARG00000071565
ENSDARG00000045383
ENSDARG00000045401
ENSDARG00000045415
ENSDARG00000045417
ENSDARG00000045420
ENSDARG00000045444
ENSDARG00000045438
ENSDARG00000045510
ENSDARG00000045518
ENSDARG00000045540
ENSDARG00000045561
ENSDARG00000027310
ENSDARG00000045594
ENSDARG00000013732
ENSDARG00000045626
ENSDARG00000053131
ENSDARG00000045685
ENSDARG00000045747
ENSDARG00000045749
ENSDARG00000045788
ENSDARG00000022045
ENSDARG00000045803
ENSDARG00000045856
ENSDARG00000045886
ENSDARG00000018149
ENSDARG00000045909
ENSDARG00000045911
ENSDARG00000045921
ENSDARG00000056519
ENSDARG00000045926
ENSDARG00000045945
ENSDARG00000045948
ENSDARG00000045958
ENSDARG00000031836
ENSDARG00000046013
ENSDARG00000012490
ENSDARG00000046071
ENSDARG00000046085
ENSDARG00000074715
ENSDARG00000009612
ENSDARG00000046139
ENSDARG00000046148
ENSDARG00000051735
ENSDARG00000045636
ENSDARG00000045554
ENSDARG00000051798
ENSDARG00000051875
ENSDARG00000051886
ENSDARG00000051887
ENSDARG00000051891
ENSDARG00000051913
ENSDARG00000051914
ENSDARG00000051936
ENSDARG00000051989
ENSDARG00000052000
ENSDARG00000052011
ENSDARG00000052020
ENSDARG00000052045
ENSDARG00000052046
ENSDARG00000052059
ENSDARG00000070827
ENSDARG00000052088
ENSDARG00000052089
ENSDARG00000052099
ENSDARG00000032959
ENSDARG00000089610
ENSDARG00000052155
ENSDARG00000011973
ENSDARG00000034493
ENSDARG00000038538
ENSDARG00000052341
ENSDARG00000022203
ENSDARG00000052368
ENSDARG00000000861
ENSDARG00000035158
ENSDARG00000052428
ENSDARG00000052425
ENSDARG00000052437
ENSDARG00000052470
ENSDARG00000052497
ENSDARG00000052520
ENSDARG00000052535
ENSDARG00000036125
ENSDARG00000052594
ENSDARG00000052652
ENSDARG00000052701
ENSDARG00000069245
ENSDARG00000052736
ENSDARG00000052764
ENSDARG00000052783
ENSDARG00000052866
ENSDARG00000052978
ENSDARG00000052988
ENSDARG00000053003
ENSDARG00000053027
ENSDARG00000053066
ENSDARG00000095217
ENSDARG00000053210
ENSDARG00000053262
ENSDARG00000053269
ENSDARG00000069951
ENSDARG00000053318
ENSDARG00000053362
ENSDARG00000053386
ENSDARG00000043719
ENSDARG00000053455
ENSDARG00000053475
ENSDARG00000053481
ENSDARG00000053493
ENSDARG00000053484
ENSDARG00000053487
ENSDARG00000053505
ENSDARG00000035080
ENSDARG00000053528
ENSDARG00000053542
ENSDARG00000053558
ENSDARG00000053583
ENSDARG00000053586
ENSDARG00000053593
ENSDARG00000053636
ENSDARG00000053644
ENSDARG00000053666
ENSDARG00000053684
ENSDARG00000053678
ENSDARG00000053744
ENSDARG00000053831
ENSDARG00000053836
ENSDARG00000053853
ENSDARG00000053855
ENSDARG00000053859
ENSDARG00000053858
ENSDARG00000053864
ENSDARG00000053878
ENSDARG00000060594
ENSDARG00000053953
ENSDARG00000053979
ENSDARG00000054007
ENSDARG00000054032
ENSDARG00000054096
ENSDARG00000054136
ENSDARG00000077944
ENSDARG00000054150
ENSDARG00000054184
ENSDARG00000054318
ENSDARG00000054324
ENSDARG00000054331
ENSDARG00000054340
ENSDARG00000054342
ENSDARG00000054352
ENSDARG00000006497
ENSDARG00000054389
ENSDARG00000054414
ENSDARG00000054458
ENSDARG00000054510
ENSDARG00000044492
ENSDARG00000054527
ENSDARG00000054588
ENSDARG00000054641
ENSDARG00000013526
ENSDARG00000054666
ENSDARG00000054755
ENSDARG00000054823
ENSDARG00000054836
ENSDARG00000054848
ENSDARG00000054864
ENSDARG00000054890
ENSDARG00000054906
ENSDARG00000054931
ENSDARG00000054975
ENSDARG00000026325
ENSDARG00000055026
ENSDARG00000055036
ENSDARG00000055043
ENSDARG00000055069
ENSDARG00000055106
ENSDARG00000055120
ENSDARG00000055124
ENSDARG00000055133
ENSDARG00000055136
ENSDARG00000055138
ENSDARG00000055128
ENSDARG00000055158
ENSDARG00000055162
ENSDARG00000055185
ENSDARG00000055186
ENSDARG00000055226
ENSDARG00000044212
ENSDARG00000055255
ENSDARG00000055276
ENSDARG00000055305
ENSDARG00000055290
ENSDARG00000055307
ENSDARG00000042993
ENSDARG00000055377
ENSDARG00000055395
ENSDARG00000055437
ENSDARG00000055527
ENSDARG00000055493
ENSDARG00000055502
ENSDARG00000055504
ENSDARG00000055543
ENSDARG00000055536
ENSDARG00000055577
ENSDARG00000055578
ENSDARG00000055581
ENSDARG00000070366
ENSDARG00000055589
ENSDARG00000055635
ENSDARG00000055656
ENSDARG00000055659
ENSDARG00000068404
ENSDARG00000055676
ENSDARG00000035868
ENSDARG00000055698
ENSDARG00000055722
ENSDARG00000055728
ENSDARG00000055739
ENSDARG00000055787
ENSDARG00000055792
ENSDARG00000055817
ENSDARG00000055740
ENSDARG00000055874
ENSDARG00000055883
ENSDARG00000038687
ENSDARG00000055897
ENSDARG00000042003
ENSDARG00000056007
ENSDARG00000056037
ENSDARG00000056077
ENSDARG00000056065
ENSDARG00000056101
ENSDARG00000056125
ENSDARG00000087594
ENSDARG00000056134
ENSDARG00000056141
ENSDARG00000056178
ENSDARG00000056193
ENSDARG00000056196
ENSDARG00000056267
ENSDARG00000042807
ENSDARG00000025302
ENSDARG00000056279
ENSDARG00000009217
ENSDARG00000056331
ENSDARG00000056334
ENSDARG00000056381
ENSDARG00000025091
ENSDARG00000056407
ENSDARG00000074848
ENSDARG00000056438
ENSDARG00000056467
ENSDARG00000056469
ENSDARG00000056499
ENSDARG00000056531
ENSDARG00000056591
ENSDARG00000056587
ENSDARG00000056590
ENSDARG00000056600
ENSDARG00000056615
ENSDARG00000056621
ENSDARG00000056619
ENSDARG00000056620
ENSDARG00000056630
ENSDARG00000056653
ENSDARG00000056680
ENSDARG00000056768
ENSDARG00000056781
ENSDARG00000007906
ENSDARG00000056888
ENSDARG00000056793
ENSDARG00000056798
ENSDARG00000056922
ENSDARG00000056913
ENSDARG00000056964
ENSDARG00000056957
ENSDARG00000056961
ENSDARG00000056978
ENSDARG00000043586
ENSDARG00000057000
ENSDARG00000026986
ENSDARG00000022493
ENSDARG00000057085
ENSDARG00000015476
ENSDARG00000057127
ENSDARG00000057128
ENSDARG00000057141
ENSDARG00000079572
ENSDARG00000057231
ENSDARG00000057241
ENSDARG00000057262
ENSDARG00000057273
ENSDARG00000057317
ENSDARG00000017023
ENSDARG00000057394
ENSDARG00000070601
ENSDARG00000057419
ENSDARG00000057432
ENSDARG00000057437
ENSDARG00000057479
ENSDARG00000057571
ENSDARG00000057632
ENSDARG00000057629
ENSDARG00000057635
ENSDARG00000057708
ENSDARG00000057671
ENSDARG00000075564
ENSDARG00000057687
ENSDARG00000038788
ENSDARG00000057782
ENSDARG00000057789
ENSDARG00000052895
ENSDARG00000057841
ENSDARG00000057913
ENSDARG00000057921
ENSDARG00000057975
ENSDARG00000057987
ENSDARG00000076826
ENSDARG00000058042
ENSDARG00000070661
ENSDARG00000058048
ENSDARG00000058062
ENSDARG00000058100
ENSDARG00000058158
ENSDARG00000058160
ENSDARG00000057619
ENSDARG00000058230
ENSDARG00000058244
ENSDARG00000058248
ENSDARG00000058246
ENSDARG00000078459
ENSDARG00000044456
ENSDARG00000058351
ENSDARG00000058358
ENSDARG00000058357
ENSDARG00000058362
ENSDARG00000058370
ENSDARG00000076972
ENSDARG00000058375
ENSDARG00000090222
ENSDARG00000058448
ENSDARG00000039881
ENSDARG00000058503
ENSDARG00000058508
ENSDARG00000010556
ENSDARG00000039937
ENSDARG00000058525
ENSDARG00000058548
ENSDARG00000015607
ENSDARG00000058587
ENSDARG00000058593
ENSDARG00000058647
ENSDARG00000058646
ENSDARG00000058649
ENSDARG00000058673
ENSDARG00000058690
ENSDARG00000058702
ENSDARG00000039257
ENSDARG00000058732
ENSDARG00000058733
ENSDARG00000058774
ENSDARG00000058780
ENSDARG00000058787
ENSDARG00000058800
ENSDARG00000058821
ENSDARG00000058818
ENSDARG00000058839
ENSDARG00000058858
ENSDARG00000058885
ENSDARG00000058892
ENSDARG00000058893
ENSDARG00000006292
ENSDARG00000058906
ENSDARG00000058930
ENSDARG00000058937
ENSDARG00000058940
ENSDARG00000058945
ENSDARG00000058950
ENSDARG00000058949
ENSDARG00000058966
ENSDARG00000000503
ENSDARG00000058993
ENSDARG00000058985
ENSDARG00000058992
ENSDARG00000059001
ENSDARG00000059036
ENSDARG00000059043
ENSDARG00000059049
ENSDARG00000059057
ENSDARG00000059061
ENSDARG00000059064
ENSDARG00000040683
ENSDARG00000059081
ENSDARG00000002303
ENSDARG00000059115
ENSDARG00000059166
ENSDARG00000059171
ENSDARG00000059175
ENSDARG00000020812
ENSDARG00000039687
ENSDARG00000040309
ENSDARG00000040990
ENSDARG00000059259
ENSDARG00000059270
ENSDARG00000059269
ENSDARG00000059272
ENSDARG00000059282
ENSDARG00000059287
ENSDARG00000059294
ENSDARG00000059295
ENSDARG00000059362
ENSDARG00000070339
ENSDARG00000059387
ENSDARG00000059394
ENSDARG00000059416
ENSDARG00000059452
ENSDARG00000059485
ENSDARG00000059498
ENSDARG00000059545
ENSDARG00000059567
ENSDARG00000059610
ENSDARG00000058606
ENSDARG00000059616
ENSDARG00000019930
ENSDARG00000059642
ENSDARG00000034473
ENSDARG00000059657
ENSDARG00000059682
ENSDARG00000078136
ENSDARG00000059685
ENSDARG00000059692
ENSDARG00000059699
ENSDARG00000059705
ENSDARG00000005754
ENSDARG00000058285
ENSDARG00000000943
ENSDARG00000059781
ENSDARG00000059798
ENSDARG00000079716
ENSDARG00000076027
ENSDARG00000074989
ENSDARG00000079899
ENSDARG00000059855
ENSDARG00000059854
ENSDARG00000059890
ENSDARG00000059911
ENSDARG00000059914
ENSDARG00000012790
ENSDARG00000059936
ENSDARG00000059944
ENSDARG00000059956
ENSDARG00000059961
ENSDARG00000062902
ENSDARG00000059997
ENSDARG00000052894
ENSDARG00000060012
ENSDARG00000060022
ENSDARG00000060018
ENSDARG00000060035
ENSDARG00000060036
ENSDARG00000060051
ENSDARG00000060094
ENSDARG00000060096
ENSDARG00000060092
ENSDARG00000076496
ENSDARG00000060115
ENSDARG00000023952
ENSDARG00000060126
ENSDARG00000006272
ENSDARG00000060184
ENSDARG00000060189
ENSDARG00000071252
ENSDARG00000060265
ENSDARG00000060280
ENSDARG00000075251
ENSDARG00000060318
ENSDARG00000075358
ENSDARG00000060345
ENSDARG00000060361
ENSDARG00000060397
ENSDARG00000074527
ENSDARG00000060434
ENSDARG00000060435
ENSDARG00000060437
ENSDARG00000060496
ENSDARG00000070522
ENSDARG00000061214
ENSDARG00000060797
ENSDARG00000060497
ENSDARG00000060501
ENSDARG00000060507
ENSDARG00000060512
ENSDARG00000060521
ENSDARG00000069953
ENSDARG00000043571
ENSDARG00000060542
ENSDARG00000060545
ENSDARG00000060566
ENSDARG00000060580
ENSDARG00000060595
ENSDARG00000060626
ENSDARG00000060649
ENSDARG00000060656
ENSDARG00000060683
ENSDARG00000060688
ENSDARG00000060725
[truncated: 2,825 more rows]

## Sheet: female-biased or downregulated
Ensembl_zebrafish_gene_ID_down
ENSDARG00000000189
ENSDARG00000000631
ENSDARG00000001249
ENSDARG00000000542
ENSDARG00000001313
ENSDARG00000000567
ENSDARG00000000972
ENSDARG00000000804
ENSDARG00000018961
ENSDARG00000007285
ENSDARG00000020115
ENSDARG00000013063
ENSDARG00000020573
ENSDARG00000020978
ENSDARG00000003486
ENSDARG00000003642
ENSDARG00000002339
ENSDARG00000013839
ENSDARG00000004406
ENSDARG00000008551
ENSDARG00000013719
ENSDARG00000004904
ENSDARG00000012927
ENSDARG00000007959
ENSDARG00000020145
ENSDARG00000013184
ENSDARG00000017741
ENSDARG00000015611
ENSDARG00000017675
ENSDARG00000005699
ENSDARG00000021047
ENSDARG00000014802
ENSDARG00000007971
ENSDARG00000002897
ENSDARG00000005948
ENSDARG00000018722
ENSDARG00000007531
ENSDARG00000016460
ENSDARG00000021408
ENSDARG00000017359
ENSDARG00000003035
ENSDARG00000018716
ENSDARG00000025703
ENSDARG00000091402
ENSDARG00000092112
ENSDARG00000007609
ENSDARG00000004714
ENSDARG00000059960
ENSDARG00000015997
ENSDARG00000003287
ENSDARG00000002487
ENSDARG00000018968
ENSDARG00000013489
ENSDARG00000014047
ENSDARG00000016260
ENSDARG00000002412
ENSDARG00000028198
ENSDARG00000054929
ENSDARG00000003207
ENSDARG00000012572
ENSDARG00000010025
ENSDARG00000011498
ENSDARG00000010132
ENSDARG00000004692
ENSDARG00000007009
ENSDARG00000019998
ENSDARG00000006392
ENSDARG00000016538
ENSDARG00000004861
ENSDARG00000012563
ENSDARG00000003197
ENSDARG00000090768
ENSDARG00000020595
ENSDARG00000088755
ENSDARG00000019185
ENSDARG00000011272
ENSDARG00000032802
ENSDARG00000020529
ENSDARG00000016447
ENSDARG00000021059
ENSDARG00000017762
ENSDARG00000017917
ENSDARG00000020197
ENSDARG00000003084
ENSDARG00000006240
ENSDARG00000008105
ENSDARG00000020192
ENSDARG00000009470
ENSDARG00000017905
ENSDARG00000013657
ENSDARG00000018956
ENSDARG00000015123
ENSDARG00000006924
ENSDARG00000014230
ENSDARG00000016307
ENSDARG00000013576
ENSDARG00000011298
ENSDARG00000009113
ENSDARG00000014386
ENSDARG00000020344
ENSDARG00000006624
ENSDARG00000016484
ENSDARG00000013763
ENSDARG00000009430
ENSDARG00000006640
ENSDARG00000021433
ENSDARG00000061169
ENSDARG00000046098
ENSDARG00000009510
ENSDARG00000016864
ENSDARG00000020311
ENSDARG00000014101
ENSDARG00000015865
ENSDARG00000014866
ENSDARG00000011885
ENSDARG00000012896
ENSDARG00000016979
ENSDARG00000020079
ENSDARG00000015543
ENSDARG00000008953
ENSDARG00000005897
ENSDARG00000003229
ENSDARG00000003205
ENSDARG00000016233
ENSDARG00000019300
ENSDARG00000004774
ENSDARG00000009942
ENSDARG00000013443
ENSDARG00000010572
ENSDARG00000020711
ENSDARG00000006396
ENSDARG00000003592
ENSDARG00000079012
ENSDARG00000017615
ENSDARG00000020986
ENSDARG00000013861
ENSDARG00000003757
ENSDARG00000003607
ENSDARG00000001906
ENSDARG00000016607
ENSDARG00000006889
ENSDARG00000016623
ENSDARG00000005941
ENSDARG00000030110
ENSDARG00000059645
ENSDARG00000010878
ENSDARG00000009461
ENSDARG00000018145
ENSDARG00000071037
ENSDARG00000009031
ENSDARG00000014138
ENSDARG00000011777
ENSDARG00000016318
ENSDARG00000014761
ENSDARG00000008026
ENSDARG00000005108
ENSDARG00000010793
ENSDARG00000003313
ENSDARG00000005139
ENSDARG00000074604
ENSDARG00000010246
ENSDARG00000015537
ENSDARG00000004757
ENSDARG00000011801
ENSDARG00000008706
ENSDARG00000002128
ENSDARG00000014017
ENSDARG00000010266
ENSDARG00000034885
ENSDARG00000006422
ENSDARG00000007241
ENSDARG00000002894
ENSDARG00000012347
ENSDARG00000019405
ENSDARG00000019778
ENSDARG00000009837
ENSDARG00000017612
ENSDARG00000003564
ENSDARG00000011418
ENSDARG00000017696
ENSDARG00000029358
ENSDARG00000015344
ENSDARG00000019326
ENSDARG00000075543
ENSDARG00000019902
ENSDARG00000012674
ENSDARG00000075211
ENSDARG00000015236
ENSDARG00000015540
ENSDARG00000016528
ENSDARG00000015355
ENSDARG00000021293
ENSDARG00000006797
ENSDARG00000010332
ENSDARG00000006712
ENSDARG00000013302
ENSDARG00000018459
ENSDARG00000038442
ENSDARG00000011376
ENSDARG00000075831
ENSDARG00000009313
ENSDARG00000004392
ENSDARG00000001760
ENSDARG00000015073
ENSDARG00000021372
ENSDARG00000008859
ENSDARG00000019142
ENSDARG00000008491
ENSDARG00000076225
ENSDARG00000001915
ENSDARG00000013009
ENSDARG00000014915
ENSDARG00000020982
ENSDARG00000016429
ENSDARG00000036834
ENSDARG00000002298
ENSDARG00000017047
ENSDARG00000013310
ENSDARG00000015676
ENSDARG00000005246
ENSDARG00000041982
ENSDARG00000014675
ENSDARG00000018806
ENSDARG00000017657
ENSDARG00000008239
ENSDARG00000007406
ENSDARG00000005126
ENSDARG00000036272
ENSDARG00000012981
ENSDARG00000030756
ENSDARG00000007173
ENSDARG00000017107
ENSDARG00000016769
ENSDARG00000019644
ENSDARG00000001859
ENSDARG00000009252
ENSDARG00000003570
ENSDARG00000010010
ENSDARG00000013005
ENSDARG00000004724
ENSDARG00000004864
ENSDARG00000002536
ENSDARG00000016080
ENSDARG00000013950
ENSDARG00000011445
ENSDARG00000020482
ENSDARG00000004251
ENSDARG00000014692
ENSDARG00000007418
ENSDARG00000020798
ENSDARG00000007108
ENSDARG00000011703
ENSDARG00000002467
ENSDARG00000017811
ENSDARG00000030781
ENSDARG00000063535
ENSDARG00000008765
ENSDARG00000014289
ENSDARG00000011493
ENSDARG00000006609
ENSDARG00000001897
ENSDARG00000012390
ENSDARG00000005172
ENSDARG00000014794
ENSDARG00000012295
ENSDARG00000022918
ENSDARG00000007099
ENSDARG00000012899
ENSDARG00000019728
ENSDARG00000007693
ENSDARG00000013694
ENSDARG00000002506
ENSDARG00000025076
ENSDARG00000018814
ENSDARG00000004328
ENSDARG00000019498
ENSDARG00000017195
ENSDARG00000016532
ENSDARG00000013961
ENSDARG00000002597
ENSDARG00000073805
ENSDARG00000017407
ENSDARG00000017661
ENSDARG00000020235
ENSDARG00000011609
ENSDARG00000003872
ENSDARG00000021120
ENSDARG00000013312
ENSDARG00000019342
ENSDARG00000019732
ENSDARG00000036494
ENSDARG00000012949
ENSDARG00000014430
ENSDARG00000011122
ENSDARG00000018698
ENSDARG00000006145
ENSDARG00000007892
ENSDARG00000015126
ENSDARG00000019156
ENSDARG00000008068
ENSDARG00000009607
ENSDARG00000009830
ENSDARG00000005762
ENSDARG00000077664
ENSDARG00000019763
ENSDARG00000006019
ENSDARG00000017781
ENSDARG00000007812
ENSDARG00000018494
ENSDARG00000007624
ENSDARG00000011666
ENSDARG00000018030
ENSDARG00000012325
ENSDARG00000018061
ENSDARG00000013095
ENSDARG00000016427
ENSDARG00000019360
ENSDARG00000005870
ENSDARG00000019717
ENSDARG00000013997
ENSDARG00000016474
ENSDARG00000004525
ENSDARG00000006215
ENSDARG00000018491
ENSDARG00000019507
ENSDARG00000055271
ENSDARG00000003032
ENSDARG00000004586
ENSDARG00000018800
ENSDARG00000029394
ENSDARG00000014963
ENSDARG00000003845
ENSDARG00000003635
ENSDARG00000006915
ENSDARG00000009783
ENSDARG00000004114
ENSDARG00000017274
ENSDARG00000008461
ENSDARG00000021590
ENSDARG00000021509
ENSDARG00000021402
ENSDARG00000087431
ENSDARG00000017058
ENSDARG00000079271
ENSDARG00000008235
ENSDARG00000009131
ENSDARG00000012871
ENSDARG00000007098
ENSDARG00000011487
ENSDARG00000019339
ENSDARG00000011235
ENSDARG00000008986
ENSDARG00000009864
ENSDARG00000008982
ENSDARG00000016156
ENSDARG00000018971
ENSDARG00000016350
ENSDARG00000015460
ENSDARG00000008119
ENSDARG00000010596
ENSDARG00000043236
ENSDARG00000010844
ENSDARG00000015222
ENSDARG00000010250
ENSDARG00000005335
ENSDARG00000012866
ENSDARG00000008732
ENSDARG00000018010
ENSDARG00000002967
ENSDARG00000063295
ENSDARG00000014333
ENSDARG00000007496
ENSDARG00000019302
ENSDARG00000006038
ENSDARG00000020289
ENSDARG00000018524
ENSDARG00000019746
ENSDARG00000016733
ENSDARG00000010192
ENSDARG00000015471
ENSDARG00000017049
ENSDARG00000005901
ENSDARG00000011175
ENSDARG00000019137
ENSDARG00000019404
ENSDARG00000005799
ENSDARG00000017658
ENSDARG00000019706
ENSDARG00000016399
ENSDARG00000018810
ENSDARG00000010481
ENSDARG00000011931
ENSDARG00000006062
ENSDARG00000021124
ENSDARG00000003827
ENSDARG00000006891
ENSDARG00000019417
ENSDARG00000011079
ENSDARG00000016235
ENSDARG00000058337
ENSDARG00000009727
ENSDARG00000018953
ENSDARG00000020621
ENSDARG00000010794
ENSDARG00000020541
ENSDARG00000008803
ENSDARG00000010318
ENSDARG00000012903
ENSDARG00000013843
ENSDARG00000017571
ENSDARG00000004046
ENSDARG00000013973
ENSDARG00000009160
ENSDARG00000016706
ENSDARG00000018600
ENSDARG00000016858
ENSDARG00000009040
ENSDARG00000018130
ENSDARG00000012387
ENSDARG00000006900
ENSDARG00000015153
ENSDARG00000003263
ENSDARG00000005821
ENSDARG00000020123
ENSDARG00000011133
ENSDARG00000003016
ENSDARG00000010181
ENSDARG00000017820
ENSDARG00000043257
ENSDARG00000015653
ENSDARG00000018820
ENSDARG00000004470
ENSDARG00000004386
ENSDARG00000036359
ENSDARG00000007944
ENSDARG00000013475
ENSDARG00000014817
ENSDARG00000007383
ENSDARG00000015158
ENSDARG00000003235
ENSDARG00000012495
ENSDARG00000006580
ENSDARG00000005374
ENSDARG00000004306
ENSDARG00000002754
ENSDARG00000001634
ENSDARG00000014259
ENSDARG00000015554
ENSDARG00000020671
ENSDARG00000004265
ENSDARG00000017311
ENSDARG00000012588
ENSDARG00000035891
ENSDARG00000019355
ENSDARG00000010021
ENSDARG00000023443
ENSDARG00000027469
ENSDARG00000012453
ENSDARG00000010905
ENSDARG00000014506
ENSDARG00000011459
ENSDARG00000005468
ENSDARG00000018902
ENSDARG00000004930
ENSDARG00000010085
ENSDARG00000019260
ENSDARG00000002582
ENSDARG00000013117
ENSDARG00000018073
ENSDARG00000016794
ENSDARG00000004979
ENSDARG00000010415
ENSDARG00000006686
ENSDARG00000016280
ENSDARG00000010149
ENSDARG00000002330
ENSDARG00000044422
ENSDARG00000007751
ENSDARG00000018107
ENSDARG00000002267
ENSDARG00000002071
ENSDARG00000044636
ENSDARG00000027750
ENSDARG00000024017
ENSDARG00000028546
ENSDARG00000024702
ENSDARG00000022020
ENSDARG00000022939
ENSDARG00000026726
ENSDARG00000024744
ENSDARG00000030213
ENSDARG00000026599
ENSDARG00000023722
ENSDARG00000024381
ENSDARG00000037633
ENSDARG00000024511
ENSDARG00000025854
ENSDARG00000017835
ENSDARG00000015016
ENSDARG00000026865
ENSDARG00000003822
ENSDARG00000027070
ENSDARG00000025189
ENSDARG00000002299
ENSDARG00000025467
ENSDARG00000006192
ENSDARG00000023766
ENSDARG00000028514
ENSDARG00000021891
ENSDARG00000027397
ENSDARG00000012274
ENSDARG00000045592
ENSDARG00000035338
ENSDARG00000069857
ENSDARG00000026767
ENSDARG00000025605
ENSDARG00000028431
ENSDARG00000014287
ENSDARG00000021200
ENSDARG00000026095
ENSDARG00000023536
ENSDARG00000067509
ENSDARG00000029036
ENSDARG00000014571
ENSDARG00000024687
ENSDARG00000020323
ENSDARG00000024894
ENSDARG00000021579
ENSDARG00000022315
ENSDARG00000025607
ENSDARG00000020473
ENSDARG00000005606
ENSDARG00000012222
ENSDARG00000022303
ENSDARG00000027515
ENSDARG00000022213
ENSDARG00000025566
ENSDARG00000021521
ENSDARG00000074149
ENSDARG00000024306
ENSDARG00000021555
ENSDARG00000011809
ENSDARG00000007398
ENSDARG00000025386
ENSDARG00000025012
ENSDARG00000026024
ENSDARG00000013771
ENSDARG00000007045
ENSDARG00000023950
ENSDARG00000027807
ENSDARG00000043661
ENSDARG00000025549
ENSDARG00000026333
ENSDARG00000027236
ENSDARG00000044562
ENSDARG00000028478
ENSDARG00000032750
ENSDARG00000023026
ENSDARG00000027930
ENSDARG00000022569
ENSDARG00000022410
ENSDARG00000023587
ENSDARG00000027933
ENSDARG00000020913
ENSDARG00000016519
ENSDARG00000006812
ENSDARG00000028393
ENSDARG00000023058
ENSDARG00000004896
ENSDARG00000022952
ENSDARG00000068215
ENSDARG00000027957
ENSDARG00000058522
ENSDARG00000026902
ENSDARG00000076718
ENSDARG00000028058
ENSDARG00000013250
ENSDARG00000024874
ENSDARG00000017960
ENSDARG00000026534
ENSDARG00000022129
ENSDARG00000022430
ENSDARG00000078448
ENSDARG00000028699
ENSDARG00000021647
ENSDARG00000033978
ENSDARG00000024904
ENSDARG00000008457
ENSDARG00000024827
ENSDARG00000028543
ENSDARG00000023927
ENSDARG00000023309
ENSDARG00000029069
ENSDARG00000024465
ENSDARG00000027169
ENSDARG00000096454
ENSDARG00000039500
ENSDARG00000021846
ENSDARG00000040627
ENSDARG00000038537
ENSDARG00000026784
ENSDARG00000021595
ENSDARG00000024967
ENSDARG00000023299
ENSDARG00000027966
ENSDARG00000031506
ENSDARG00000001686
ENSDARG00000021141
ENSDARG00000027182
ENSDARG00000024877
ENSDARG00000018847
ENSDARG00000022254
ENSDARG00000027200
ENSDARG00000026011
ENSDARG00000028249
ENSDARG00000023237
ENSDARG00000016749
ENSDARG00000024728
ENSDARG00000034174
ENSDARG00000030251
ENSDARG00000034262
ENSDARG00000030650
ENSDARG00000017199
ENSDARG00000016465
ENSDARG00000076729
ENSDARG00000030161
ENSDARG00000034541
ENSDARG00000032369
ENSDARG00000033771
ENSDARG00000019096
ENSDARG00000031366
ENSDARG00000014273
ENSDARG00000012718
ENSDARG00000019797
ENSDARG00000033361
ENSDARG00000031164
ENSDARG00000031548
ENSDARG00000031372
ENSDARG00000002129
ENSDARG00000031439
ENSDARG00000006766
ENSDARG00000013430
ENSDARG00000034817
ENSDARG00000030532
ENSDARG00000030490
ENSDARG00000032261
ENSDARG00000020749
ENSDARG00000032535
ENSDARG00000017910
ENSDARG00000032111
ENSDARG00000033655
ENSDARG00000076591
ENSDARG00000031302
ENSDARG00000032919
ENSDARG00000031496
ENSDARG00000013730
ENSDARG00000029944
ENSDARG00000030335
ENSDARG00000033099
ENSDARG00000029252
ENSDARG00000033967
ENSDARG00000033999
ENSDARG00000026561
ENSDARG00000003754
ENSDARG00000002771
ENSDARG00000073848
ENSDARG00000032340
ENSDARG00000017211
ENSDARG00000061121
ENSDARG00000031657
ENSDARG00000029419
ENSDARG00000033586
ENSDARG00000030560
ENSDARG00000036956
ENSDARG00000032859
ENSDARG00000016551
ENSDARG00000078785
ENSDARG00000021827
ENSDARG00000023672
ENSDARG00000058094
ENSDARG00000032985
ENSDARG00000032651
ENSDARG00000025326
ENSDARG00000021539
ENSDARG00000034093
ENSDARG00000075931
ENSDARG00000090044
ENSDARG00000016875
ENSDARG00000030263
ENSDARG00000090014
ENSDARG00000032221
ENSDARG00000009875
ENSDARG00000008209
ENSDARG00000053326
ENSDARG00000003169
ENSDARG00000024844
ENSDARG00000034893
ENSDARG00000022727
ENSDARG00000009133
ENSDARG00000043141
ENSDARG00000030591
ENSDARG00000006299
ENSDARG00000058543
ENSDARG00000034616
ENSDARG00000018321
ENSDARG00000029290
ENSDARG00000013582
ENSDARG00000033126
ENSDARG00000013782
ENSDARG00000053159
ENSDARG00000032704
ENSDARG00000005547
ENSDARG00000032516
ENSDARG00000031086
ENSDARG00000030604
ENSDARG00000034160
ENSDARG00000031981
ENSDARG00000052702
ENSDARG00000030665
ENSDARG00000018566
ENSDARG00000006491
ENSDARG00000055973
ENSDARG00000029479
ENSDARG00000026629
ENSDARG00000027016
ENSDARG00000029187
ENSDARG00000057863
ENSDARG00000035054
ENSDARG00000026482
ENSDARG00000019845
ENSDARG00000033533
ENSDARG00000029480
ENSDARG00000019444
ENSDARG00000005122
ENSDARG00000017798
ENSDARG00000030913
ENSDARG00000029014
ENSDARG00000031761
ENSDARG00000008805
ENSDARG00000029612
ENSDARG00000011257
ENSDARG00000030156
ENSDARG00000058381
ENSDARG00000031637
ENSDARG00000029071
ENSDARG00000031098
ENSDARG00000033579
ENSDARG00000029590
ENSDARG00000028976
ENSDARG00000033184
ENSDARG00000045789
ENSDARG00000030789
ENSDARG00000034105
ENSDARG00000054378
ENSDARG00000034534
ENSDARG00000028786
ENSDARG00000028937
ENSDARG00000032619
ENSDARG00000030267
ENSDARG00000032200
ENSDARG00000029045
ENSDARG00000031202
ENSDARG00000021389
ENSDARG00000032426
ENSDARG00000015911
ENSDARG00000079113
ENSDARG00000003395
ENSDARG00000078003
ENSDARG00000033428
ENSDARG00000013050
ENSDARG00000032932
ENSDARG00000058322
ENSDARG00000030694
ENSDARG00000005057
ENSDARG00000007916
ENSDARG00000056954
ENSDARG00000033046
ENSDARG00000070470
ENSDARG00000030805
ENSDARG00000095660
ENSDARG00000035028
ENSDARG00000034957
ENSDARG00000019304
ENSDARG00000025612
ENSDARG00000035132
ENSDARG00000037020
ENSDARG00000035171
ENSDARG00000035264
ENSDARG00000035282
ENSDARG00000035400
ENSDARG00000035427
ENSDARG00000004851
ENSDARG00000035505
ENSDARG00000035521
ENSDARG00000035532
ENSDARG00000097302
ENSDARG00000054362
ENSDARG00000079009
ENSDARG00000035578
ENSDARG00000035595
ENSDARG00000035596
ENSDARG00000035608
ENSDARG00000035618
ENSDARG00000035699
ENSDARG00000015427
ENSDARG00000070316
ENSDARG00000035730
ENSDARG00000035732
ENSDARG00000035747
ENSDARG00000035750
ENSDARG00000035761
ENSDARG00000035785
ENSDARG00000035820
ENSDARG00000035858
ENSDARG00000035875
ENSDARG00000035882
ENSDARG00000035944
ENSDARG00000036005
ENSDARG00000036015
ENSDARG00000036060
ENSDARG00000036061
ENSDARG00000036064
ENSDARG00000036076
ENSDARG00000020053
ENSDARG00000036090
ENSDARG00000036158
ENSDARG00000054003
ENSDARG00000007744
ENSDARG00000000906
ENSDARG00000036338
ENSDARG00000036388
ENSDARG00000036394
ENSDARG00000036427
ENSDARG00000036438
ENSDARG00000031796
ENSDARG00000036572
ENSDARG00000036593
ENSDARG00000036645
ENSDARG00000036675
ENSDARG00000006754
ENSDARG00000036685
ENSDARG00000036704
ENSDARG00000036852
ENSDARG00000036853
ENSDARG00000036878
ENSDARG00000036895
ENSDARG00000078399
ENSDARG00000036990
ENSDARG00000005448
ENSDARG00000037025
ENSDARG00000037061
ENSDARG00000037059
ENSDARG00000055585
ENSDARG00000037158
ENSDARG00000037177
ENSDARG00000037182
ENSDARG00000037188
ENSDARG00000037229
ENSDARG00000037261
ENSDARG00000037283
ENSDARG00000037337
ENSDARG00000034975
ENSDARG00000037738
ENSDARG00000037409
ENSDARG00000006434
ENSDARG00000037491
ENSDARG00000078042
ENSDARG00000037553
ENSDARG00000037570
ENSDARG00000037593
ENSDARG00000037618
ENSDARG00000037665
ENSDARG00000037835
ENSDARG00000037857
ENSDARG00000003283
ENSDARG00000020961
ENSDARG00000037860
ENSDARG00000037906
ENSDARG00000037909
ENSDARG00000037913
ENSDARG00000037926
ENSDARG00000037960
ENSDARG00000037966
ENSDARG00000037967
ENSDARG00000037995
ENSDARG00000038000
ENSDARG00000038005
ENSDARG00000073858
ENSDARG00000038025
ENSDARG00000038027
ENSDARG00000038066
ENSDARG00000038074
ENSDARG00000038114
ENSDARG00000038119
ENSDARG00000063446
ENSDARG00000038190
ENSDARG00000038205
ENSDARG00000038235
ENSDARG00000038237
ENSDARG00000038239
ENSDARG00000038290
ENSDARG00000068683
ENSDARG00000038309
ENSDARG00000038312
ENSDARG00000038315
ENSDARG00000038348
ENSDARG00000038360
ENSDARG00000038397
ENSDARG00000038399
ENSDARG00000007207
ENSDARG00000089966
ENSDARG00000019316
ENSDARG00000038456
ENSDARG00000009735
ENSDARG00000038563
ENSDARG00000038567
ENSDARG00000038686
ENSDARG00000002031
ENSDARG00000038768
ENSDARG00000038785
ENSDARG00000038787
ENSDARG00000038792
ENSDARG00000038834
ENSDARG00000038847
ENSDARG00000011941
ENSDARG00000038950
ENSDARG00000038976
ENSDARG00000038996
ENSDARG00000075732
ENSDARG00000039117
ENSDARG00000039145
ENSDARG00000039217
ENSDARG00000039240
ENSDARG00000039263
ENSDARG00000039335
ENSDARG00000039350
ENSDARG00000039455
ENSDARG00000039513
ENSDARG00000039667
ENSDARG00000039671
ENSDARG00000039681
ENSDARG00000039704
ENSDARG00000039719
ENSDARG00000039754
ENSDARG00000039784
ENSDARG00000090228
ENSDARG00000039887
ENSDARG00000039910
ENSDARG00000039915
ENSDARG00000039943
ENSDARG00000039958
ENSDARG00000040072
ENSDARG00000040081
ENSDARG00000040109
ENSDARG00000040111
ENSDARG00000040113
ENSDARG00000040119
ENSDARG00000040123
ENSDARG00000069796
ENSDARG00000040148
ENSDARG00000040156
ENSDARG00000040161
ENSDARG00000040198
ENSDARG00000040216
ENSDARG00000073859
ENSDARG00000040266
ENSDARG00000040277
ENSDARG00000054578
ENSDARG00000040296
ENSDARG00000040344
ENSDARG00000040350
ENSDARG00000040380
ENSDARG00000040401
ENSDARG00000040431
ENSDARG00000040463
ENSDARG00000040482
ENSDARG00000040513
ENSDARG00000040534
ENSDARG00000040557
ENSDARG00000087039
ENSDARG00000006065
ENSDARG00000035023
ENSDARG00000040678
ENSDARG00000040695
ENSDARG00000040779
ENSDARG00000040777
ENSDARG00000040812
ENSDARG00000040910
ENSDARG00000057562
ENSDARG00000040946
ENSDARG00000040948
ENSDARG00000040965
ENSDARG00000040966
ENSDARG00000040982
ENSDARG00000041011
ENSDARG00000041065
ENSDARG00000041068
ENSDARG00000041080
ENSDARG00000041088
ENSDARG00000041108
ENSDARG00000070083
ENSDARG00000041226
ENSDARG00000041252
ENSDARG00000041306
ENSDARG00000041314
ENSDARG00000041338
ENSDARG00000041362
ENSDARG00000041373
ENSDARG00000041397
ENSDARG00000041428
ENSDARG00000041483
ENSDARG00000041516
ENSDARG00000041538
ENSDARG00000010316
ENSDARG00000041565
ENSDARG00000041575
ENSDARG00000002831
ENSDARG00000041887
ENSDARG00000038872
ENSDARG00000042025
ENSDARG00000042027
ENSDARG00000054313
ENSDARG00000071377
ENSDARG00000042129
ENSDARG00000042130
ENSDARG00000042133
ENSDARG00000042159
ENSDARG00000042180
ENSDARG00000042247
ENSDARG00000042338
ENSDARG00000042344
ENSDARG00000053020
ENSDARG00000042383
ENSDARG00000042390
ENSDARG00000042440
ENSDARG00000075768
ENSDARG00000042465
ENSDARG00000042510
ENSDARG00000042520
ENSDARG00000042552
ENSDARG00000042553
ENSDARG00000042571
ENSDARG00000042590
ENSDARG00000042644
ENSDARG00000042646
ENSDARG00000054250
ENSDARG00000071215
ENSDARG00000042751
ENSDARG00000000161
ENSDARG00000042796
ENSDARG00000042816
ENSDARG00000042825
ENSDARG00000042864
ENSDARG00000042881
ENSDARG00000042946
ENSDARG00000042961
ENSDARG00000042980
ENSDARG00000042990
ENSDARG00000042996
ENSDARG00000043037
ENSDARG00000043077
ENSDARG00000043081
ENSDARG00000043105
ENSDARG00000051923
ENSDARG00000043177
ENSDARG00000043179
ENSDARG00000043209
ENSDARG00000043235
ENSDARG00000057322
ENSDARG00000043296
ENSDARG00000027523
ENSDARG00000043361
ENSDARG00000043371
ENSDARG00000043394
ENSDARG00000043402
ENSDARG00000043404
ENSDARG00000043457
ENSDARG00000043471
ENSDARG00000043480
ENSDARG00000043514
ENSDARG00000043536
ENSDARG00000043542
ENSDARG00000043562
ENSDARG00000043607
ENSDARG00000043608
ENSDARG00000094992
ENSDARG00000043666
ENSDARG00000043687
ENSDARG00000013685
ENSDARG00000043718
ENSDARG00000043847
ENSDARG00000043852
ENSDARG00000043884
ENSDARG00000043960
ENSDARG00000044011
ENSDARG00000044039
ENSDARG00000017864
ENSDARG00000044086
ENSDARG00000044143
ENSDARG00000044161
ENSDARG00000044213
ENSDARG00000014181
ENSDARG00000092154
ENSDARG00000044254
ENSDARG00000044402
ENSDARG00000044485
ENSDARG00000044488
ENSDARG00000044521
ENSDARG00000044577
ENSDARG00000044615
ENSDARG00000044638
ENSDARG00000044691
ENSDARG00000044774
ENSDARG00000044803
ENSDARG00000044844
ENSDARG00000044853
ENSDARG00000070545
ENSDARG00000045038
ENSDARG00000045074
ENSDARG00000054707
ENSDARG00000045091
ENSDARG00000055075
ENSDARG00000045130
ENSDARG00000045137
ENSDARG00000045139
ENSDARG00000045150
ENSDARG00000045167
ENSDARG00000045254
ENSDARG00000045257
ENSDARG00000045269
ENSDARG00000045277
ENSDARG00000045304
ENSDARG00000045306
ENSDARG00000062415
ENSDARG00000058730
ENSDARG00000045372
ENSDARG00000045398
ENSDARG00000045402
ENSDARG00000018846
ENSDARG00000045422
ENSDARG00000045444
ENSDARG00000045486
ENSDARG00000045568
ENSDARG00000045574
ENSDARG00000045586
ENSDARG00000045596
ENSDARG00000045601
ENSDARG00000007764
ENSDARG00000045608
ENSDARG00000045625
ENSDARG00000045660
ENSDARG00000045687
ENSDARG00000045706
ENSDARG00000045754
ENSDARG00000012986
ENSDARG00000045797
ENSDARG00000045815
ENSDARG00000045827
ENSDARG00000051931
ENSDARG00000045847
ENSDARG00000045858
ENSDARG00000033134
ENSDARG00000045877
ENSDARG00000045885
ENSDARG00000045888
ENSDARG00000051874
ENSDARG00000045913
ENSDARG00000045928
ENSDARG00000045930
ENSDARG00000038639
ENSDARG00000046019
ENSDARG00000046024
ENSDARG00000046085
ENSDARG00000036863
ENSDARG00000016811
ENSDARG00000046133
ENSDARG00000046136
ENSDARG00000046141
ENSDARG00000046154
ENSDARG00000051762
ENSDARG00000074201
ENSDARG00000051768
ENSDARG00000051780
ENSDARG00000051851
ENSDARG00000051855
ENSDARG00000051858
ENSDARG00000051891
ENSDARG00000051902
ENSDARG00000051914
ENSDARG00000051921
ENSDARG00000051920
ENSDARG00000051959
ENSDARG00000052010
ENSDARG00000052074
ENSDARG00000052109
ENSDARG00000052118
ENSDARG00000052170
ENSDARG00000034493
ENSDARG00000056322
ENSDARG00000052247
ENSDARG00000052254
ENSDARG00000052290
ENSDARG00000052315
ENSDARG00000044417
ENSDARG00000052326
ENSDARG00000052330
ENSDARG00000052344
ENSDARG00000052360
ENSDARG00000052408
ENSDARG00000052455
ENSDARG00000052471
ENSDARG00000052480
ENSDARG00000052553
ENSDARG00000052615
ENSDARG00000052638
ENSDARG00000052644
ENSDARG00000052648
ENSDARG00000052766
ENSDARG00000052772
ENSDARG00000052775
ENSDARG00000052815
ENSDARG00000052818
ENSDARG00000014945
ENSDARG00000052842
ENSDARG00000011027
ENSDARG00000052893
ENSDARG00000052994
ENSDARG00000053025
ENSDARG00000053129
ENSDARG00000053130
ENSDARG00000053155
ENSDARG00000036595
ENSDARG00000053217
ENSDARG00000053222
ENSDARG00000053257
ENSDARG00000053380
ENSDARG00000053395
ENSDARG00000053452
ENSDARG00000053485
ENSDARG00000053483
ENSDARG00000053527
ENSDARG00000053528
ENSDARG00000053569
ENSDARG00000053620
ENSDARG00000053652
ENSDARG00000053665
ENSDARG00000053684
ENSDARG00000041727
ENSDARG00000053708
ENSDARG00000035683
ENSDARG00000053776
ENSDARG00000053805
ENSDARG00000053855
ENSDARG00000053864
ENSDARG00000053912
ENSDARG00000053918
ENSDARG00000053987
ENSDARG00000054036
ENSDARG00000016908
ENSDARG00000054103
ENSDARG00000054122
ENSDARG00000054128
ENSDARG00000054164
ENSDARG00000054264
ENSDARG00000054312
ENSDARG00000054301
ENSDARG00000054446
ENSDARG00000004597
ENSDARG00000039828
ENSDARG00000054530
ENSDARG00000054540
ENSDARG00000054574
ENSDARG00000054606
ENSDARG00000054723
ENSDARG00000004964
ENSDARG00000054793
ENSDARG00000038866
ENSDARG00000054844
ENSDARG00000054856
ENSDARG00000040406
ENSDARG00000054906
ENSDARG00000068323
ENSDARG00000054963
ENSDARG00000054978
ENSDARG00000054999
ENSDARG00000055027
ENSDARG00000055045
ENSDARG00000055120
ENSDARG00000055115
ENSDARG00000093235
ENSDARG00000055250
ENSDARG00000055283
ENSDARG00000055314
ENSDARG00000055381
ENSDARG00000055416
ENSDARG00000055433
ENSDARG00000055493
ENSDARG00000055525
ENSDARG00000008366
ENSDARG00000055613
ENSDARG00000092305
ENSDARG00000055630
ENSDARG00000075793
ENSDARG00000055679
ENSDARG00000055708
ENSDARG00000055760
ENSDARG00000028322
ENSDARG00000055857
ENSDARG00000055868
ENSDARG00000075819
ENSDARG00000055825
ENSDARG00000055934
ENSDARG00000055970
ENSDARG00000055974
ENSDARG00000004517
ENSDARG00000055976
ENSDARG00000056008
ENSDARG00000056034
ENSDARG00000024560
ENSDARG00000056078
ENSDARG00000056102
ENSDARG00000056203
ENSDARG00000056211
ENSDARG00000068974
ENSDARG00000056389
ENSDARG00000056374
ENSDARG00000069589
ENSDARG00000025091
ENSDARG00000012577
ENSDARG00000056464
ENSDARG00000056480
ENSDARG00000056515
ENSDARG00000020952
ENSDARG00000056559
ENSDARG00000056609
ENSDARG00000056621
ENSDARG00000056619
ENSDARG00000056618
ENSDARG00000056642
ENSDARG00000056647
ENSDARG00000070961
ENSDARG00000056713
ENSDARG00000056720
ENSDARG00000056740
ENSDARG00000007906
ENSDARG00000056819
ENSDARG00000056830
ENSDARG00000056832
ENSDARG00000056829
ENSDARG00000071671
ENSDARG00000056923
ENSDARG00000001940
ENSDARG00000057138
ENSDARG00000057089
ENSDARG00000057105
ENSDARG00000057125
ENSDARG00000057184
ENSDARG00000057234
ENSDARG00000057245
ENSDARG00000057303
ENSDARG00000057321
ENSDARG00000012942
ENSDARG00000057414
ENSDARG00000057415
ENSDARG00000057440
ENSDARG00000057454
ENSDARG00000057504
ENSDARG00000070800
ENSDARG00000057583
ENSDARG00000057630
ENSDARG00000057676
ENSDARG00000057698
ENSDARG00000044015
ENSDARG00000057723
ENSDARG00000057719
ENSDARG00000057738
ENSDARG00000057727
ENSDARG00000057770
ENSDARG00000057790
ENSDARG00000096594
ENSDARG00000057841
ENSDARG00000057855
ENSDARG00000057904
ENSDARG00000057983
ENSDARG00000057987
ENSDARG00000076826
ENSDARG00000007129
ENSDARG00000057805
ENSDARG00000058030
ENSDARG00000058100
ENSDARG00000058088
ENSDARG00000058263
ENSDARG00000058220
ENSDARG00000058237
ENSDARG00000058270
ENSDARG00000058284
ENSDARG00000058354
ENSDARG00000058356
ENSDARG00000058419
ENSDARG00000038374
ENSDARG00000053298
ENSDARG00000058553
ENSDARG00000058605
ENSDARG00000058622
ENSDARG00000091088
ENSDARG00000058658
ENSDARG00000040036
ENSDARG00000058678
ENSDARG00000058733
ENSDARG00000058728
ENSDARG00000058780
ENSDARG00000058800
ENSDARG00000058818
ENSDARG00000058824
ENSDARG00000058676
ENSDARG00000075054
ENSDARG00000058848
ENSDARG00000058857
ENSDARG00000058865
ENSDARG00000058968
ENSDARG00000059020
ENSDARG00000059028
ENSDARG00000078145
ENSDARG00000075953
ENSDARG00000059073
ENSDARG00000059075
ENSDARG00000059109
ENSDARG00000059209
ENSDARG00000095866
ENSDARG00000040990
ENSDARG00000038814
ENSDARG00000059247
ENSDARG00000059252
ENSDARG00000059270
ENSDARG00000059272
ENSDARG00000059274
ENSDARG00000059308
ENSDARG00000059340
ENSDARG00000059354
ENSDARG00000059361
ENSDARG00000059370
ENSDARG00000059411
ENSDARG00000059412
ENSDARG00000059437
ENSDARG00000059438
ENSDARG00000059452
ENSDARG00000059475
ENSDARG00000059555
ENSDARG00000074913
ENSDARG00000059651
ENSDARG00000059658
ENSDARG00000059680
ENSDARG00000059700
ENSDARG00000052527
ENSDARG00000059707
ENSDARG00000059714
ENSDARG00000002816
ENSDARG00000034211
ENSDARG00000037883
ENSDARG00000059798
ENSDARG00000059801
ENSDARG00000052747
ENSDARG00000059871
ENSDARG00000053535
ENSDARG00000074337
ENSDARG00000059908
ENSDARG00000059916
ENSDARG00000059917
ENSDARG00000059983
ENSDARG00000059997
ENSDARG00000060016
ENSDARG00000060018
ENSDARG00000060053
ENSDARG00000079879
ENSDARG00000058392
ENSDARG00000060068
ENSDARG00000060089
ENSDARG00000060101
ENSDARG00000060106
ENSDARG00000060112
ENSDARG00000060127
ENSDARG00000060150
ENSDARG00000060168
ENSDARG00000060184
ENSDARG00000079440
ENSDARG00000060192
ENSDARG00000078942
ENSDARG00000060236
ENSDARG00000060248
ENSDARG00000060257
ENSDARG00000060256
ENSDARG00000060288
ENSDARG00000060297
ENSDARG00000060317
ENSDARG00000060306
ENSDARG00000060338
ENSDARG00000060340
ENSDARG00000060380
ENSDARG00000076460
ENSDARG00000060383
ENSDARG00000060390
ENSDARG00000060394
ENSDARG00000060438
ENSDARG00000060445
ENSDARG00000060496
ENSDARG00000070522
ENSDARG00000013853
ENSDARG00000060482
ENSDARG00000060489
ENSDARG00000060500
ENSDARG00000060518
ENSDARG00000060506
ENSDARG00000060520
ENSDARG00000016300
ENSDARG00000060549
ENSDARG00000060564
ENSDARG00000060595
ENSDARG00000060600
ENSDARG00000060610
ENSDARG00000060637
ENSDARG00000060646
ENSDARG00000060675
ENSDARG00000014878
ENSDARG00000060679
ENSDARG00000060688
ENSDARG00000060707
ENSDARG00000060729
ENSDARG00000060750
ENSDARG00000060754
ENSDARG00000060748
ENSDARG00000069278
ENSDARG00000060868
ENSDARG00000060907
ENSDARG00000060912
ENSDARG00000060978
ENSDARG00000060983
ENSDARG00000060992
ENSDARG00000060994
ENSDARG00000061000
ENSDARG00000061004
ENSDARG00000061031
ENSDARG00000039241
ENSDARG00000061096
ENSDARG00000061108
ENSDARG00000061147
ENSDARG00000070874
ENSDARG00000071099
ENSDARG00000061168
ENSDARG00000061173
ENSDARG00000061187
ENSDARG00000061204
ENSDARG00000061201
ENSDARG00000054973
ENSDARG00000061248
ENSDARG00000006200
ENSDARG00000061267
ENSDARG00000061256
ENSDARG00000061255
ENSDARG00000026630
ENSDARG00000061260
ENSDARG00000003779
ENSDARG00000061288
ENSDARG00000061328
ENSDARG00000061345
ENSDARG00000061348
ENSDARG00000061352
ENSDARG00000061391
ENSDARG00000061378
ENSDARG00000061385
ENSDARG00000061411
ENSDARG00000061421
ENSDARG00000061445
ENSDARG00000061454
ENSDARG00000061471
ENSDARG00000061472
ENSDARG00000061478
ENSDARG00000061504
ENSDARG00000031783
ENSDARG00000061543
ENSDARG00000061590
ENSDARG00000061610
ENSDARG00000074143
ENSDARG00000061651
ENSDARG00000043746
ENSDARG00000061684
ENSDARG00000061759
ENSDARG00000061761
ENSDARG00000061774
ENSDARG00000061798
ENSDARG00000061786
ENSDARG00000061832
ENSDARG00000041317
ENSDARG00000053884
ENSDARG00000055412
ENSDARG00000006601
ENSDARG00000061921
ENSDARG00000061974
ENSDARG00000061963
ENSDARG00000055563
ENSDARG00000037488
ENSDARG00000061981
ENSDARG00000062003
ENSDARG00000037324
ENSDARG00000061993
ENSDARG00000078179
ENSDARG00000062000
ENSDARG00000062049
ENSDARG00000062058
ENSDARG00000062055
ENSDARG00000074681
ENSDARG00000062085
ENSDARG00000018258
ENSDARG00000062108
ENSDARG00000056603
ENSDARG00000062109
ENSDARG00000062114
ENSDARG00000062138
ENSDARG00000015290
ENSDARG00000073817
ENSDARG00000062206
ENSDARG00000062216
ENSDARG00000025920
ENSDARG00000062272
ENSDARG00000062269
ENSDARG00000062278
ENSDARG00000062310
ENSDARG00000079295
ENSDARG00000088837
ENSDARG00000062385
ENSDARG00000062379
ENSDARG00000062397
ENSDARG00000062402
ENSDARG00000062423
ENSDARG00000062476
ENSDARG00000062501
ENSDARG00000011281
ENSDARG00000062531
ENSDARG00000062561
ENSDARG00000062573
ENSDARG00000062575
ENSDARG00000062581
ENSDARG00000062594
ENSDARG00000062633
ENSDARG00000062640
ENSDARG00000062651
ENSDARG00000062686
ENSDARG00000062696
ENSDARG00000062725
ENSDARG00000062757
ENSDARG00000062752
ENSDARG00000062753
ENSDARG00000062765
ENSDARG00000062797
ENSDARG00000062794
ENSDARG00000062799
ENSDARG00000069780
ENSDARG00000062854
ENSDARG00000062837
ENSDARG00000062834
ENSDARG00000062887
ENSDARG00000062872
ENSDARG00000062904
ENSDARG00000062919
ENSDARG00000062971
ENSDARG00000062995
ENSDARG00000063021
ENSDARG00000067979
ENSDARG00000063062
ENSDARG00000063076
ENSDARG00000060976
ENSDARG00000063101
ENSDARG00000063150
ENSDARG00000067670
ENSDARG00000063149
ENSDARG00000058480
ENSDARG00000088318
ENSDARG00000063194
ENSDARG00000063190
ENSDARG00000063213
ENSDARG00000063255
ENSDARG00000063249
ENSDARG00000058801
ENSDARG00000063309
ENSDARG00000001014
ENSDARG00000063310
ENSDARG00000027618
ENSDARG00000097572
ENSDARG00000078090
ENSDARG00000045006
ENSDARG00000063390
ENSDARG00000030376
ENSDARG00000063436
ENSDARG00000063420
ENSDARG00000063457
ENSDARG00000059234
ENSDARG00000087937
ENSDARG00000063484
ENSDARG00000063509
ENSDARG00000094258
ENSDARG00000063539
ENSDARG00000032116
ENSDARG00000063559
ENSDARG00000063568
ENSDARG00000014439
ENSDARG00000063580
ENSDARG00000077095
ENSDARG00000063596
ENSDARG00000063600
ENSDARG00000063610
ENSDARG00000063627
ENSDARG00000063624
ENSDARG00000063634
ENSDARG00000063631
ENSDARG00000005104
ENSDARG00000063670
ENSDARG00000063665
ENSDARG00000063677
ENSDARG00000071375
ENSDARG00000063726
ENSDARG00000067593
ENSDARG00000056394
ENSDARG00000067613
ENSDARG00000092605
ENSDARG00000067639
ENSDARG00000067669
ENSDARG00000052190
ENSDARG00000067690
ENSDARG00000067717
ENSDARG00000067784
ENSDARG00000067785
ENSDARG00000033635
ENSDARG00000067801
ENSDARG00000067824
ENSDARG00000078758
ENSDARG00000067838
ENSDARG00000012860
ENSDARG00000067859
ENSDARG00000067908
ENSDARG00000067916
ENSDARG00000054683
ENSDARG00000067927
ENSDARG00000067949
ENSDARG00000060346
ENSDARG00000074666
ENSDARG00000068030
ENSDARG00000068083
ENSDARG00000053293
ENSDARG00000068100
ENSDARG00000068140
ENSDARG00000068152
ENSDARG00000068156
ENSDARG00000068165
ENSDARG00000068176
ENSDARG00000015057
ENSDARG00000011863
ENSDARG00000068193
ENSDARG00000051854
ENSDARG00000068199
ENSDARG00000068210
ENSDARG00000068217
ENSDARG00000061159
ENSDARG00000068246
ENSDARG00000016545
ENSDARG00000068255
ENSDARG00000021584
ENSDARG00000018329
ENSDARG00000068291
ENSDARG00000068319
ENSDARG00000068370
ENSDARG00000031044
ENSDARG00000017105
ENSDARG00000068386
ENSDARG00000040427
ENSDARG00000008454
ENSDARG00000034777
ENSDARG00000010758
ENSDARG00000077897
ENSDARG00000038826
ENSDARG00000068593
ENSDARG00000053439
ENSDARG00000068603
ENSDARG00000068601
ENSDARG00000068613
ENSDARG00000045857
ENSDARG00000068636
ENSDARG00000028784
ENSDARG00000068729
ENSDARG00000040186
ENSDARG00000019707
ENSDARG00000068738
ENSDARG00000068779
ENSDARG00000094277
ENSDARG00000068828
ENSDARG00000041951
ENSDARG00000068851
ENSDARG00000068856
ENSDARG00000068892
ENSDARG00000068918
ENSDARG00000068919
ENSDARG00000068920
ENSDARG00000068978
ENSDARG00000069006
ENSDARG00000013670
ENSDARG00000054748
ENSDARG00000069054
ENSDARG00000004931
ENSDARG00000069065
ENSDARG00000007219
ENSDARG00000069092
ENSDARG00000069116
ENSDARG00000069117
ENSDARG00000069147
ENSDARG00000069168
ENSDARG00000069190
ENSDARG00000069240
ENSDARG00000019765
ENSDARG00000069251
ENSDARG00000002787
ENSDARG00000017466
ENSDARG00000069280
ENSDARG00000040991
ENSDARG00000069314
ENSDARG00000069313
ENSDARG00000041085
ENSDARG00000031203
ENSDARG00000069331
ENSDARG00000074314
ENSDARG00000059809
ENSDARG00000009482
ENSDARG00000056152
ENSDARG00000069378
ENSDARG00000017423
ENSDARG00000069411
ENSDARG00000069428
ENSDARG00000069446
ENSDARG00000040064
ENSDARG00000069476
ENSDARG00000007175
ENSDARG00000069494
ENSDARG00000069507
ENSDARG00000078060
ENSDARG00000079286
ENSDARG00000069538
ENSDARG00000069595
ENSDARG00000025949
ENSDARG00000069660
ENSDARG00000069662
ENSDARG00000069681
ENSDARG00000057328
ENSDARG00000022176
ENSDARG00000062621
ENSDARG00000062790
ENSDARG00000069710
ENSDARG00000069744
ENSDARG00000003397
ENSDARG00000069763
ENSDARG00000069787
ENSDARG00000069832
ENSDARG00000069833
ENSDARG00000031119
ENSDARG00000069846
ENSDARG00000069850
ENSDARG00000069920
ENSDARG00000005774
ENSDARG00000069933
ENSDARG00000069956
ENSDARG00000076839
ENSDARG00000069996
ENSDARG00000020834
ENSDARG00000070006
ENSDARG00000038473
ENSDARG00000070012
ENSDARG00000006251
ENSDARG00000037309
ENSDARG00000001890
ENSDARG00000070061
ENSDARG00000040033
ENSDARG00000010789
ENSDARG00000070080
ENSDARG00000070085
ENSDARG00000012078
ENSDARG00000070100
ENSDARG00000024561
ENSDARG00000018206
ENSDARG00000052288
ENSDARG00000022682
ENSDARG00000070162
ENSDARG00000078391
ENSDARG00000004635
ENSDARG00000070178
ENSDARG00000095577
ENSDARG00000070228
ENSDARG00000070278
ENSDARG00000070284
ENSDARG00000074591
ENSDARG00000070358
ENSDARG00000063882
ENSDARG00000014395
ENSDARG00000074457
ENSDARG00000070390
ENSDARG00000070403
ENSDARG00000070407
ENSDARG00000000588
ENSDARG00000070447
ENSDARG00000032603
ENSDARG00000011245
ENSDARG00000070461
ENSDARG00000001969
ENSDARG00000070467
ENSDARG00000070477
ENSDARG00000070474
ENSDARG00000070475
ENSDARG00000070479
ENSDARG00000077052
ENSDARG00000070484
ENSDARG00000014113
ENSDARG00000034956
ENSDARG00000038012
ENSDARG00000070524
ENSDARG00000002377
ENSDARG00000030278
ENSDARG00000070538
ENSDARG00000070573
ENSDARG00000053934
ENSDARG00000016138
ENSDARG00000013750
ENSDARG00000070607
ENSDARG00000070670
ENSDARG00000023648
ENSDARG00000070704
ENSDARG00000044925
ENSDARG00000007737
ENSDARG00000089681
ENSDARG00000057736
ENSDARG00000031434
ENSDARG00000057255
ENSDARG00000070805
ENSDARG00000070834
ENSDARG00000070845
ENSDARG00000070866
ENSDARG00000045814
ENSDARG00000070903
ENSDARG00000022509
ENSDARG00000070913
ENSDARG00000070923
ENSDARG00000032277
ENSDARG00000070955
ENSDARG00000040884
ENSDARG00000058325
ENSDARG00000071082
ENSDARG00000071097
ENSDARG00000058108
ENSDARG00000071159
ENSDARG00000071164
ENSDARG00000071237
ENSDARG00000058050
ENSDARG00000071288
ENSDARG00000079680
ENSDARG00000071395
ENSDARG00000008329
ENSDARG00000022132
ENSDARG00000071413
ENSDARG00000071420
ENSDARG00000071426
ENSDARG00000022177
ENSDARG00000071439
ENSDARG00000071445
ENSDARG00000071460
ENSDARG00000025081
ENSDARG00000071468
ENSDARG00000026090
ENSDARG00000071478
ENSDARG00000092553
ENSDARG00000073713
ENSDARG00000071492
ENSDARG00000071496
ENSDARG00000071500
ENSDARG00000030340
ENSDARG00000071535
ENSDARG00000058666
ENSDARG00000071562
ENSDARG00000029457
ENSDARG00000071583
ENSDARG00000071585
ENSDARG00000071674
ENSDARG00000071685
ENSDARG00000071699
ENSDARG00000089715
ENSDARG00000071727
ENSDARG00000071581
ENSDARG00000088936
ENSDARG00000074151
ENSDARG00000059391
ENSDARG00000078723
ENSDARG00000071906
ENSDARG00000076474
ENSDARG00000078118
ENSDARG00000077101
ENSDARG00000008107
[truncated: 1,374 more rows]
