# Supplementary material for: Large-scale transcriptome sequencing reveals novel expression patterns for key sex-related genes in a sex-changing fish
Source: Biol Sex Differ. 2015 Nov 25;6:26. doi: 10.1186/s13293-015-0044-8 (PMC4660848; doi:10.1186/s13293-015-0044-8)
Supplement: Additional file 2: Table S2. — Results of differential expression analysis for the gonad (blue: male-biased contigs, red: female-biased contigs). [file 13293_2015_44_MOESM2_ESM.xlsx]

## Sheet: S1-Results of differential expr
contig_id	average expression in female	average expression in male	foldChange	log2FoldChange	p-value	BH_adjusted_p-value	52G_female_read counts	114G_female_read counts	118G_female_read counts	15G_male_read counts	18G_male_read counts	50G_male_read counts	Ensembl_tilapia_ID	Ensembl_tilapia_gene	Ensembl_tilapia_evalue	Ensembl_zebrafish_ID	Ensembl_zebrafish_gene	Ensembl_zebrafish_evalue	Ensembl_medaka_ID	Ensembl_medaka_gene	Ensembl_medaka_evalue	Swiss.Prot_ID	Swiss.Prot_gene	Swiss.Prot_evalue	TrEMBL_ID	TrEMBL_gene	TrEMBL_evalue
c194365_g1_i1	48245.3	1.07972	2.24e-05	-15.4474	2.03e-37	1.79e-32	50655	36565	47428	2	0	1			NA			NA			NA			NA			NA
c114093_g1_i1	36368.3	1.00914	2.77e-05	-15.1373	2.92e-36	1.29e-31	40165	24569	37924	1	1	1			NA			NA			NA			NA			NA
c7391_g1_i1	14014.5	0.392853	2.8e-05	-15.1226	7.62e-24	8.05e-21	15049	11038	12823	0	0	1			NA			NA			NA			NA			NA
c202180_g1_i1	13944.8	0.686865	4.93e-05	-14.3093	1.04e-32	1.31e-28	14867	10428	13669	2	0	0			NA			NA			NA			NA			NA
c73843_g1_i1	26394.3	1.696	6.43e-05	-13.9258	7.66e-34	1.69e-29	25599	19116	29479	3	1	1	ENSONIP00000010500	zgc:175135 [Source:ZFIN;Acc:ZDB-GENE-080214-1]	4e-24	ENSDARP00000121632	Uncharacterized protein [Source:UniProtKB/TrEMBL;Acc:E9QFA1]	1e-24	ENSORLP00000003393	zgc:175135 [Source:ZFIN;Acc:ZDB-GENE-080214-1]	1e-11			NA	W5K305_ASTMX		5e-45
c110377_g1_i1	123076	10.9335	8.88e-05	-13.4585	1.07e-26	2.45e-23	112431	83543	152889	21	5	6			NA			NA			NA			NA			NA
c30171_g1_i1	221885	23.276	0.000104901	-13.2187	1.79e-34	5.24e-30	191744	165108	266578	38	13	17	ENSONIP00000010500	zgc:175135 [Source:ZFIN;Acc:ZDB-GENE-080214-1]	4e-18	ENSDARP00000102978	Uncharacterized protein [Source:UniProtKB/TrEMBL;Acc:E7F0C9]	5e-16	ENSORLP00000003393	zgc:175135 [Source:ZFIN;Acc:ZDB-GENE-080214-1]	1e-08			NA	Q4RVE1_TETNG	Chromosome 15 SCAF14992, whole genome shotgun sequence OS=Tetraodon nigroviridis GN=GSTENG00028376001 PE=4 SV=1	3e-18
c73788_g1_i1	37924.8	4.07887	0.000107552	-13.1827	1.08e-26	2.45e-23	35815	29273	40804	8	2	2	ENSONIP00000008459		5e-52	ENSDARP00000099884	wu:fi38e01 [Source:ZFIN;Acc:ZDB-GENE-030131-6199]	3e-29	ENSORLP00000008300	Uncharacterized protein [Source:UniProtKB/TrEMBL;Acc:H2LQF9]	2e-49			NA	G3Q6S0_GASAC	Uncharacterized protein OS=Gasterosteus aculeatus PE=4 SV=1	1e-65
c110440_g1_i1	92559.7	11.0182	0.000119039	-13.0363	7.91e-23	6.9e-20	115920	50721	98788	12	8	12			NA			NA			NA	sp|Q5D862|FILA2_HUMAN	Filaggrin-2 OS=Homo sapiens GN=FLG2 PE=1 SV=1	1e-06			NA
c165425_g1_i1	4505.36	0.736285	0.000163424	-12.5791	9.99e-28	3.83e-24	4280	3253	5142	1	0	1			NA			NA			NA	sp|Q54KX0|GTAN_DICDI	GATA zinc finger domain-containing protein 14 OS=Dictyostelium discoideum GN=gtaN PE=4 SV=1	5e-09			NA
c70713_g1_i1	12326.2	2.31229	0.000187592	-12.3801	1.31e-18	5.38e-16	11700	9793	12799	4	2	1	ENSONIP00000008459		6e-36	ENSDARP00000099884	wu:fi38e01 [Source:ZFIN;Acc:ZDB-GENE-030131-6199]	4e-17	ENSORLP00000008300	Uncharacterized protein [Source:UniProtKB/TrEMBL;Acc:H2LQF9]	1e-34			NA	H2U934_TAKRU	Uncharacterized protein (Fragment) OS=Takifugu rubripes PE=4 SV=1	1e-40
c193984_g1_i1	38714.1	7.43314	0.000192001	-12.3466	2e-19	9.36e-17	35048	30908	41801	13	8	2			NA			NA	ENSORLP00000022380	Uncharacterized protein [Source:UniProtKB/TrEMBL;Acc:H2MUB8]	1e-09	sp|P12027|PSGP_ONCMY	Polysialoglycoprotein OS=Oncorhynchus mykiss PE=1 SV=2	2e-07	G3N4E7_GASAC	Uncharacterized protein OS=Gasterosteus aculeatus PE=4 SV=1	3e-20
c174_g1_i1	28743.9	5.62202	0.00019559	-12.3199	1.01e-20	6.2e-18	28440	19725	33067	11	1	4			NA			NA			NA			NA			NA
c111443_g1_i1	1391.23	0.272851	0.000196122	-12.316	9.33e-08	3.28e-06	566	954	2468	0	1	0	ENSONIP00000022566	protein kinase C, theta [Source:ZFIN;Acc:ZDB-GENE-041210-195]	4e-50	ENSDARP00000108813	protein kinase C, theta [Source:ZFIN;Acc:ZDB-GENE-041210-195]	2e-39	ENSORLP00000021137	protein kinase C, theta [Source:ZFIN;Acc:ZDB-GENE-041210-195]	1e-45	sp|Q02111|KPCT_MOUSE	Protein kinase C theta type OS=Mus musculus GN=Prkcq PE=1 SV=1	2e-26	I3KN71_ORENI	Protein kinase C OS=Oreochromis niloticus GN=LOC100692355 PE=3 SV=1	1e-50
c70434_g1_i1	4809.83	0.959716	0.000199532	-12.2911	6.55e-13	8.68e-11	4333	3188	6150	2	1	0			NA			NA			NA			NA			NA
c154341_g1_i1	10551.4	2.19228	0.000207771	-12.2327	3.17e-28	1.47e-24	8656	8574	12136	4	3	0			NA			NA			NA			NA			NA
c194226_g1_i1	64243.7	13.916	0.000216613	-12.1726	3.64e-17	1.08e-14	61723	48188	70000	28	10	4	ENSONIP00000008459		1e-120	ENSDARP00000099884	wu:fi38e01 [Source:ZFIN;Acc:ZDB-GENE-030131-6199]	7e-59	ENSORLP00000008288	Uncharacterized protein [Source:UniProtKB/TrEMBL;Acc:H2LQE7]	4e-50			NA	I3JHW5_ORENI	Uncharacterized protein (Fragment) OS=Oreochromis niloticus PE=4 SV=1	7e-121
c152452_g1_i1	149276	34.6538	0.000232147	-12.0727	3.13e-12	3.54e-10	131369	99286	193697	69	20	14			NA			NA			NA			NA	G3P6V7_GASAC	Uncharacterized protein OS=Gasterosteus aculeatus PE=4 SV=1	8e-07
c70786_g1_i1	206692	51.8492	0.000250852	-11.9609	7.97e-13	1.04e-10	158335	167271	250716	96	26	30			NA			NA			NA			NA			NA
c35000_g1_i1	26756.8	7.71087	0.000288183	-11.7607	5.44e-15	1.11e-12	25400	19536	30247	14	2	6			NA			NA			NA			NA			NA
c157888_g1_i1	2437.27	0.736285	0.000302094	-11.6927	1.59e-16	4.21e-14	3132	1416	2401	1	0	1			NA			NA			NA			NA			NA
c33567_g1_i1	12220.7	3.83428	0.000313753	-11.6381	2e-14	3.6e-12	8208	9135	17138	5	2	4			NA			NA	ENSORLP00000018126	Uncharacterized protein [Source:UniProtKB/TrEMBL;Acc:H2MHL5]	2e-34			NA	H2MHL5_ORYLA	Uncharacterized protein OS=Oryzias latipes GN=LOC101172275 PE=4 SV=1	2e-29
c111278_g1_i1	150411	47.4883	0.000315724	-11.629	2.59e-13	3.78e-11	134976	107349	181916	82	19	36			NA			NA			NA			NA			NA
c194555_g1_i1	199930	64.7635	0.000323931	-11.592	2.44e-14	4.35e-12	184230	124223	263108	116	28	44			NA			NA			NA			NA			NA
c193563_g1_i1	120655	42.4681	0.000351979	-11.4722	8.54e-27	2.09e-23	120997	88041	129563	84	24	18	ENSONIP00000007675	si:ch211-223m11.2 [Source:ZFIN;Acc:ZDB-GENE-040724-123]	0	ENSDARP00000091393	si:dkeyp-50f7.2 [Source:ZFIN;Acc:ZDB-GENE-030131-5968]	0	ENSORLP00000015685	si:ch211-223m11.2 [Source:ZFIN;Acc:ZDB-GENE-040724-123]	0	sp|Q9BH10|ZP2_BOVIN	Zona pellucida sperm-binding protein 2 OS=Bos taurus GN=ZP2 PE=1 SV=1	5e-41	I3JFN4_ORENI	Uncharacterized protein OS=Oreochromis niloticus PE=4 SV=1	0
c196652_g1_i1	73749.2	26.2609	0.000356084	-11.4555	7.19e-22	5.32e-19	56564	52553	99596	54	11	12	ENSONIP00000002777	si:ch211-225p5.3 [Source:ZFIN;Acc:ZDB-GENE-030131-5363]	1e-19	ENSDARP00000076760	zona pellucida protein C [Source:ZFIN;Acc:ZDB-GENE-040824-1]	2e-42	ENSORLP00000021860	zona pellucida protein C [Source:ZFIN;Acc:ZDB-GENE-040824-1]	3e-70	sp|P79762|ZP3_CHICK	Zona pellucida sperm-binding protein 3 OS=Gallus gallus GN=ZP3 PE=1 SV=4	9e-15	H2MSW7_ORYLA	Uncharacterized protein OS=Oryzias latipes GN=LOC101162088 PE=4 SV=1	2e-68
c115917_g1_i1	763.165	0.272851	0.000357526	-11.4497	2.93e-20	1.63e-17	719	596	813	0	1	0			NA			NA			NA	sp|Q54KX0|GTAN_DICDI	GATA zinc finger domain-containing protein 14 OS=Dictyostelium discoideum GN=gtaN PE=4 SV=1	8e-10			NA
c192692_g1_i1	719300	270.788	0.00037646	-11.3752	1.24e-11	1.25e-09	704265	494254	834501	530	154	119			NA			NA	ENSORLP00000018522	Oryzias latipes uncharacterized LOC100049340 (LOC100049340), mRNA. [Source:RefSeq mRNA;Acc:NM_001104754]	7e-09			NA	H3C3Z5_TETNG	Uncharacterized protein OS=Tetraodon nigroviridis PE=4 SV=1	3e-13
c78163_g1_i1	904.421	0.343432	0.000379726	-11.3628	3.19e-06	6.82e-05	746	760	1000	1	0	0			NA			NA			NA			NA			NA
c196123_g1_i1	26510.6	10.3265	0.000389523	-11.326	1.29e-15	2.95e-13	25083	18879	30741	9	15	8			NA			NA			NA			NA			NA
c155581_g1_i1	30167	11.8649	0.000393307	-11.3121	2.67e-14	4.71e-12	26448	22885	35212	26	5	4	ENSONIP00000006515	si:ch211-132b12.8 [Source:ZFIN;Acc:ZDB-GENE-030131-5453]	0	ENSDARP00000072044	si:ch211-132b12.8 [Source:ZFIN;Acc:ZDB-GENE-030131-5453]	3e-151	ENSORLP00000017732	si:ch211-132b12.8 [Source:ZFIN;Acc:ZDB-GENE-030131-5453]	1e-110	sp|Q9H8S5|CNTD2_HUMAN	Cyclin N-terminal domain-containing protein 2 OS=Homo sapiens GN=CNTD2 PE=2 SV=2	3e-39	I3JCC5_ORENI	Uncharacterized protein OS=Oreochromis niloticus GN=LOC100705400 PE=3 SV=1	0
c215842_g1_i1	2544.96	1.0303	0.000404838	-11.2704	7.58e-08	2.74e-06	2072	1883	3209	3	0	0	ENSONIP00000016963	sperm acrosome associated 4 like [Source:ZFIN;Acc:ZDB-GENE-101011-2]	1e-07			NA	ENSORLP00000005753	Uncharacterized protein [Source:UniProtKB/TrEMBL;Acc:H2LID1]	1e-39			NA	H2LID1_ORYLA	Uncharacterized protein OS=Oryzias latipes PE=4 SV=1	4e-36
c110305_g1_i1	148121	61.604	0.000415904	-11.2315	9.87e-10	6.05e-08	127516	109697	179220	134	24	23	ENSONIP00000002748	Uncharacterized protein [Source:UniProtKB/TrEMBL;Acc:I3J1K8]	0	ENSDARP00000071171	zona pellucida glycoprotein 3b [Source:ZFIN;Acc:ZDB-GENE-031124-2]	4e-75	ENSORLP00000012363	Uncharacterized protein [Source:UniProtKB/TrEMBL;Acc:H2M1S9]	5e-149	sp|P21754|ZP3_HUMAN	Zona pellucida sperm-binding protein 3 OS=Homo sapiens GN=ZP3 PE=1 SV=2	2e-55	B0LXU7_CYNSE		0
c197559_g1_i1	7375.69	3.06973	0.000416196	-11.2305	7.96e-16	1.92e-13	6391	6780	6993	7	1	1	ENSONIP00000008741	zgc:171734 [Source:ZFIN;Acc:ZDB-GENE-070928-26]	1e-107	ENSDARP00000013603	forkhead box R1 [Source:HGNC Symbol;Acc:29980]	1e-84	ENSORLP00000024459	zgc:171734 [Source:ZFIN;Acc:ZDB-GENE-070928-26]	4e-111	sp|Q28H65|FOXN5_XENTR	Forkhead box protein N5 OS=Xenopus tropicalis GN=foxn5 PE=2 SV=1	1e-53	H2ULV3_TAKRU	Uncharacterized protein OS=Takifugu rubripes GN=LOC101063519 PE=4 SV=1	1e-137
c117237_g1_i1	12791.9	5.41486	0.000423305	-11.206	2.45e-27	7.99e-24	13602	8661	13873	11	6	0			NA			NA			NA	sp|Q54UA9|CLKA_DICDI	Probable serine/threonine-protein kinase clkA OS=Dictyostelium discoideum GN=clkA PE=3 SV=1	5e-11			NA
c7809_g1_i1	5247.84	2.26286	0.000431199	-11.1794	5.88e-26	1.04e-22	4793	4030	5850	5	2	0			NA			NA			NA			NA			NA
c114196_g1_i1	30808.3	13.2997	0.000431694	-11.1777	4.69e-10	3.13e-08	28771	21640	36558	27	9	4	ENSONIP00000011732	synovial sarcoma, X breakpoint 2 interacting protein [Source:ZFIN;Acc:ZDB-GENE-040426-1756]	9e-17	ENSDARP00000111779	synovial sarcoma, X breakpoint 2 interacting protein [Source:HGNC Symbol;Acc:16509]	1e-68	ENSORLP00000015057	Uncharacterized protein [Source:UniProtKB/TrEMBL;Acc:H2M975]	8e-38	sp|Q6NRX3|ADIPB_XENLA	Afadin- and alpha-actinin-binding protein B OS=Xenopus laevis GN=ssx2ip-b PE=2 SV=1	2e-16	E7EYN2_DANRE	Uncharacterized protein OS=Danio rerio GN=si:ch211-286b5.4 PE=4 SV=1	8e-61
c155028_g1_i1	4595.56	1.99001	0.00043303	-11.1732	9e-26	1.5e-22	4929	3327	4630	5	1	0			NA			NA			NA			NA			NA
c72653_g1_i1	6280.13	2.77572	0.000441984	-11.1437	6.33e-16	1.55e-13	5446	4717	7462	5	1	2	ENSONIP00000019412	multiple EGF-like-domains 11 [Source:ZFIN;Acc:ZDB-GENE-060503-252]	1e-07			NA	ENSORLP00000008790	multiple EGF-like-domains 11 [Source:ZFIN;Acc:ZDB-GENE-060503-252]	1e-07	sp|Q6XPR3|RPTN_HUMAN	Repetin OS=Homo sapiens GN=RPTN PE=1 SV=1	3e-10	S4R7D5_PETMA	Uncharacterized protein (Fragment) OS=Petromyzon marinus PE=4 SV=1	1e-09
c29434_g1_i1	4866.78	2.15944	0.000443709	-11.1381	7e-16	1.7e-13	5231	4830	3020	4	0	2			NA			NA			NA			NA			NA
c151162_g1_i1	137002	62.4154	0.000455579	-11.1	4.54e-06	9.13e-05	135230	95546	155762	139	25	20	ENSONIP00000012346	Uncharacterized protein [Source:UniProtKB/TrEMBL;Acc:I3JU01]	0	ENSDARP00000056088	si:zfos-1505d6.3 [Source:ZFIN;Acc:ZDB-GENE-120214-22]	4e-160	ENSORLP00000020757	Oryzias latipes ZPB domain containing protein (LOC100049332), mRNA. [Source:RefSeq mRNA;Acc:NM_001104747]	0	sp|Q12836|ZP4_HUMAN	Zona pellucida sperm-binding protein 4 OS=Homo sapiens GN=ZP4 PE=2 SV=1	8e-80	K4RH98_DICLA	Zona pellucida sperm-binding protein OS=Dicentrarchus labrax GN=zp PE=2 SV=1	0
c111170_g1_i1	11489.1	5.25254	0.000457176	-11.095	2.73e-22	2.16e-19	10308	8294	13763	7	9	1	ENSONIP00000007162	Uncharacterized protein [Source:UniProtKB/TrEMBL;Acc:I3JE71]	8e-109	ENSDARP00000128323	Rho GTPase activating protein 11A [Source:ZFIN;Acc:ZDB-GENE-040426-2562]	1e-58	ENSORLP00000022378	Uncharacterized protein [Source:UniProtKB/TrEMBL;Acc:H2MUB6]	2e-60	sp|Q3KRB8|RHGBB_HUMAN	Rho GTPase-activating protein 11B OS=Homo sapiens GN=ARHGAP11B PE=1 SV=1	1e-46	Q4S745_TETNG	Chromosome 14 SCAF14723, whole genome shotgun sequence. (Fragment) OS=Tetraodon nigroviridis GN=GSTENG00022993001 PE=4 SV=1	2e-115
c29977_g1_i1	90157.6	41.3601	0.000458754	-11.09	2.81e-28	1.37e-24	88521	61173	105445	85	23	15	ENSONIP00000008371	protein tyrosine phosphatase, non-receptor type 23, a [Source:ZFIN;Acc:ZDB-GENE-100921-24]	4e-10	ENSDARP00000109218	Uncharacterized protein [Source:UniProtKB/TrEMBL;Acc:F1QEN8]	6e-14	ENSORLP00000013645	choriogenin H precursor [Source:RefSeq peptide;Acc:NP_001098277]	2e-21	sp|Q9LJ64|PLRX1_ARATH	Pollen-specific leucine-rich repeat extensin-like protein 1 OS=Arabidopsis thaliana GN=PEX1 PE=2 SV=1	6e-21	Q4SP95_TETNG	Chromosome 15 SCAF14542, whole genome shotgun sequence OS=Tetraodon nigroviridis GN=GSTENG00014950001 PE=4 SV=1	2e-09
c114122_g1_i1	284833	131.297	0.000460963	-11.0831	2.08e-28	1.08e-24	257868	200501	346063	260	69	59			NA			NA			NA			NA			NA
c339_g1_i1	13308.9	6.16772	0.000463429	-11.0754	7.17e-14	1.17e-11	12988	9721	14661	11	3	4	ENSONIP00000001854	small nuclear RNA activating complex, polypeptide 1a [Source:ZFIN;Acc:ZDB-GENE-040426-1031]	1e-133	ENSDARP00000023186	small nuclear RNA activating complex, polypeptide 1b [Source:ZFIN;Acc:ZDB-GENE-040426-716]	9e-69	ENSORLP00000013684	small nuclear RNA activating complex, polypeptide 1a [Source:ZFIN;Acc:ZDB-GENE-040426-1031]	6e-121	sp|Q4R6W9|SNPC1_MACFA	snRNA-activating protein complex subunit 1 OS=Macaca fascicularis GN=SNAPC1 PE=2 SV=1	3e-56	I3IZ14_ORENI	Uncharacterized protein OS=Oreochromis niloticus PE=4 SV=1	2e-138
c110232_g1_i1	369147	173.375	0.000469663	-11.0561	1.4e-11	1.4e-09	330785	253045	461902	355	95	65			NA			NA	ENSORLP00000016684	Oryzias latipes transformer 2a (tra2a), mRNA. [Source:RefSeq mRNA;Acc:NM_001104708]	3e-11			NA	G3Q128_GASAC	Uncharacterized protein OS=Gasterosteus aculeatus PE=4 SV=1	5e-15
c112616_g1_i1	1305.07	0.616284	0.000472221	-11.0482	9.45e-07	2.43e-05	711	1204	1680	1	1	0			NA			NA			NA			NA			NA
c28769_g1_i1	194672	92.2471	0.00047386	-11.0433	1.97e-09	1.12e-07	212350	114437	230282	187	48	38			NA			NA	ENSORLP00000024540	Uncharacterized protein [Source:UniProtKB/TrEMBL;Acc:H2MZN2]	6e-10	sp|Q60UZ5|MED23_CAEBR	Mediator of RNA polymerase II transcription subunit 23 OS=Caenorhabditis briggsae GN=sur-2 PE=3 SV=3	1e-06	G3Q128_GASAC	Uncharacterized protein OS=Gasterosteus aculeatus PE=4 SV=1	1e-08
c116074_g1_i1	13012.2	6.20057	0.000476521	-11.0352	3.86e-11	3.41e-09	12554	9527	14456	11	6	2	ENSONIP00000015239	baculoviral IAP repeat-containing 5B [Source:ZFIN;Acc:ZDB-GENE-030826-2]	3e-82	ENSDARP00000121836	baculoviral IAP repeat-containing 5B [Source:ZFIN;Acc:ZDB-GENE-030826-2]	6e-65	ENSORLP00000009367	baculoviral IAP repeat-containing 5B [Source:ZFIN;Acc:ZDB-GENE-030826-2]	1e-77	sp|Q28H51|BIR51_XENTR	Baculoviral IAP repeat-containing protein 5.1 OS=Xenopus tropicalis GN=birc5.1 PE=2 SV=1	1e-50	B1PWD1_CYNSE		6e-81
c111353_g1_i1	238189	114.875	0.000482287	-11.0178	4.14e-18	1.54e-15	238928	170371	260623	175	123	54	ENSONIP00000007688	si:dkeyp-50f7.2 [Source:ZFIN;Acc:ZDB-GENE-030131-5968]	0	ENSDARP00000091393	si:dkeyp-50f7.2 [Source:ZFIN;Acc:ZDB-GENE-030131-5968]	0	ENSORLP00000015615	si:dkeyp-50f7.2 [Source:ZFIN;Acc:ZDB-GENE-030131-5968]	0	sp|P47983|ZP2_CANFA	Zona pellucida sperm-binding protein 2 OS=Canis familiaris GN=ZP2 PE=2 SV=1	5e-46	I3JFP7_ORENI	Uncharacterized protein OS=Oreochromis niloticus PE=4 SV=1	0
c110595_g1_i1	10695.9	5.17975	0.000484275	-11.0119	4.95e-27	1.36e-23	11017	6570	12943	12	1	2	ENSONIP00000003839	zygote arrest 1 [Source:ZFIN;Acc:ZDB-GENE-030818-1]	1e-118	ENSDARP00000022641	zygote arrest 1 [Source:ZFIN;Acc:ZDB-GENE-030818-1]	5e-84	ENSORLP00000000308	zygote arrest 1 [Source:ZFIN;Acc:ZDB-GENE-030818-1]	4e-106	sp|Q7T3T9|ZAR1_TAKRU	Zygote arrest protein 1 OS=Takifugu rubripes GN=zar1 PE=2 SV=1	3e-105	I3J4P9_ORENI	Uncharacterized protein OS=Oreochromis niloticus GN=LOC100692511 PE=4 SV=1	1e-114
c120804_g1_i1	553.197	0.272851	0.000493227	-10.9855	1.16e-07	3.96e-06	520	445	572	0	1	0			NA			NA			NA			NA			NA
c113048_g1_i1	20743.5	10.2654	0.000494873	-10.9807	3.41e-25	5.27e-22	18455	15413	24388	12	11	8			NA	ENSDARP00000125536	bucky ball [Source:ZFIN;Acc:ZDB-GENE-070117-694]	2e-16	ENSORLP00000010419	Uncharacterized protein [Source:UniProtKB/TrEMBL;Acc:H2LWD1]	3e-15			NA	E6ZJF3_DICLA	Uncharacterized protein OS=Dicentrarchus labrax GN=DLA_XVIII04450 PE=4 SV=1	0
c70000_g1_i1	153031	76.64	0.000500815	-10.9634	2.3e-11	2.15e-09	135615	116333	176725	157	30	37	ENSONIP00000024207	cathepsin Z [Source:ZFIN;Acc:ZDB-GENE-041010-139]	1e-174	ENSDARP00000063250	cathepsin Z [Source:ZFIN;Acc:ZDB-GENE-041010-139]	2e-171	ENSORLP00000004776	cathepsin Z [Source:HGNC Symbol;Acc:2547]	5e-134	sp|P05689|CATZ_BOVIN	Cathepsin Z OS=Bos taurus GN=CTSZ PE=2 SV=2	7e-156	H3D694_TETNG	Uncharacterized protein OS=Tetraodon nigroviridis GN=CTSZ (1 of 2) PE=3 SV=1	0
c72794_g1_i1	541.511	0.272851	0.00050387	-10.9547	8.1e-09	3.92e-07	407	430	677	0	1	0			NA			NA			NA			NA			NA
c1112_g1_i1	16461.3	8.4846	0.000515426	-10.9219	6.83e-27	1.72e-23	18325	13013	14300	18	7	1	ENSONIP00000004854	POU domain, class 5, transcription factor 3 [Source:ZFIN;Acc:ZDB-GENE-980526-485]	0	ENSDARP00000065816	POU domain, class 5, transcription factor 3 [Source:ZFIN;Acc:ZDB-GENE-980526-485]	1e-176	ENSORLP00000013122	POU domain, class 5, transcription factor 3 [Source:ZFIN;Acc:ZDB-GENE-980526-485]	0	sp|Q90270|PO5F1_DANRE	POU domain, class 5, transcription factor 1 OS=Danio rerio GN=pou5f1 PE=2 SV=1	3e-174	W0C8V3_LARCR		0
c110286_g1_i1	116937	60.5621	0.000517905	-10.915	1.74e-07	5.64e-06	108409	83913	137067	116	27	34	ENSONIP00000020450	karyopherin alpha 7 (importin alpha 8) [Source:ZFIN;Acc:ZDB-GENE-040426-2023]	0	ENSDARP00000037801	karyopherin alpha 7 (importin alpha 8) [Source:ZFIN;Acc:ZDB-GENE-040426-2023]	0	ENSORLP00000025770	karyopherin alpha 7 (importin alpha 8) [Source:ZFIN;Acc:ZDB-GENE-040426-2023]	0	sp|P52170|IMA5_XENLA	Importin subunit alpha-5 OS=Xenopus laevis GN=kpna1 PE=1 SV=2	0	A0JBT2_PAGMA	Importin subunit alpha OS=Pagrus major GN=imp alpha PE=2 SV=1	0
c90054_g1_i1	2208.95	1.16199	0.000526035	-10.8926	1.15e-09	6.96e-08	1666	1959	2462	1	3	0			NA			NA			NA			NA			NA
c30269_g1_i1	227496	120.632	0.000530261	-10.881	1.21e-16	3.28e-14	214241	166109	258997	253	56	47	ENSONIP00000002777	si:ch211-225p5.3 [Source:ZFIN;Acc:ZDB-GENE-030131-5363]	5e-44	ENSDARP00000123019	zona pellucida glycoprotein 3c [Source:ZFIN;Acc:ZDB-GENE-060817-5]	2e-95	ENSORLP00000012711	Oryzias latipes L-SF precursor (1-sf), mRNA. [Source:RefSeq mRNA;Acc:NM_001104803]	3e-18	sp|P23491|ZP3_MESAU	Zona pellucida sperm-binding protein 3 OS=Mesocricetus auratus GN=ZP3 PE=2 SV=2	9e-17	B8A4S8_DANRE	Uncharacterized protein (Fragment) OS=Danio rerio GN=zp3c PE=4 SV=1	1e-96
c153681_g1_i1	190083	100.864	0.000530632	-10.88	1.61e-06	3.84e-05	173222	129380	236068	199	40	55	ENSONIP00000004251	NAD(P)H dehydrogenase, quinone 1 [Source:ZFIN;Acc:ZDB-GENE-030131-1226]	6e-124	ENSDARP00000021150	NAD(P)H dehydrogenase, quinone 1 [Source:ZFIN;Acc:ZDB-GENE-030131-1226]	1e-120	ENSORLP00000022371	NAD(P)H dehydrogenase, quinone 1 [Source:HGNC Symbol;Acc:2874]	8e-151	sp|P05982|NQO1_RAT	NAD(P)H dehydrogenase [quinone] 1 OS=Rattus norvegicus GN=Nqo1 PE=1 SV=4	5e-90	G3NI07_GASAC	Uncharacterized protein OS=Gasterosteus aculeatus PE=4 SV=1	6e-178
c138_g1_i1	120563	65.9582	0.000547086	-10.8359	1.28e-12	1.59e-10	113774	88241	136704	134	27	32			NA			NA			NA			NA			NA
c37705_g1_i1	34395.6	18.8629	0.00054841	-10.8325	5.64e-11	4.77e-09	27708	25158	44103	35	15	7	ENSONIP00000017770	general transcription factor IIIA, b [Source:ZFIN;Acc:ZDB-GENE-030131-7698]	3e-158	ENSDARP00000096703	general transcription factor IIIA, b [Source:ZFIN;Acc:ZDB-GENE-030131-7698]	3e-110	ENSORLP00000011033	general transcription factor IIIA, b [Source:ZFIN;Acc:ZDB-GENE-030131-7698]	9e-120	sp|P79797|TF3A_ICTPU	Transcription factor IIIA OS=Ictalurus punctatus GN=gtf3a PE=2 SV=1	1e-114	H2SJJ8_TAKRU	Uncharacterized protein OS=Takifugu rubripes GN=LOC101070211 PE=4 SV=1	4e-153
c72012_g1_i1	10377.2	5.80772	0.000559662	-10.8032	1.14e-05	0.00019772	11345	7133	10769	11	6	1	ENSONIP00000013206	Uncharacterized protein [Source:UniProtKB/TrEMBL;Acc:I3JWG1]	6e-46	ENSDARP00000070667	zgc:171779 [Source:ZFIN;Acc:ZDB-GENE-071004-38]	2e-22	ENSORLP00000018840	Uncharacterized protein [Source:UniProtKB/TrEMBL;Acc:H2MJJ1]	8e-38	sp|P48831|ZP3_CANFA	Zona pellucida sperm-binding protein 3 OS=Canis familiaris GN=ZP3 PE=2 SV=1	1e-18	I3JWG1_ORENI	Uncharacterized protein (Fragment) OS=Oreochromis niloticus PE=4 SV=1	4e-46
c115062_g1_i1	1096.34	0.616284	0.000562126	-10.7968	3.82e-06	7.91e-05	378	1345	1168	1	1	0			NA			NA			NA			NA			NA
c111180_g1_i1	308891	174.32	0.000564342	-10.7911	1.26e-08	5.77e-07	289272	206258	381014	320	131	73	ENSONIP00000022680	Uncharacterized protein [Source:UniProtKB/TrEMBL;Acc:I3KNI5]	6e-60	ENSDARP00000105463	Uncharacterized protein [Source:UniProtKB/TrEMBL;Acc:E7F5T4]	3e-74	ENSORLP00000005335	Uncharacterized protein [Source:UniProtKB/TrEMBL;Acc:H2LH79]	2e-32	sp|Q9BH11|ZP4_BOVIN	Zona pellucida sperm-binding protein 4 OS=Bos taurus GN=ZP4 PE=1 SV=2	3e-25	W5N0B6_LEPOC		3e-92
c1984_g1_i1	18255.9	10.3808	0.000568625	-10.7802	6.56e-27	1.72e-23	19133	12765	19518	9	8	13	ENSONIP00000025293	si:ch211-173d10.4 [Source:ZFIN;Acc:ZDB-GENE-121214-331]	8e-102	ENSDARP00000088814	carbonic anhydrase IV [Source:HGNC Symbol;Acc:1375]	4e-64	ENSORLP00000008295	si:ch211-173d10.4 [Source:ZFIN;Acc:ZDB-GENE-121214-331]	7e-79	sp|Q95323|CAH4_BOVIN	Carbonic anhydrase 4 OS=Bos taurus GN=CA4 PE=2 SV=1	2e-37	G3NYN9_GASAC	Uncharacterized protein (Fragment) OS=Gasterosteus aculeatus PE=4 SV=1	0
c33665_g1_i1	27174.7	15.5509	0.000572258	-10.771	3.54e-07	1.05e-05	24318	17655	35431	34	7	5	ENSONIP00000004983	Uncharacterized protein [Source:UniProtKB/TrEMBL;Acc:I3J7Z3]	2e-125	ENSDARP00000061750	zona pellucida glycoprotein 3a, tandem duplicate 2 [Source:ZFIN;Acc:ZDB-GENE-040727-2]	4e-77	ENSORLP00000025326	Uncharacterized protein [Source:UniProtKB/TrEMBL;Acc:H2N1M0]	6e-126	sp|P79762|ZP3_CHICK	Zona pellucida sperm-binding protein 3 OS=Gallus gallus GN=ZP3 PE=1 SV=4	5e-52	G3P2B8_GASAC	Uncharacterized protein (Fragment) OS=Gasterosteus aculeatus PE=4 SV=1	2e-129
c151139_g1_i1	64521.3	37.5636	0.000582189	-10.7462	4.31e-08	1.68e-06	57767	48149	75171	81	17	13	ENSONIP00000019559	si:ch211-14a17.7 [Source:ZFIN;Acc:ZDB-GENE-030616-590]	1e-160	ENSDARP00000103361	si:ch211-14a17.7 [Source:ZFIN;Acc:ZDB-GENE-030616-590]	3e-94	ENSORLP00000015327	si:ch211-14a17.7 [Source:ZFIN;Acc:ZDB-GENE-030616-590]	7e-145	sp|P10761|ZP3_MOUSE	Zona pellucida sperm-binding protein 3 OS=Mus musculus GN=Zp3 PE=1 SV=4	3e-16	I3KEL4_ORENI	Uncharacterized protein OS=Oreochromis niloticus GN=LOC100694904 PE=4 SV=1	8e-161
c429_g1_i1	15570.4	9.08682	0.000583596	-10.7427	1.8e-26	3.52e-23	12578	11294	20063	12	11	5			NA			NA			NA			NA			NA
c152593_g1_i1	17342.7	10.2395	0.000590422	-10.726	1.09e-09	6.61e-08	17847	12646	18149	24	3	3	ENSONIP00000011870	aquaporin 1a, tandem duplicate 1 [Source:ZFIN;Acc:ZDB-GENE-030131-7764]	2e-95	ENSDARP00000110131	aquaporin 1a, tandem duplicate 2 [Source:ZFIN;Acc:ZDB-GENE-100409-1]	2e-96	ENSORLP00000022052	aquaporin 1a, tandem duplicate 1 [Source:ZFIN;Acc:ZDB-GENE-030131-7764]	2e-94	sp|Q02013|AQP1_MOUSE	Aquaporin-1 OS=Mus musculus GN=Aqp1 PE=1 SV=3	9e-78	G0XMT5_HIPHI	Aquaporin-1ab OS=Hippoglossus hippoglossus GN=Aqp1ab PE=2 SV=1	3e-128
c133380_g1_i1	2288.74	1.35257	0.000590967	-10.7246	2.29e-18	9.09e-16	1933	1765	2709	2	1	1			NA			NA	ENSORLP00000005757	Uncharacterized protein [Source:UniProtKB/TrEMBL;Acc:H2LID1]	2e-32	sp|Q80ZQ0|SACA4_MOUSE	Sperm acrosome membrane-associated protein 4 OS=Mus musculus GN=Spaca4 PE=2 SV=1	2e-06	H2LID5_ORYLA	Uncharacterized protein OS=Oryzias latipes PE=4 SV=1	1e-28
c192741_g1_i1	11834.3	7.13913	0.000603255	-10.6949	8.95e-08	3.16e-06	10026	8639	14672	11	8	3	ENSONIP00000009546	zgc:55888 [Source:ZFIN;Acc:ZDB-GENE-040426-834]	0	ENSDARP00000005329	zgc:55888 [Source:ZFIN;Acc:ZDB-GENE-040426-834]	0	ENSORLP00000022888	Uncharacterized protein [Source:UniProtKB/TrEMBL;Acc:H2MVP1]	5e-142	sp|Q7Z410|TMPS9_HUMAN	Transmembrane protease serine 9 OS=Homo sapiens GN=TMPRSS9 PE=1 SV=2	5e-78	H2TWA4_TAKRU	Uncharacterized protein (Fragment) OS=Takifugu rubripes GN=LOC101072425 PE=3 SV=1	0
c118739_g1_i1	644.176	0.392853	0.000609853	-10.6792	4.05e-19	1.81e-16	692	564	508	0	0	1	ENSONIP00000025187	NLR family, CARD domain containing 3 [Source:ZFIN;Acc:ZDB-GENE-071119-1]	0	ENSDARP00000102939	NLR family, CARD domain containing 3 [Source:ZFIN;Acc:ZDB-GENE-071119-1]	1e-141	ENSORLP00000009469	NLR family, CARD domain containing 3 [Source:ZFIN;Acc:ZDB-GENE-071119-1]	0	sp|Q7RTR2|NLRC3_HUMAN	Protein NLRC3 OS=Homo sapiens GN=NLRC3 PE=2 SV=2	4e-149	M4AX48_XIPMA	Uncharacterized protein OS=Xiphophorus maculatus PE=4 SV=1	0
c120563_g1_i1	446.048	0.272851	0.000611708	-10.6749	2.04e-17	6.47e-15	505	244	534	0	1	0			NA			NA			NA			NA			NA
c161603_g1_i1	558.999	0.343432	0.00061437	-10.6686	2.52e-05	0.000382473	369	195	1110	1	0	0			NA	ENSDARP00000128601	cyclic nucleotide gated channel beta 1 [Source:HGNC Symbol;Acc:2151]	1e-11	ENSORLP00000023000	Uncharacterized protein [Source:UniProtKB/TrEMBL;Acc:H2MVZ2]	3e-39			NA	H2MVZ2_ORYLA	Uncharacterized protein OS=Oryzias latipes GN=LOC101162268 PE=4 SV=1	3e-34
c111659_g1_i1	143626	89.5772	0.000623684	-10.6469	3.38e-07	1e-05	148560	96063	161907	192	42	31	ENSONIP00000003452	cathepsin Sb, tandem duplicate 2 [Source:ZFIN;Acc:ZDB-GENE-050626-55]	5e-164	ENSDARP00000034094	cathepsin Sb, tandem duplicate 2 [Source:ZFIN;Acc:ZDB-GENE-050626-55]	1e-154	ENSORLP00000003916	Oryzias latipes cathepsin S (ctss), mRNA. [Source:RefSeq mRNA;Acc:NM_001104687]	0	sp|Q8HY81|CATS_CANFA	Cathepsin S OS=Canis familiaris GN=CTSS PE=2 SV=1	2e-135	M3ZNL4_XIPMA	Uncharacterized protein (Fragment) OS=Xiphophorus maculatus PE=3 SV=1	0
c161021_g1_i1	10789.1	6.76285	0.000626823	-10.6397	7.84e-20	3.95e-17	9278	8480	12364	10	5	5			NA	ENSDARP00000113109	si:rp71-45k5.2 [Source:ZFIN;Acc:ZDB-GENE-060503-753]	3e-33	ENSORLP00000009191	forkhead box H1 [Source:ZFIN;Acc:ZDB-GENE-000616-15]	7e-07	sp|O75593|FOXH1_HUMAN	Forkhead box protein H1 OS=Homo sapiens GN=FOXH1 PE=1 SV=1	8e-08	H3C175_TETNG	Uncharacterized protein (Fragment) OS=Tetraodon nigroviridis PE=4 SV=1	1e-52
c154823_g1_i1	9566.86	6.04062	0.000631411	-10.6291	1.81e-11	1.75e-09	8719	7042	11121	16	2	0	ENSONIP00000006775		5e-37	ENSDARP00000099884	wu:fi38e01 [Source:ZFIN;Acc:ZDB-GENE-030131-6199]	3e-19	ENSORLP00000008288	Uncharacterized protein [Source:UniProtKB/TrEMBL;Acc:H2LQE7]	7e-31			NA	I3JD35_ORENI	Uncharacterized protein OS=Oreochromis niloticus GN=LOC100699725 PE=4 SV=1	3e-37
c28824_g1_i1	8588.83	5.46429	0.000636208	-10.6182	2.1e-17	6.6e-15	9738	6803	7253	10	6	1	ENSONIP00000025153	ST6 (alpha-N-acetyl-neuraminyl-2,3-beta-galactosyl-1,3)-N-acetylgalactosaminide alpha-2,6-sialyltransferase 1 [Source:HGNC Symbol;Acc:23614]	5e-177	ENSDARP00000115490	ST6 (alpha-N-acetyl-neuraminyl-2,3-beta-galactosyl-1,3)-N-acetylgalactosaminide alpha-2,6-sialyltransferase 1, tandem duplicate 1 [Source:ZFIN;Acc:ZDB-GENE-041014-160]	2e-144	ENSORLP00000024362	ST3 beta-galactoside alpha-2,3-sialyltransferase 1, like 2 [Source:ZFIN;Acc:ZDB-GENE-120426-1]	1e-147	sp|Q9NSC7|SIA7A_HUMAN	Alpha-N-acetylgalactosaminide alpha-2,6-sialyltransferase 1 OS=Homo sapiens GN=ST6GALNAC1 PE=2 SV=1	2e-91	I3KVK7_ORENI	Uncharacterized protein (Fragment) OS=Oreochromis niloticus GN=LOC100709034 PE=4 SV=1	1e-172
c30260_g1_i1	21903.5	13.9514	0.000636947	-10.6165	1.46e-15	3.31e-13	21409	16375	23554	20	13	9	ENSONIP00000015241	core 1 synthase, glycoprotein-N-acetylgalactosamine 3-beta-galactosyltransferase, 1 [Source:HGNC Symbol;Acc:24337]	1e-90	ENSDARP00000084315	core 1 synthase, glycoprotein-N-acetylgalactosamine 3-beta-galactosyltransferase, 1 [Source:HGNC Symbol;Acc:24337]	4e-117	ENSORLP00000012838	si:dkey-202e17.1 [Source:ZFIN;Acc:ZDB-GENE-060503-810]	3e-114	sp|Q9NS00|C1GLT_HUMAN	Glycoprotein-N-acetylgalactosamine 3-beta-galactosyltransferase 1 OS=Homo sapiens GN=C1GALT1 PE=1 SV=1	3e-104	G3N492_GASAC	Uncharacterized protein OS=Gasterosteus aculeatus GN=C1GALT1 PE=4 SV=1	8e-139
c204934_g1_i1	40180.4	25.7198	0.000640109	-10.6094	4.89e-07	1.38e-05	48691	21509	45356	57	11	8	ENSONIP00000011611	polymerase (RNA) II (DNA directed) polypeptide A [Source:ZFIN;Acc:ZDB-GENE-041008-78]	2e-06	ENSDARP00000109218	Uncharacterized protein [Source:UniProtKB/TrEMBL;Acc:F1QEN8]	4e-09	ENSORLP00000013645	choriogenin H precursor [Source:RefSeq peptide;Acc:NP_001098277]	7e-08	sp|Q9NYB9|ABI2_HUMAN	Abl interactor 2 OS=Homo sapiens GN=ABI2 PE=1 SV=1	8e-07			NA
c112111_g1_i1	298495	192.584	0.000645183	-10.598	7.21e-10	4.61e-08	286989	203520	354203	396	85	85			NA			NA			NA			NA			NA
c29754_g1_i1	137716	89.1445	0.000647308	-10.5933	1.4e-06	3.41e-05	138644	94549	155817	148	67	51	ENSONIP00000020035	si:ch211-12e13.2 [Source:ZFIN;Acc:ZDB-GENE-060526-27]	0	ENSDARP00000120558	si:ch211-12e13.2 [Source:ZFIN;Acc:ZDB-GENE-060526-27]	0	ENSORLP00000021438	low density lipoprotein receptor-related protein 2a [Source:ZFIN;Acc:ZDB-GENE-050119-2]	1e-150	sp|O75096|LRP4_HUMAN	Low-density lipoprotein receptor-related protein 4 OS=Homo sapiens GN=LRP4 PE=1 SV=4	2e-146	A2ARH3_DANRE	Uncharacterized protein OS=Danio rerio GN=si:ch211-12e13.2 PE=4 SV=1	0
c157827_g1_i1	1009.63	0.665704	0.000659354	-10.5667	8.92e-21	5.53e-18	917	658	1299	0	1	1			NA			NA			NA			NA			NA
c160066_g1_i1	412.664	0.272851	0.000661195	-10.5626	0.000611012	0.00510494	118	300	761	0	1	0			NA			NA			NA			NA			NA
c69691_g1_i1	113443	76.6161	0.000675371	-10.532	1.86e-09	1.06e-07	100918	80725	138493	116	70	45	ENSONIP00000019168	fatty acid binding protein 1b, tandem duplicate 1 [Source:ZFIN;Acc:ZDB-GENE-050522-96]	3e-45	ENSDARP00000076722	fatty acid binding protein 1b, tandem duplicate 2 [Source:ZFIN;Acc:ZDB-GENE-100318-6]	1e-42	ENSORLP00000004752	fatty acid binding protein 1b, tandem duplicate 1 [Source:ZFIN;Acc:ZDB-GENE-050522-96]	8e-39	sp|Q8JJ04|FABPL_EPICO	Fatty acid-binding protein, liver-type OS=Epinephelus coioides GN=fabp1 PE=2 SV=1	8e-52	G3NTN6_GASAC	Uncharacterized protein OS=Gasterosteus aculeatus PE=4 SV=1	8e-54
c195049_g1_i1	111638	76.2961	0.000683425	-10.5149	5.16e-09	2.65e-07	102522	75554	138424	175	32	19			NA			NA			NA			NA			NA
c116023_g1_i1	68162.5	47.0807	0.000690713	-10.4996	1.88e-10	1.4e-08	65178	44616	83927	96	33	13	ENSONIP00000023762	linker histone H1M [Source:ZFIN;Acc:ZDB-GENE-030131-5614]	2e-19	ENSDARP00000059040	linker histone H1M [Source:ZFIN;Acc:ZDB-GENE-030131-5614]	4e-24	ENSORLP00000003357	linker histone H1M [Source:ZFIN;Acc:ZDB-GENE-030131-5614]	2e-28	sp|P15308|B4_XENLA	Protein B4 OS=Xenopus laevis GN=b4 PE=1 SV=1	3e-10	B7X8Y7_PAGMA	Linker histone H1M OS=Pagrus major GN=h1m PE=2 SV=1	5e-36
c153629_g1_i1	7714.72	5.49255	0.000711957	-10.4559	3.09e-07	9.29e-06	6824	5114	9998	7	7	3	ENSONIP00000022168	si:ch211-145b13.6 [Source:ZFIN;Acc:ZDB-GENE-090313-36]	2e-14	ENSDARP00000103541	Uncharacterized protein [Source:UniProtKB/TrEMBL;Acc:E7F7W4]	2e-59	ENSORLP00000017503	Uncharacterized protein [Source:UniProtKB/TrEMBL;Acc:H2MFX6]	9e-77	sp|P70352|NAR5_MOUSE	Ecto-ADP-ribosyltransferase 5 OS=Mus musculus GN=Art5 PE=2 SV=3	7e-24	M3ZWD8_XIPMA	Uncharacterized protein OS=Xiphophorus maculatus PE=4 SV=1	1e-99
c75632_g1_i1	760.19	0.545703	0.000717851	-10.444	0.000218501	0.00223769	1337	193	720	0	2	0	ENSONIP00000000199	cytochrome P450, family 19, subfamily A, polypeptide 1a [Source:ZFIN;Acc:ZDB-GENE-990415-43]	5e-111	ENSDARP00000111604	cytochrome P450, family 19, subfamily A, polypeptide 1a [Source:ZFIN;Acc:ZDB-GENE-990415-43]	3e-96	ENSORLP00000003688	Uncharacterized protein [Source:UniProtKB/TrEMBL;Acc:H2LCP8]	4e-123	sp|Q92087|CP19A_ORYLA	Aromatase OS=Oryzias latipes GN=cyp19a1 PE=2 SV=1	4e-121	Q6RVE9_9LABR	Cytochrome P450 aromatase CYP19a OS=Halichoeres tenuispinis PE=2 SV=1	6e-143
c80505_g1_i1	475.657	0.343432	0.000722016	-10.4357	7.9e-15	1.56e-12	497	332	511	1	0	0	ENSONIP00000023762	linker histone H1M [Source:ZFIN;Acc:ZDB-GENE-030131-5614]	3e-08	ENSDARP00000059040	linker histone H1M [Source:ZFIN;Acc:ZDB-GENE-030131-5614]	4e-11	ENSORLP00000003357	linker histone H1M [Source:ZFIN;Acc:ZDB-GENE-030131-5614]	1e-13	sp|P15308|B4_XENLA	Protein B4 OS=Xenopus laevis GN=b4 PE=1 SV=1	9e-08	B7X8Y7_PAGMA	Linker histone H1M OS=Pagrus major GN=h1m PE=2 SV=1	5e-19
c195077_g1_i1	32256.3	23.3463	0.000723775	-10.4322	5.07e-26	9.11e-23	31583	25095	33224	41	21	9	ENSONIP00000003616	zgc:175280 [Source:ZFIN;Acc:ZDB-GENE-080219-39]	0	ENSDARP00000111992	zgc:175280 [Source:ZFIN;Acc:ZDB-GENE-080219-39]	0	ENSORLP00000008436	zgc:175280 [Source:ZFIN;Acc:ZDB-GENE-080219-39]	0	sp|B3TP03|CTR2_CHICK	Low affinity cationic amino acid transporter 2 OS=Gallus gallus GN=SLC7A2 PE=2 SV=1	0	G3PJJ2_GASAC	Uncharacterized protein (Fragment) OS=Gasterosteus aculeatus PE=4 SV=1	0
c31314_g1_i1	5893.78	4.33056	0.000734768	-10.4104	2.07e-10	1.53e-08	4231	6302	5258	6	4	3			NA			NA			NA			NA			NA
c194544_g1_i1	1360.45	1.0303	0.000757318	-10.3668	0.00047814	0.00419743	1274	1236	1209	3	0	0			NA			NA			NA			NA			NA
c205599_g1_i1	21200.2	16.3906	0.000773134	-10.337	9.97e-26	1.63e-22	17789	15079	27036	36	9	4	ENSONIP00000025294	carbonic anhydrase IV [Source:HGNC Symbol;Acc:1375]	4e-143	ENSDARP00000126698	carbonic anhydrase XV b [Source:ZFIN;Acc:ZDB-GENE-040426-2222]	2e-93	ENSORLP00000008286	carbonic anhydrase XV c [Source:ZFIN;Acc:ZDB-GENE-061013-737]	2e-72	sp|Q95323|CAH4_BOVIN	Carbonic anhydrase 4 OS=Bos taurus GN=CA4 PE=2 SV=1	7e-41	I3KVZ8_ORENI	Uncharacterized protein (Fragment) OS=Oreochromis niloticus GN=LOC100705648 PE=4 SV=1	5e-144
c201100_g1_i1	4067.14	3.152	0.000774993	-10.3335	9.29e-14	1.47e-11	2820	2560	6297	6	4	0	ENSONIP00000013700	si:ch211-37e10.1 [Source:ZFIN;Acc:ZDB-GENE-131127-547]	4e-18	ENSDARP00000001315	G2/M-phase specific E3 ubiquitin ligase [Source:ZFIN;Acc:ZDB-GENE-030616-400]	1e-17	ENSORLP00000014834	Uncharacterized protein [Source:UniProtKB/TrEMBL;Acc:H2M8L6]	7e-113	sp|Q5F4A1|G2E3_CHICK	G2/M phase-specific E3 ubiquitin-protein ligase OS=Gallus gallus GN=G2E3 PE=2 SV=1	2e-13	Q4S6R0_TETNG	Chromosome undetermined SCAF14724, whole genome shotgun sequence OS=Tetraodon nigroviridis GN=GSTENG00023165001 PE=4 SV=1	2e-164
c78240_g1_i1	9087.01	7.09918	0.000781245	-10.3219	9.49e-06	0.000169482	8737	5972	11103	16	3	2			NA			NA			NA			NA			NA
c36849_g1_i1	437.355	0.343432	0.000785249	-10.3146	0.00896034	0.041425	66	169	1083	1	0	0			NA			NA			NA			NA			NA
c151867_g1_i1	68619.4	54.1963	0.00078981	-10.3062	7.18e-09	3.54e-07	61795	50661	80344	96	49	20	ENSONIP00000019557	si:ch211-14a17.6 [Source:ZFIN;Acc:ZDB-GENE-030616-589]	2e-153	ENSDARP00000061676	si:ch211-14a17.6 [Source:ZFIN;Acc:ZDB-GENE-030616-589]	8e-95	ENSORLP00000015355	si:ch211-14a17.6 [Source:ZFIN;Acc:ZDB-GENE-030616-589]	4e-135	sp|P10761|ZP3_MOUSE	Zona pellucida sperm-binding protein 3 OS=Mus musculus GN=Zp3 PE=1 SV=4	1e-12	I3KEL2_ORENI	Uncharacterized protein OS=Oreochromis niloticus GN=LOC100694644 PE=4 SV=1	5e-154
c197863_g1_i1	36471	28.8789	0.000791834	-10.3025	4.13e-07	1.19e-05	34394	29405	37495	58	17	11			NA			NA	ENSORLP00000009117	Uncharacterized protein [Source:UniProtKB/TrEMBL;Acc:H2LSQ2]	6e-18			NA	H2LSQ2_ORYLA	Uncharacterized protein OS=Oryzias latipes GN=LOC101161254 PE=4 SV=1	3e-16
c70105_g1_i1	45854.8	36.3994	0.000793796	-10.2989	6.64e-08	2.46e-06	48901	29671	51549	54	28	26			NA			NA	ENSORLP00000010419	Uncharacterized protein [Source:UniProtKB/TrEMBL;Acc:H2LWD1]	5e-23			NA	G3PPK6_GASAC	Uncharacterized protein OS=Gasterosteus aculeatus PE=4 SV=1	1e-29
c195482_g1_i1	22876	18.2512	0.000797832	-10.2916	5.08e-09	2.61e-07	22448	16748	25012	37	16	3	ENSONIP00000020396	replication protein A2 [Source:ZFIN;Acc:ZDB-GENE-010131-3]	3e-51	ENSDARP00000054077	replication protein A2 [Source:ZFIN;Acc:ZDB-GENE-010131-3]	1e-46	ENSORLP00000017945	replication protein A2 [Source:ZFIN;Acc:ZDB-GENE-010131-3]	1e-49	sp|Q6DFS2|RFA2_XENTR		2e-45	H2TH69_TAKRU	Uncharacterized protein (Fragment) OS=Takifugu rubripes PE=4 SV=1	4e-61
c77294_g1_i1	26525.1	21.3867	0.000806283	-10.2764	9.77e-18	3.26e-15	24233	22366	26702	27	30	10	ENSONIP00000006177	zgc:56231 [Source:ZFIN;Acc:ZDB-GENE-040426-1914]	0	ENSDARP00000011927	zgc:56231 [Source:ZFIN;Acc:ZDB-GENE-040426-1914]	0	ENSORLP00000006732	zgc:56231 [Source:ZFIN;Acc:ZDB-GENE-040426-1914]	0	sp|P97329|KI20A_MOUSE	Kinesin-like protein KIF20A OS=Mus musculus GN=Kif20a PE=2 SV=1	5e-134	E6ZI94_DICLA	Kinesin-like protein Surhe OS=Dicentrarchus labrax GN=DLA_XVIII00360 PE=3 SV=1	0
c153545_g1_i1	1516.86	1.23257	0.00081258	-10.2652	1.79e-17	5.79e-15	1189	1067	2041	2	2	0	ENSONIP00000001706	UNC homeobox [Source:HGNC Symbol;Acc:33194]	2e-166	ENSDARP00000055156	UNC homeobox [Source:ZFIN;Acc:ZDB-GENE-080509-1]	6e-154	ENSORLP00000005973	UNC homeobox [Source:ZFIN;Acc:ZDB-GENE-080509-1]	2e-147	sp|Q50D79|UNC4_DANRE	Homeobox protein unc-4 homolog OS=Danio rerio GN=uncx PE=2 SV=2	1e-131	I3IYL6_ORENI	Uncharacterized protein OS=Oreochromis niloticus GN=LOC100710128 PE=3 SV=1	3e-164
c111581_g1_i1	17416.9	14.1913	0.000814796	-10.2613	1.58e-07	5.2e-06	15720	13879	18894	37	4	1			NA			NA			NA			NA			NA
c195060_g1_i1	13750.1	11.4226	0.00083073	-10.2333	8.19e-05	0.00101128	11976	9383	17635	27	5	2	ENSONIP00000025516	Uncharacterized protein [Source:UniProtKB/TrEMBL;Acc:I3KWM0]	5e-47			NA	ENSORLP00000014544	Uncharacterized protein [Source:UniProtKB/TrEMBL;Acc:H2M7T6]	4e-28			NA	I3KWM0_ORENI	Uncharacterized protein OS=Oreochromis niloticus GN=LOC100693952 PE=4 SV=1	2e-45
c30184_g1_i1	2085.4	1.74542	0.000836972	-10.2225	1.86e-17	5.92e-15	2197	1309	2431	2	1	2			NA			NA			NA			NA			NA
c119038_g1_i1	1469.78	1.30315	0.000886628	-10.1394	0.000418782	0.00376489	2878	586	774	3	1	0			NA			NA			NA			NA			NA
c70327_g1_i1	47076.8	42.2753	0.000898007	-10.121	4.95e-08	1.89e-06	28298	38640	64629	89	17	18			NA			NA			NA			NA			NA
c156305_g1_i1	381.883	0.343432	0.000899313	-10.1189	2.11e-07	6.66e-06	174	353	527	1	0	0			NA			NA			NA			NA			NA
c32937_g1_i1	861.538	0.785706	0.000911981	-10.0987	3.9e-20	2.08e-17	707	563	1187	0	0	2	ENSONIP00000012346	Uncharacterized protein [Source:UniProtKB/TrEMBL;Acc:I3JU01]	8e-33	ENSDARP00000056088	si:zfos-1505d6.3 [Source:ZFIN;Acc:ZDB-GENE-120214-22]	4e-34	ENSORLP00000024375	Uncharacterized protein [Source:UniProtKB/TrEMBL;Acc:H2MZ89]	6e-37	sp|Q12836|ZP4_HUMAN	Zona pellucida sperm-binding protein 4 OS=Homo sapiens GN=ZP4 PE=2 SV=1	2e-36	W5M7J9_LEPOC		5e-49
c118899_g1_i1	426.277	0.392853	0.000921591	-10.0836	3.92e-17	1.16e-14	340	328	527	0	0	1			NA			NA			NA			NA			NA
c153180_g1_i1	60509.5	56.8003	0.000938701	-10.057	4.24e-25	6.34e-22	57233	40026	74574	44	88	45			NA	ENSDARP00000099406	si:ch211-93e11.8 [Source:ZFIN;Acc:ZDB-GENE-121214-283]	2e-12			NA			NA	E7F581_DANRE	Uncharacterized protein OS=Danio rerio GN=si:ch211-93e11.8 PE=4 SV=1	4e-10
c2076_g1_i1	15892.2	15.1885	0.000955722	-10.0311	7.78e-10	4.91e-08	13979	11852	18793	25	17	5	ENSONIP00000002777	si:ch211-225p5.3 [Source:ZFIN;Acc:ZDB-GENE-030131-5363]	1e-31	ENSDARP00000098982	si:ch211-67f13.7 [Source:ZFIN;Acc:ZDB-GENE-090313-126]	3e-67	ENSORLP00000021501	Uncharacterized protein [Source:UniProtKB/TrEMBL;Acc:H2MRW7]	6e-32	sp|P79762|ZP3_CHICK	Zona pellucida sperm-binding protein 3 OS=Gallus gallus GN=ZP3 PE=1 SV=4	1e-29	M3ZVZ1_XIPMA	Uncharacterized protein (Fragment) OS=Xiphophorus maculatus PE=4 SV=1	4e-115
c29097_g1_i1	55955.2	53.8811	0.000962934	-10.0203	0.000595582	0.00500117	58627	33950	67253	124	27	10	ENSONIP00000026401	claudin d [Source:ZFIN;Acc:ZDB-GENE-010328-4]	2e-96	ENSDARP00000025766	claudin d [Source:ZFIN;Acc:ZDB-GENE-010328-4]	5e-89	ENSORLP00000003653	claudin d [Source:ZFIN;Acc:ZDB-GENE-010328-4]	1e-96	sp|Q9YH91|CLDY_DANRE	Claudin-like protein ZF-A89 OS=Danio rerio GN=cldnd PE=2 SV=1	5e-88	Q4RS10_TETNG	Claudin OS=Tetraodon nigroviridis GN=GSTENG00029922001 PE=3 SV=1	2e-101
c115359_g1_i1	5246.44	5.088	0.000969801	-10.01	3.33e-17	1.01e-14	4668	3917	6141	9	3	3	ENSONIP00000007831	zgc:174935 [Source:ZFIN;Acc:ZDB-GENE-080204-78]	2e-09			NA			NA			NA	G3NK24_GASAC	Uncharacterized protein OS=Gasterosteus aculeatus PE=4 SV=1	7e-19
c162420_g1_i1	278.224	0.272851	0.000980689	-9.99392	0.000158049	0.00171997	106	214	468	0	1	0			NA			NA			NA			NA			NA
c112121_g1_i1	46274.1	45.4297	0.000981752	-9.99235	4.03e-06	8.28e-05	43102	35079	51341	104	14	15	ENSONIP00000008460		7e-26	ENSDARP00000099884	wu:fi38e01 [Source:ZFIN;Acc:ZDB-GENE-030131-6199]	4e-08	ENSORLP00000008308	Uncharacterized protein [Source:UniProtKB/TrEMBL;Acc:H2LQG6]	5e-21			NA	G3Q6S2_GASAC	Uncharacterized protein OS=Gasterosteus aculeatus PE=4 SV=1	5e-41
c77416_g1_i1	2134.89	2.11001	0.00098835	-9.98269	4.28e-19	1.88e-16	2764	1121	2252	5	0	1	ENSONIP00000026198	syntaxin 11a [Source:ZFIN;Acc:ZDB-GENE-040426-2564]	1e-125	ENSDARP00000064656	syntaxin 11a [Source:ZFIN;Acc:ZDB-GENE-040426-2564]	1e-59	ENSORLP00000017987	syntaxin 11a [Source:ZFIN;Acc:ZDB-GENE-040426-2564]	8e-98	sp|O75558|STX11_HUMAN	Syntaxin-11 OS=Homo sapiens GN=STX11 PE=2 SV=1	5e-48	I3KYK1_ORENI	Uncharacterized protein OS=Oreochromis niloticus GN=STX11 (3 of 5) PE=3 SV=1	2e-127
c35788_g1_i1	347.042	0.343432	0.000989598	-9.98087	0.00015626	0.00170366	188	392	345	1	0	0	ENSONIP00000020565	mannosidase, alpha, class 1C, member 1 [Source:HGNC Symbol;Acc:19080]	9e-16	ENSDARP00000119736	mannosidase, alpha, class 1A, member 1 [Source:ZFIN;Acc:ZDB-GENE-041014-321]	5e-10	ENSORLP00000018644	mannosidase, alpha, class 1C, member 1 [Source:HGNC Symbol;Acc:19080]	4e-14	sp|Q9NR34|MA1C1_HUMAN	Mannosyl-oligosaccharide 1,2-alpha-mannosidase IC OS=Homo sapiens GN=MAN1C1 PE=2 SV=1	3e-09	Q4T0L0_TETNG	Chromosome undetermined SCAF10948, whole genome shotgun sequence. (Fragment) OS=Tetraodon nigroviridis GN=GSTENG00009270001 PE=4 SV=1	1e-15
c33496_g1_i1	266.931	0.272851	0.00102218	-9.93414	0.00981342	0.0444338	129	356	204	0	1	0			NA			NA			NA			NA			NA
c2470_g1_i1	4813.56	5.15859	0.00107168	-9.86591	9.31e-10	5.75e-08	2985	3114	7709	10	2	3			NA			NA			NA			NA			NA
c124945_g1_i1	13865.9	15.0002	0.0010818	-9.85235	1.95e-23	1.87e-20	13409	8799	17309	18	28	3			NA	ENSDARP00000086094	si:dkey-14o18.2 [Source:ZFIN;Acc:ZDB-GENE-060503-145]	5e-08			NA	sp|Q54KX0|GTAN_DICDI	GATA zinc finger domain-containing protein 14 OS=Dictyostelium discoideum GN=gtaN PE=4 SV=1	3e-15			NA
c196033_g1_i1	8881.52	9.67973	0.00108987	-9.84163	9.73e-24	9.74e-21	8117	6088	10944	17	4	7	ENSONIP00000003839	zygote arrest 1 [Source:ZFIN;Acc:ZDB-GENE-030818-1]	2e-58	ENSDARP00000022641	zygote arrest 1 [Source:ZFIN;Acc:ZDB-GENE-030818-1]	6e-51	ENSORLP00000000308	zygote arrest 1 [Source:ZFIN;Acc:ZDB-GENE-030818-1]	2e-57	sp|Q7T3T9|ZAR1_TAKRU	Zygote arrest protein 1 OS=Takifugu rubripes GN=zar1 PE=2 SV=1	9e-55	I3J4P9_ORENI	Uncharacterized protein OS=Oreochromis niloticus GN=LOC100692511 PE=4 SV=1	5e-53
c77107_g1_i1	21290.6	23.6572	0.00111115	-9.81373	6.12e-13	8.19e-11	16327	18488	24005	40	9	19	ENSONIP00000002748	Uncharacterized protein [Source:UniProtKB/TrEMBL;Acc:I3J1K8]	4e-53	ENSDARP00000061750	zona pellucida glycoprotein 3a, tandem duplicate 2 [Source:ZFIN;Acc:ZDB-GENE-040727-2]	1e-56	ENSORLP00000012378	Oryzias latipes ZPC domain containing protein 3 (LOC100049335), mRNA. [Source:RefSeq mRNA;Acc:NM_001104749]	5e-108	sp|P79762|ZP3_CHICK	Zona pellucida sperm-binding protein 3 OS=Gallus gallus GN=ZP3 PE=1 SV=4	5e-56	G3PFC1_GASAC	Uncharacterized protein (Fragment) OS=Gasterosteus aculeatus PE=4 SV=1	5e-122
c74842_g1_i1	35435.3	39.502	0.00111476	-9.80905	1.84e-05	0.000294457	30210	24468	45734	93	9	13			NA	ENSDARP00000103006	PR domain containing 1b, with ZNF domain [Source:ZFIN;Acc:ZDB-GENE-080618-2]	6e-09			NA	sp|P98088|MUC5A_HUMAN	Mucin-5AC (Fragments) OS=Homo sapiens GN=MUC5AC PE=1 SV=3	1e-11	R7VVP2_COLLI	Uncharacterized protein (Fragment) OS=Columba livia GN=A306_01592 PE=4 SV=1	3e-07
c206236_g1_i1	2412.94	2.71683	0.00112594	-9.79465	8.33e-07	2.19e-05	1959	2967	1356	2	6	1			NA			NA			NA			NA			NA
c4025_g1_i1	40910.9	46.3894	0.00113391	-9.78447	2.12e-11	2.01e-09	39981	30298	44411	74	38	27	ENSONIP00000022532	zgc:158856 [Source:ZFIN;Acc:ZDB-GENE-070112-1722]	6e-165	ENSDARP00000091825	zgc:158856 [Source:ZFIN;Acc:ZDB-GENE-070112-1722]	3e-86	ENSORLP00000000919	Uncharacterized protein [Source:UniProtKB/TrEMBL;Acc:H2L554]	7e-18	sp|P97440|SLBP_MOUSE	Histone RNA hairpin-binding protein OS=Mus musculus GN=Slbp PE=1 SV=1	3e-32	I3KN37_ORENI	Uncharacterized protein (Fragment) OS=Oreochromis niloticus PE=4 SV=1	1e-154
c203770_g1_i1	239.768	0.272851	0.00113798	-9.77931	8.97e-12	9.32e-10	137	175	368	0	1	0			NA			NA			NA			NA			NA
c30618_g1_i1	66333.1	76.1057	0.00114733	-9.76751	0.000175203	0.00187697	47747	49261	90072	157	41	28	ENSONIP00000007505	polyhomeotic-like 2b [Source:ZFIN;Acc:ZDB-GENE-040426-1113]	1e-67	ENSDARP00000012454	polyhomeotic-like 2b [Source:ZFIN;Acc:ZDB-GENE-040426-1113]	6e-56	ENSORLP00000008565	polyhomeotic-like 2b [Source:ZFIN;Acc:ZDB-GENE-040426-1113]	3e-68	sp|P27661|H2AX_MOUSE	Histone H2AX OS=Mus musculus GN=H2afx PE=1 SV=2	2e-52	H2TW99_TAKRU	Histone H2A OS=Takifugu rubripes GN=LOC101072117 PE=3 SV=1	2e-72
c208183_g1_i1	237.277	0.272851	0.00114993	-9.76424	3.78e-14	6.5e-12	216	181	267	0	1	0			NA			NA			NA			NA			NA
c198358_g1_i1	1063.27	1.23257	0.00115923	-9.75262	6.66e-20	3.45e-17	1165	702	1142	2	2	0	ENSONIP00000016617	C-type lectin domain family 19, member A [Source:HGNC Symbol;Acc:34522]	2e-31	ENSDARP00000102128	si:dkeyp-75b4.10 [Source:ZFIN;Acc:ZDB-GENE-090313-394]	8e-30	ENSORLP00000003108	C-type lectin domain family 19, member A [Source:HGNC Symbol;Acc:34522]	2e-47	sp|Q66S03|LECG_THANI	Galactose-specific lectin nattectin OS=Thalassophryne nattereri PE=1 SV=1	7e-24	H2LB40_ORYLA	Uncharacterized protein (Fragment) OS=Oryzias latipes PE=4 SV=1	2e-41
c111954_g1_i1	52306.9	62.0509	0.00118628	-9.71934	5.3e-07	1.48e-05	32776	51210	58528	136	26	21			NA			NA	ENSORLP00000025421	Uncharacterized protein [Source:UniProtKB/TrEMBL;Acc:H2N1V3]	2e-06			NA	G3Q128_GASAC	Uncharacterized protein OS=Gasterosteus aculeatus PE=4 SV=1	9e-09
c6025_g1_i1	1257.6	1.55484	0.00123635	-9.65969	3.74e-20	2.04e-17	1284	1028	1168	1	3	1			NA			NA			NA			NA			NA
c153965_g1_i1	41686.6	54.3642	0.00130412	-9.58271	6.22e-24	6.92e-21	37197	27264	54208	48	51	61			NA	ENSDARP00000099406	si:ch211-93e11.8 [Source:ZFIN;Acc:ZDB-GENE-121214-283]	4e-13			NA			NA	E7F581_DANRE	Uncharacterized protein OS=Danio rerio GN=si:ch211-93e11.8 PE=4 SV=1	1e-10
c73467_g1_i1	15831.9	20.6601	0.00130496	-9.58177	0.000489043	0.00427441	13650	11251	19813	45	9	7	ENSONIP00000026125	C2 calcium-dependent domain containing 4C [Source:HGNC Symbol;Acc:29417]	4e-11	ENSDARP00000104354	C2 calcium-dependent domain containing 4C [Source:HGNC Symbol;Acc:29417]	6e-11	ENSORLP00000001866	Uncharacterized protein [Source:UniProtKB/TrEMBL;Acc:H2L7P9]	4e-47	sp|Q5HZI2|C2C4C_MOUSE	C2 calcium-dependent domain-containing protein 4C OS=Mus musculus GN=C2cd4cC2CD4 family PE=2 SV=1	1e-09	H2L7P9_ORYLA	Uncharacterized protein OS=Oryzias latipes GN=LOC101171924 PE=4 SV=1	3e-42
c31162_g1_i1	703.774	0.959716	0.00136367	-9.51829	2.48e-06	5.51e-05	307	619	1031	2	1	0			NA			NA			NA			NA			NA
c159193_g1_i1	7572.12	10.4416	0.00137895	-9.50221	6.26e-10	4.05e-08	6890	7070	6671	8	21	5	ENSONIP00000014303	astacin-like metallo-endopeptidase (M12 family) [Source:HGNC Symbol;Acc:31704]	3e-98	ENSDARP00000090044	astacin-like metallo-endopeptidase (M12 family) [Source:HGNC Symbol;Acc:31704]	3e-64	ENSORLP00000000493	astacin-like metallo-endopeptidase (M12 family) [Source:HGNC Symbol;Acc:31704]	5e-89	sp|P55112|NAS4_CAEEL	Zinc metalloproteinase nas-4 OS=Caenorhabditis elegans GN=nas-4 PE=2 SV=4	7e-35	I3JZK8_ORENI	Uncharacterized protein OS=Oreochromis niloticus GN=ASTL (1 of 2) PE=3 SV=1	1e-99
c111191_g1_i1	15165	21.0173	0.00138591	-9.49495	1.19e-22	1.02e-19	16305	9762	16979	23	38	7	ENSONIP00000016651	B-cell translocation gene 4 [Source:ZFIN;Acc:ZDB-GENE-031008-1]	2e-123	ENSDARP00000050948	B-cell translocation gene 4 [Source:ZFIN;Acc:ZDB-GENE-031008-1]	1e-80	ENSORLP00000019397	B-cell translocation gene 4 [Source:ZFIN;Acc:ZDB-GENE-031008-1]	2e-117	sp|P40744|B910_XENLA	Maternal B9.10 protein OS=Xenopus laevis PE=2 SV=1	8e-58	H3CQ75_TETNG	Uncharacterized protein OS=Tetraodon nigroviridis GN=BTG4 PE=4 SV=1	2e-126
c125772_g1_i1	9215.89	13.1092	0.00142245	-9.4574	9.45e-12	9.78e-10	7733	6265	12168	26	11	3			NA			NA			NA			NA			NA
c111855_g1_i1	7244.66	10.3311	0.00142603	-9.45378	1.57e-22	1.3e-19	9476	4799	6114	12	17	4	ENSONIP00000008883	ELOVL family member 6, elongation of long chain fatty acids like [Source:ZFIN;Acc:ZDB-GENE-031110-3]	2e-37	ENSDARP00000067536	ELOVL family member 6, elongation of long chain fatty acids like [Source:ZFIN;Acc:ZDB-GENE-031110-3]	8e-35	ENSORLP00000003594	ELOVL family member 6, elongation of long chain fatty acids like [Source:ZFIN;Acc:ZDB-GENE-031110-3]	2e-36	sp|Q6PC64|ELOV6_DANRE	Elongation of very long chain fatty acids protein 6 OS=Danio rerio GN=elovl6 PE=2 SV=1	2e-25	I3JJ39_ORENI	Uncharacterized protein (Fragment) OS=Oreochromis niloticus GN=LOC100711966 PE=4 SV=1	2e-36
c72654_g1_i1	10238.6	14.6193	0.00142787	-9.45192	2.38e-18	9.37e-16	8055	7989	12618	14	23	9	ENSONIP00000011953	zgc:92591 [Source:ZFIN;Acc:ZDB-GENE-040718-483]	3e-58	ENSDARP00000096352	zgc:92591 [Source:ZFIN;Acc:ZDB-GENE-040718-483]	2e-52	ENSORLP00000014781	Histone H2B [Source:UniProtKB/TrEMBL;Acc:B6F103]	2e-51	sp|P35069|H2B3_TIGCA	Histone H2B.3 OS=Tigriopus californicus PE=3 SV=2	3e-50	H2SJC5_TAKRU	Histone H2B (Fragment) OS=Takifugu rubripes GN=LOC101063387 PE=3 SV=1	3e-62
c80236_g1_i1	239.058	0.343432	0.00143661	-9.44312	7.26e-05	0.00091581	203	106	394	1	0	0	ENSONIP00000021692	chromosome 9 open reading frame 89 [Source:HGNC Symbol;Acc:28148]	3e-84	ENSDARP00000112373	chromosome 9 open reading frame 89 [Source:HGNC Symbol;Acc:28148]	9e-56	ENSORLP00000002931	si:ch211-243c14.4 [Source:ZFIN;Acc:ZDB-GENE-041008-5]	7e-57	sp|Q9D1I2|BINCA_MOUSE	Bcl10-interacting CARD protein OS=Mus musculus PE=2 SV=1	5e-28	I3KKP7_ORENI	Uncharacterized protein (Fragment) OS=Oreochromis niloticus GN=C9orf89 (2 of 2) PE=4 SV=1	7e-86
c112536_g1_i1	3551.35	5.15859	0.00145257	-9.42718	4.19e-22	3.27e-19	3002	2515	4521	10	2	3			NA			NA			NA	sp|Q54KX0|GTAN_DICDI	GATA zinc finger domain-containing protein 14 OS=Dictyostelium discoideum GN=gtaN PE=4 SV=1	4e-10			NA
c196855_g1_i1	1065.91	1.55484	0.0014587	-9.42111	3.2e-19	1.47e-16	1064	1013	813	1	3	1	ENSONIP00000023065	connexin 34.5 [Source:ZFIN;Acc:ZDB-GENE-050224-2]	0	ENSDARP00000091780	connexin 34.5 [Source:ZFIN;Acc:ZDB-GENE-050224-2]	1e-144	ENSORLP00000022032	connexin 34.5 [Source:ZFIN;Acc:ZDB-GENE-050224-2]	1e-149	sp|P51916|CX33_MICUN	Gap junction Cx32.7 protein OS=Micropogonias undulatus PE=2 SV=3	1e-163	I3KPM0_ORENI	Gap junction protein OS=Oreochromis niloticus GN=LOC100703209 PE=3 SV=1	6e-177
c116968_g1_i1	182.089	0.272851	0.00149845	-9.38232	4.5e-06	9.07e-05	263	46	234	0	1	0	ENSONIP00000008871	aggrecan a [Source:ZFIN;Acc:ZDB-GENE-050208-221]	5e-175	ENSDARP00000114534	aggrecan a [Source:ZFIN;Acc:ZDB-GENE-050208-221]	9e-168	ENSORLP00000000124	aggrecan a [Source:ZFIN;Acc:ZDB-GENE-050208-221]	8e-176	sp|P16112|PGCA_HUMAN	Aggrecan core protein OS=Homo sapiens GN=ACAN PE=1 SV=2	0	H2U7L5_TAKRU	Uncharacterized protein (Fragment) OS=Takifugu rubripes PE=4 SV=1	0
c33299_g1_i1	214.908	0.343432	0.00159804	-9.28948	0.0010241	0.00768386	372	21	258	1	0	0			NA			NA			NA			NA			NA
c33353_g1_i1	5126.74	8.39048	0.00163661	-9.25507	1.13e-21	8.24e-19	5271	4103	4848	6	16	5	ENSONIP00000004796	Uncharacterized protein [Source:UniProtKB/TrEMBL;Acc:I3J7F6]	1e-160	ENSDARP00000127698	si:dkeyp-98a7.1 [Source:ZFIN;Acc:ZDB-GENE-050208-519]	5e-125	ENSORLP00000021297	UDP-Gal:betaGlcNAc beta 1,3-galactosyltransferase, polypeptide 1 [Source:HGNC Symbol;Acc:916]	9e-57	sp|Q5R5Y3|B3GT2_PONAB	Beta-1,3-galactosyltransferase 2 OS=Pongo abelii GN=B3GALT2 PE=2 SV=1	4e-66	I3J7F6_ORENI	Uncharacterized protein OS=Oreochromis niloticus GN=LOC100692570 PE=4 SV=1	3e-160
c74683_g1_i1	20410.9	33.795	0.00165573	-9.23832	2.05e-21	1.43e-18	23136	15199	18629	44	44	17	ENSONIP00000005781	sorting nexin 10a [Source:ZFIN;Acc:ZDB-GENE-050809-44]	3e-63	ENSDARP00000098673	sorting nexin 10a [Source:ZFIN;Acc:ZDB-GENE-050809-44]	1e-54	ENSORLP00000009618	sorting nexin 10b [Source:ZFIN;Acc:ZDB-GENE-070628-1]	4e-43	sp|F1Q506|SNXAA_DANRE	Sorting nexin-10A OS=Danio rerio GN=snx10a PE=1 SV=1	1e-53	G3NVK8_GASAC	Uncharacterized protein (Fragment) OS=Gasterosteus aculeatus PE=4 SV=1	5e-61
c35371_g1_i1	20134.6	33.8613	0.00168175	-9.21582	1.13e-05	0.000195717	16080	13243	28092	40	32	29	ENSONIP00000015344	Uncharacterized protein [Source:UniProtKB/TrEMBL;Acc:I3K2J9]	2e-164	ENSDARP00000005402	zgc:173556 [Source:ZFIN;Acc:ZDB-GENE-071004-54]	3e-91	ENSORLP00000006820	Uncharacterized protein [Source:UniProtKB/TrEMBL;Acc:H2LLA9]	2e-137	sp|P48832|ZP3_FELCA	Zona pellucida sperm-binding protein 3 OS=Felis catus GN=ZP3 PE=2 SV=1	3e-72	G3PQP5_GASAC	Uncharacterized protein OS=Gasterosteus aculeatus PE=4 SV=1	9e-167
c110590_g1_i1	32593.1	54.8741	0.00168361	-9.21423	1.22e-05	0.000208246	30788	25011	35269	75	52	38	ENSONIP00000015953	zygote arrest 1-like [Source:ZFIN;Acc:ZDB-GENE-060810-119]	4e-143	ENSDARP00000046598	zygote arrest 1-like [Source:ZFIN;Acc:ZDB-GENE-060810-119]	3e-84	ENSORLP00000000308	zygote arrest 1 [Source:ZFIN;Acc:ZDB-GENE-030818-1]	1e-64	sp|Q7T3T8|ZAR1_DANRE	Zygote arrest protein 1 OS=Danio rerio GN=zar1 PE=2 SV=1	3e-65	I3K4A8_ORENI	Uncharacterized protein OS=Oreochromis niloticus GN=LOC100709022 PE=4 SV=1	5e-136
c157664_g1_i1	2516.65	4.29283	0.00170577	-9.19536	0.00347427	0.0199929	3539	2948	25	5	8	1	ENSONIP00000002028	ankyrin repeat domain 6a [Source:ZFIN;Acc:ZDB-GENE-120525-1]	2e-123	ENSDARP00000074975	ankyrin repeat domain 6a [Source:ZFIN;Acc:ZDB-GENE-120525-1]	0	ENSORLP00000013902	ankyrin repeat domain 6a [Source:ZFIN;Acc:ZDB-GENE-120525-1]	5e-173	sp|Q69ZU8|ANKR6_MOUSE	Ankyrin repeat domain-containing protein 6 OS=Mus musculus GN=Ankrd6 PE=1 SV=2	7e-113	F1QMT8_DANRE	Uncharacterized protein (Fragment) OS=Danio rerio PE=4 SV=1	0
c195101_g1_i1	9986.37	17.2044	0.00172279	-9.18103	4.33e-06	8.8e-05	8908	6694	12756	18	26	10	ENSONIP00000001468	si:ch73-211l2.1 [Source:ZFIN;Acc:ZDB-GENE-081105-10]	2e-171	ENSDARP00000101620	si:dkey-56i24.1 [Source:ZFIN;Acc:ZDB-GENE-081105-8]	5e-103	ENSORLP00000017638	Uncharacterized protein [Source:UniProtKB/TrEMBL;Acc:H2MGA5]	7e-149	sp|Q19417|YSNK_CAEEL	UPF0392 protein F13G3.3 OS=Caenorhabditis elegans GN=F13G3.3 PE=3 SV=2	5e-07	I3IXX8_ORENI	Uncharacterized protein (Fragment) OS=Oreochromis niloticus GN=LOC100704599 PE=4 SV=1	7e-170
c161061_g1_i1	711.5	1.23257	0.00173235	-9.17305	1.06e-09	6.46e-08	839	554	580	2	2	0	ENSONIP00000011441	zgc:158296 [Source:ZFIN;Acc:ZDB-GENE-070112-1272]	3e-57	ENSDARP00000095297	zgc:158296 [Source:ZFIN;Acc:ZDB-GENE-070112-1272]	6e-34	ENSORLP00000004106	zgc:172270 [Source:ZFIN;Acc:ZDB-GENE-080204-67]	3e-16	sp|Q2QLF3|CAV2_PANTR	Caveolin-2 OS=Pan troglodytes GN=CAV2 PE=3 SV=1	3e-22	I3JRE7_ORENI	Caveolin OS=Oreochromis niloticus GN=LOC100691279 PE=3 SV=1	6e-52
c157079_g1_i1	389.743	0.686865	0.00176235	-9.14828	0.00130257	0.00926141	320	117	734	2	0	0			NA			NA			NA			NA			NA
c37183_g1_i1	1174.95	2.08885	0.00177782	-9.13568	5.59e-18	1.99e-15	1558	809	925	3	1	2	ENSONIP00000008883	ELOVL family member 6, elongation of long chain fatty acids like [Source:ZFIN;Acc:ZDB-GENE-031110-3]	1e-94	ENSDARP00000067536	ELOVL family member 6, elongation of long chain fatty acids like [Source:ZFIN;Acc:ZDB-GENE-031110-3]	2e-81	ENSORLP00000003594	ELOVL family member 6, elongation of long chain fatty acids like [Source:ZFIN;Acc:ZDB-GENE-031110-3]	1e-96	sp|Q920L6|ELOV6_RAT	Elongation of very long chain fatty acids protein 6 OS=Rattus norvegicus GN=Elovl6 PE=2 SV=1	1e-78	H2LCF7_ORYLA	Uncharacterized protein OS=Oryzias latipes GN=LOC101172187 PE=4 SV=1	2e-94
c118126_g1_i1	149.132	0.272851	0.0018296	-9.09426	0.00295537	0.0176162	297	61	71	0	1	0			NA			NA			NA			NA			NA
c83685_g1_i1	148.283	0.272851	0.00184008	-9.08602	3.39e-07	1.01e-05	66	168	162	0	1	0			NA			NA			NA			NA			NA
c7639_g1_i1	334.168	0.616284	0.00184423	-9.08276	0.00046694	0.00411758	374	450	22	1	1	0	ENSONIP00000021534	oligodendrocyte lineage transcription factor 2 [Source:ZFIN;Acc:ZDB-GENE-030131-4013]	1e-138	ENSDARP00000060005	oligodendrocyte lineage transcription factor 2 [Source:ZFIN;Acc:ZDB-GENE-030131-4013]	3e-107	ENSORLP00000012806	oligodendrocyte lineage transcription factor 2 [Source:ZFIN;Acc:ZDB-GENE-030131-4013]	5e-133	sp|Q90XB3|OLIG2_CHICK	Oligodendrocyte transcription factor 2 OS=Gallus gallus GN=OLIG2 PE=2 SV=1	2e-76	I3KK89_ORENI	Uncharacterized protein OS=Oreochromis niloticus GN=LOC100700859 PE=4 SV=1	2e-140
c5556_g1_i1	4461.04	8.3131	0.00186349	-9.06778	2.96e-11	2.7e-09	4220	3648	4499	8	6	10	ENSONIP00000014784	TATA box binding protein like 2 [Source:ZFIN;Acc:ZDB-GENE-040520-3]	3e-160	ENSDARP00000051526	TATA box binding protein like 2 [Source:ZFIN;Acc:ZDB-GENE-040520-3]	2e-133	ENSORLP00000013497	TATA box binding protein [Source:ZFIN;Acc:ZDB-GENE-030616-563]	6e-113	sp|Q6SJ94|TBPL2_TAKRU	TATA box-binding protein-like protein 2 OS=Takifugu rubripes GN=tbpl2 PE=2 SV=1	5e-154	I3K0Y9_ORENI	Uncharacterized protein OS=Oreochromis niloticus GN=LOC100694821 PE=3 SV=1	2e-167
c160616_g1_i1	418.573	0.785706	0.00187711	-9.05727	0.000472067	0.00415281	164	290	745	0	0	2			NA			NA			NA			NA			NA
c468_g1_i1	19301.1	36.3004	0.00188074	-9.05448	2.22e-13	3.28e-11	12791	14267	27482	41	44	26	ENSONIP00000012513	zona pellucida glycoprotein 3b [Source:ZFIN;Acc:ZDB-GENE-031124-2]	1e-158	ENSDARP00000071171	zona pellucida glycoprotein 3b [Source:ZFIN;Acc:ZDB-GENE-031124-2]	6e-93	ENSORLP00000020104	zona pellucida glycoprotein 3b [Source:ZFIN;Acc:ZDB-GENE-031124-2]	5e-150	sp|P79762|ZP3_CHICK	Zona pellucida sperm-binding protein 3 OS=Gallus gallus GN=ZP3 PE=1 SV=4	2e-58	I3JUG8_ORENI	Uncharacterized protein OS=Oreochromis niloticus PE=4 SV=1	3e-162
c152770_g1_i1	503.921	0.959716	0.0019045	-9.03637	0.00799951	0.0380204	1171	35	306	2	1	0			NA			NA			NA			NA			NA
c39855_g1_i1	10363.6	19.931	0.00192318	-9.02229	5.71e-22	4.3e-19	8895	6684	13988	22	18	19	ENSONIP00000012192	Uncharacterized protein [Source:UniProtKB/TrEMBL;Acc:I3JTJ7]	8e-179	ENSDARP00000103646	transcription elongation factor B polypeptide 3 [Source:RefSeq peptide;Acc:NP_001275587]	4e-126	ENSORLP00000012323	Uncharacterized protein [Source:UniProtKB/TrEMBL;Acc:H2M1N9]	3e-151	sp|Q8CB77|ELOA1_MOUSE	Transcription elongation factor B polypeptide 3 OS=Mus musculus GN=Tceb3 PE=1 SV=3	1e-80	I3JTJ7_ORENI	Uncharacterized protein OS=Oreochromis niloticus PE=4 SV=1	1e-178
c69679_g1_i1	6614.78	13.0365	0.00197082	-8.98699	1.3e-21	9.23e-19	6924	4927	6649	14	10	14	ENSONIP00000005107	si:ch73-15b2.5 [Source:ZFIN;Acc:ZDB-GENE-030131-5406]	5e-173	ENSDARP00000128029	si:ch73-15b2.5 [Source:ZFIN;Acc:ZDB-GENE-030131-5406]	1e-116	ENSORLP00000014984	Rho guanine nucleotide exchange factor (GEF) 5 [Source:HGNC Symbol;Acc:13209]	2e-66	sp|Q8BWA8|ARHGJ_MOUSE	Rho guanine nucleotide exchange factor 19 OS=Mus musculus GN=Arhgef19 PE=1 SV=1	2e-69	I3J8B7_ORENI	Uncharacterized protein OS=Oreochromis niloticus PE=4 SV=1	2e-180
c194450_g1_i1	17985.3	36.0951	0.00200692	-8.9608	1.58e-21	1.12e-18	15035	14203	20976	37	67	13	ENSONIP00000023024	Uncharacterized protein [Source:UniProtKB/TrEMBL;Acc:I3KPH9]	1e-18	ENSDARP00000110664	si:dkeyp-110a12.4 [Source:ZFIN;Acc:ZDB-GENE-131121-498]	9e-24	ENSORLP00000024046	Uncharacterized protein [Source:UniProtKB/TrEMBL;Acc:H2MYG4]	2e-55	sp|Q9D733|GP2_MOUSE	Pancreatic secretory granule membrane major glycoprotein GP2 OS=Mus musculus GN=Gp2 PE=2 SV=3	4e-21	G3Q754_GASAC	Uncharacterized protein OS=Gasterosteus aculeatus PE=4 SV=1	1e-116
c151112_g1_i1	997.231	2.03943	0.0020451	-8.93362	3.34e-11	3e-09	1422	495	953	4	1	1	ENSONIP00000004705	cyclic nucleotide gated channel alpha 3b [Source:ZFIN;Acc:ZDB-GENE-090312-121]	0	ENSDARP00000115797	cyclic nucleotide gated channel alpha 3b [Source:ZFIN;Acc:ZDB-GENE-090312-121]	0	ENSORLP00000025597	cyclic nucleotide gated channel alpha 3b [Source:ZFIN;Acc:ZDB-GENE-090312-121]	0	sp|Q90805|CNG1_CHICK	Cyclic nucleotide-gated channel cone photoreceptor subunit alpha OS=Gallus gallus PE=2 SV=1	0	H2SR84_TAKRU	Uncharacterized protein (Fragment) OS=Takifugu rubripes GN=LOC101068564 PE=4 SV=1	0
c37045_g1_i1	10752.4	22.0641	0.00205202	-8.92874	2.26e-17	7.05e-15	10974	7533	11790	25	35	10	ENSONIP00000019415	si:dkeyp-87d8.8 [Source:ZFIN;Acc:ZDB-GENE-041111-161]	2e-175	ENSDARP00000099236	glucosaminyl (N-acetyl) transferase 4, core 2, b [Source:ZFIN;Acc:ZDB-GENE-091118-69]	3e-150	ENSORLP00000002553	si:dkeyp-87d8.8 [Source:ZFIN;Acc:ZDB-GENE-041111-161]	1e-177	sp|Q71SG7|GCNT4_DANRE	Beta-1,3-galactosyl-O-glycosyl-glycoprotein beta-1,6-N-acetylglucosaminyltransferase 4 OS=Danio rerio GN=gcnt4 PE=2 SV=2	3e-145	H2L9K9_ORYLA	Uncharacterized protein (Fragment) OS=Oryzias latipes GN=LOC101166645 PE=4 SV=1	3e-177
c194816_g1_i1	517.339	1.07972	0.00208706	-8.90431	5.85e-14	9.66e-12	470	297	723	2	0	1	ENSONIP00000000119	lipoma HMGIC fusion partner-like 3 [Source:ZFIN;Acc:ZDB-GENE-040801-180]	4e-145	ENSDARP00000038316	lipoma HMGIC fusion partner-like 3 [Source:ZFIN;Acc:ZDB-GENE-040801-180]	1e-131	ENSORLP00000019927	lipoma HMGIC fusion partner-like 3 [Source:ZFIN;Acc:ZDB-GENE-040801-180]	9e-139	sp|Q6DHB5|LHPL3_DANRE	Lipoma HMGIC fusion partner-like 3 protein OS=Danio rerio GN=lhfpl3 PE=2 SV=1	1e-130	I3IU29_ORENI	Uncharacterized protein OS=Oreochromis niloticus GN=LOC100699852 PE=4 SV=1	3e-143
c114819_g1_i1	11448.3	25.1201	0.00219422	-8.83208	2.16e-21	1.5e-18	11535	7283	13769	23	30	23	ENSONIP00000025605	LSM14B, SCD6 homolog B (S. cerevisiae) [Source:ZFIN;Acc:ZDB-GENE-040426-779]	2e-74	ENSDARP00000033806	LSM14B, SCD6 homolog B (S. cerevisiae) [Source:ZFIN;Acc:ZDB-GENE-040426-779]	5e-83	ENSORLP00000016957	LSM14B, SCD6 homolog B (S. cerevisiae) [Source:ZFIN;Acc:ZDB-GENE-040426-779]	7e-68	sp|Q8CGC4|LS14B_MOUSE	Protein LSM14 homolog B OS=Mus musculus GN=Lsm14b PE=2 SV=3	4e-85	H2RTQ3_TAKRU	Uncharacterized protein OS=Takifugu rubripes GN=LSM14B (1 of 2) PE=4 SV=1	1e-126
c26495_g1_i1	2302.02	5.16569	0.00224398	-8.79973	2.44e-13	3.56e-11	1744	1338	3565	5	4	6			NA			NA			NA			NA			NA
c72200_g1_i1	104014	238.875	0.00229657	-8.76631	3.87e-11	3.41e-09	99410	73118	120912	429	216	83			NA			NA			NA			NA			NA
c40571_g1_i1	5174.24	12.0271	0.00232441	-8.74892	1.52e-20	9.14e-18	5058	3745	5740	15	18	5	ENSONIP00000007459	zgc:162592 [Source:ZFIN;Acc:ZDB-GENE-030131-5400]	0	ENSDARP00000088746	zgc:162592 [Source:ZFIN;Acc:ZDB-GENE-030131-5400]	2e-158	ENSORLP00000009795	zgc:162592 [Source:ZFIN;Acc:ZDB-GENE-030131-5400]	0	sp|P61752|HRH2_PONPY	Histamine H2 receptor OS=Pongo pygmaeus GN=HRH2 PE=3 SV=1	9e-22	I3JF18_ORENI	Uncharacterized protein OS=Oreochromis niloticus GN=LOC100711822 PE=3 SV=1	0
c153582_g1_i1	291.542	0.686865	0.00235597	-8.72946	9.5e-15	1.85e-12	256	212	353	2	0	0	ENSONIP00000011782	Uncharacterized protein [Source:UniProtKB/TrEMBL;Acc:I3JSD6]	6e-10	ENSDARP00000113299	SH3 domain containing 19 [Source:ZFIN;Acc:ZDB-GENE-050522-481]	1e-13	ENSORLP00000003867	Uncharacterized protein [Source:UniProtKB/TrEMBL;Acc:H2LD68]	3e-06			NA	W5LQL6_ASTMX		1e-14
c30334_g1_i1	3816.31	9.03961	0.00236868	-8.7217	6.75e-11	5.63e-09	2921	3207	4462	7	20	3			NA	ENSDARP00000123053	si:dkey-121h17.7 [Source:ZFIN;Acc:ZDB-GENE-091204-94]	8e-44	ENSORLP00000006272	Uncharacterized protein [Source:UniProtKB/TrEMBL;Acc:H2LJT0]	4e-41			NA	E9QDC5_DANRE	Uncharacterized protein OS=Danio rerio GN=si:dkey-121h17.7 PE=4 SV=1	3e-43
c113900_g1_i1	2720.87	6.44767	0.00236971	-8.72107	3.44e-07	1.02e-05	2543	2808	1942	6	6	7	ENSONIP00000017602	annexin A3a [Source:ZFIN;Acc:ZDB-GENE-040912-58]	2e-164	ENSDARP00000064973	annexin A3b [Source:ZFIN;Acc:ZDB-GENE-041114-128]	9e-139	ENSORLP00000009789	Oryzias latipes annexin max2 (anxa5), mRNA. [Source:RefSeq mRNA;Acc:NM_001104875]	4e-83	sp|P12429|ANXA3_HUMAN	Annexin A3 OS=Homo sapiens GN=ANXA3 PE=1 SV=3	2e-108	G3N8C5_GASAC	Annexin OS=Gasterosteus aculeatus GN=ANXA3 (1 of 2) PE=3 SV=1	6e-173
c82728_g1_i1	3884.02	9.36426	0.00241097	-8.69617	9.38e-15	1.83e-12	3810	2873	4206	15	14	1	ENSONIP00000017925	Uncharacterized protein [Source:UniProtKB/TrEMBL;Acc:I3K9Y0]	2e-46	ENSDARP00000115259	actin, beta 1 [Source:ZFIN;Acc:ZDB-GENE-000329-1]	3e-47	ENSORLP00000017155	Oryzias latipes cytoplasmic actin OlCA1 (actb), mRNA. [Source:RefSeq mRNA;Acc:NM_001104808]	3e-47	sp|Q92193|ACT_CRAVI	Actin (Fragment) OS=Crassostrea virginica PE=2 SV=1	2e-46	V5L5W7_9TELE	Actin (Fragment) OS=Paracheirodon axelrodi PE=2 SV=1	2e-48
c160098_g1_i1	15145.4	37.0273	0.00244479	-8.67607	4.41e-05	0.000605883	12513	9696	21065	53	33	25			NA	ENSDARP00000124247	si:dkey-85n7.8 [Source:ZFIN;Acc:ZDB-GENE-110411-127]	3e-13	ENSORLP00000023120	cytochrome c oxidase subunit 8b [Source:ZFIN;Acc:ZDB-GENE-110620-4]	9e-08	sp|Q863G5|COX8A_SAISC	Cytochrome c oxidase subunit 8A, mitochondrial OS=Saimiri sciureus GN=COX8A PE=3 SV=1	6e-09	F8W4B6_DANRE	Uncharacterized protein (Fragment) OS=Danio rerio GN=si:dkey-85n7.8 PE=4 SV=1	2e-12
c114204_g1_i1	3553.05	8.75996	0.00246547	-8.66392	2.57e-20	1.47e-17	3495	2266	4356	10	8	8	ENSONIP00000001614	orthodenticle homolog 1b [Source:ZFIN;Acc:ZDB-GENE-980526-400]	7e-154	ENSDARP00000064082	orthodenticle homolog 1b [Source:ZFIN;Acc:ZDB-GENE-980526-400]	8e-135	ENSORLP00000003581	orthodenticle homolog 1a [Source:ZFIN;Acc:ZDB-GENE-980526-27]	6e-117	sp|Q91994|OTX1B_DANRE	Homeobox protein OTX1 B OS=Danio rerio GN=otx1b PE=2 SV=1	8e-134	I3IYC4_ORENI	Uncharacterized protein OS=Oreochromis niloticus GN=OTX1 (1 of 2) PE=3 SV=1	2e-154
c37545_g1_i1	138.314	0.343432	0.00248298	-8.65371	2.42e-11	2.24e-09	130	105	152	1	0	0			NA			NA			NA			NA			NA
c71835_g1_i1	3200.58	7.96478	0.00248854	-8.65048	6.01e-07	1.65e-05	2420	3114	3166	6	13	6	ENSONIP00000014939	guanylyl cyclase 2 [Source:ZFIN;Acc:ZDB-GENE-011128-8]	0	ENSDARP00000089419	guanylyl cyclase 2 [Source:ZFIN;Acc:ZDB-GENE-011128-8]	0	ENSORLP00000011929	guanylate cyclase OlGC-R2 [Source:RefSeq peptide;Acc:NP_001135730]	0	sp|P51842|GUC2F_RAT	Retinal guanylyl cyclase 2 OS=Rattus norvegicus GN=Gucy2f PE=2 SV=1	0	I3K1E4_ORENI	Guanylate cyclase OS=Oreochromis niloticus GN=LOC100709379 PE=3 SV=1	0
c155424_g1_i1	108.639	0.272851	0.00251155	-8.63721	4.95e-11	4.22e-09	110	58	146	0	1	0			NA			NA			NA			NA			NA
c136590_g1_i1	136.055	0.343432	0.00252421	-8.62995	1.66e-07	5.44e-06	166	71	155	1	0	0			NA			NA			NA			NA			NA
c81242_g1_i1	557.285	1.42315	0.00255372	-8.61318	0.0049598	0.026368	181	180	1327	3	0	1			NA			NA			NA			NA			NA
c73462_g1_i1	2882.05	7.40739	0.00257018	-8.60392	2.81e-12	3.22e-10	2766	2278	2977	8	7	7	ENSONIP00000006303	transmembrane protein 45B [Source:ZFIN;Acc:ZDB-GENE-040426-1904]	4e-159	ENSDARP00000100942	transmembrane protein 45B [Source:ZFIN;Acc:ZDB-GENE-040426-1904]	3e-112	ENSORLP00000007857	transmembrane protein 45B [Source:ZFIN;Acc:ZDB-GENE-040426-1904]	5e-150	sp|Q6P0S3|TM45B_DANRE	Transmembrane protein 45B OS=Danio rerio GN=tmem45b PE=2 SV=1	3e-111	C3KGS0_ANOFI	Transmembrane protein 45B OS=Anoplopoma fimbria GN=TM45B PE=2 SV=1	4e-164
c32495_g1_i1	13100.5	33.8046	0.00258041	-8.59819	8.68e-21	5.42e-18	12924	9382	14550	63	23	15	ENSONIP00000026619	Uncharacterized protein [Source:UniProtKB/TrEMBL;Acc:I3KZS2]	8e-115	ENSDARP00000095266	SRY-box containing gene 2 [Source:ZFIN;Acc:ZDB-GENE-030909-1]	3e-96	ENSORLP00000014647	SRY-box containing gene 2; Uncharacterized protein [Source:UniProtKB/TrEMBL;Acc:C3VV07]	2e-112	sp|Q6P0E1|SOX2_DANRE	Transcription factor Sox-2 OS=Danio rerio GN=sox2 PE=2 SV=1	3e-95	W0GGK0_PAROL		1e-112
c213269_g1_i1	148.696	0.392853	0.00264198	-8.56417	0.000514067	0.00444244	178	93	151	0	0	1			NA			NA			NA			NA			NA
c117813_g1_i1	297.333	0.785706	0.00264251	-8.56387	0.000863213	0.00670818	558	107	199	0	0	2			NA			NA			NA			NA			NA
c5361_g1_i1	13869.4	36.7095	0.0026468	-8.56154	1.57e-20	9.33e-18	14719	10133	14009	42	50	22	ENSONIP00000006722	otopetrin 2 [Source:ZFIN;Acc:ZDB-GENE-050104-2]	0	ENSDARP00000128638	otopetrin 2 [Source:ZFIN;Acc:ZDB-GENE-050104-2]	0	ENSORLP00000009501	otopetrin 2 [Source:ZFIN;Acc:ZDB-GENE-050104-2]	0	sp|Q80SX5|OTOP2_MOUSE	Otopetrin-2 OS=Mus musculus GN=Otop2 PE=2 SV=1	2e-147	I3JCY2_ORENI	Uncharacterized protein OS=Oreochromis niloticus GN=LOC100710330 PE=4 SV=1	0
c33066_g1_i1	379.624	1.00914	0.00265825	-8.55531	0.000820854	0.00644839	282	444	274	1	1	1	ENSONIP00000002190	potassium voltage-gated channel, subfamily H (eag-related), member 5b [Source:ZFIN;Acc:ZDB-GENE-090319-1]	2e-169	ENSDARP00000115061	potassium voltage-gated channel, subfamily H (eag-related), member 5b [Source:ZFIN;Acc:ZDB-GENE-090319-1]	1e-159	ENSORLP00000022585	potassium voltage-gated channel, subfamily H (eag-related), member 5b [Source:ZFIN;Acc:ZDB-GENE-090319-1]	3e-154	sp|Q8NCM2|KCNH5_HUMAN	Potassium voltage-gated channel subfamily H member 5 OS=Homo sapiens GN=KCNH5 PE=1 SV=3	5e-154	I3J000_ORENI	Uncharacterized protein OS=Oreochromis niloticus PE=4 SV=1	8e-173
c80354_g1_i1	2832.55	7.55314	0.00266656	-8.55081	5.35e-07	1.5e-05	2976	1754	3345	13	7	3	ENSONIP00000021552	decapentaplegic and Vg-related 1 [Source:ZFIN;Acc:ZDB-GENE-980526-389]	0	ENSDARP00000055378	decapentaplegic and Vg-related 1 [Source:ZFIN;Acc:ZDB-GENE-980526-389]	6e-134	ENSORLP00000012947	decapentaplegic and Vg-related 1 [Source:ZFIN;Acc:ZDB-GENE-980526-389]	0	sp|P35621|DVR1_DANRE	Protein DVR-1 OS=Danio rerio GN=dvr1 PE=2 SV=1	5e-133	I3KKA7_ORENI	Uncharacterized protein OS=Oreochromis niloticus GN=LOC100696395 PE=3 SV=1	0
c122838_g1_i1	525.774	1.42315	0.00270677	-8.52921	0.000144739	0.00160104	577	245	710	3	0	1			NA			NA			NA			NA			NA
c84133_g1_i1	372.575	1.00914	0.00270855	-8.52826	1.77e-05	0.000284439	263	159	680	1	1	1	ENSONIP00000024929	NADPH oxidase organizer 1b [Source:ZFIN;Acc:ZDB-GENE-101203-1]	2e-55	ENSDARP00000073319	NADPH oxidase organizer 1b [Source:ZFIN;Acc:ZDB-GENE-101203-1]	4e-35	ENSORLP00000003961	NADPH oxidase organizer 1b [Source:ZFIN;Acc:ZDB-GENE-101203-1]	2e-52	sp|Q8NFA2|NOXO1_HUMAN	NADPH oxidase organizer 1 OS=Homo sapiens GN=NOXO1 PE=1 SV=1	4e-15	H3C3J6_TETNG	Uncharacterized protein OS=Tetraodon nigroviridis PE=4 SV=1	1e-54
c74736_g1_i1	26216.6	71.4911	0.00272694	-8.5185	2.23e-17	6.99e-15	24595	19299	29723	46	171	23			NA	ENSDARP00000125536	bucky ball [Source:ZFIN;Acc:ZDB-GENE-070117-694]	5e-59	ENSORLP00000010419	Uncharacterized protein [Source:UniProtKB/TrEMBL;Acc:H2LWD1]	3e-07			NA	Q4SKV5_TETNG	Chromosome undetermined SCAF14565, whole genome shotgun sequence OS=Tetraodon nigroviridis GN=GSTENG00016539001 PE=4 SV=1	5e-179
c193525_g1_i1	21323.7	58.7393	0.00275465	-8.50391	1.93e-07	6.18e-06	20473	16068	23144	52	62	61	ENSONIP00000011031	cell division cycle associated 9 [Source:ZFIN;Acc:ZDB-GENE-090706-4]	1e-27	ENSDARP00000127364	cell division cycle associated 9 [Source:ZFIN;Acc:ZDB-GENE-090706-4]	2e-17	ENSORLP00000006354	cell division cycle associated 9 [Source:ZFIN;Acc:ZDB-GENE-090706-4]	4e-59	sp|P86347|BORE2_DANRE	Borealin-2 OS=Danio rerio GN=cdca9 PE=2 SV=1	9e-17	G3Q7V2_GASAC	Uncharacterized protein OS=Gasterosteus aculeatus PE=4 SV=1	1e-79
c115721_g1_i1	1995.39	5.50453	0.00275863	-8.50183	2.96e-08	1.21e-06	3780	875	1073	3	2	10			NA			NA			NA			NA			NA
c8599_g1_i1	2013.73	5.5797	0.00277083	-8.49547	1.18e-06	2.95e-05	1968	1182	2629	7	3	6			NA			NA			NA			NA			NA
c114976_g1_i1	140.655	0.392853	0.00279303	-8.48395	0.00806737	0.0382645	98	95	208	0	0	1	ENSONIP00000020966	fat storage-inducing transmembrane protein 1 [Source:ZFIN;Acc:ZDB-GENE-050306-28]	9e-73	ENSDARP00000073429	fat storage-inducing transmembrane protein 1 [Source:ZFIN;Acc:ZDB-GENE-050306-28]	1e-72	ENSORLP00000020511	fat storage-inducing transmembrane protein 2 [Source:ZFIN;Acc:ZDB-GENE-050508-5]	1e-06	sp|Q5CZN0|FITM1_DANRE	Fat storage-inducing transmembrane protein 1 OS=Danio rerio GN=fitm1 PE=2 SV=1	6e-73	M3ZVE3_XIPMA	Uncharacterized protein OS=Xiphophorus maculatus GN=FITM1 (2 of 2) PE=4 SV=1	1e-105
c154249_g1_i1	219.531	0.616284	0.00280728	-8.47661	1.2e-05	0.000206363	188	265	120	1	1	0			NA			NA			NA			NA			NA
c159064_g1_i1	3317.17	9.31276	0.00280744	-8.47653	3.97e-10	2.69e-08	2055	3184	3828	5	12	11	ENSONIP00000009914	regulator of G-protein signaling 9a [Source:ZFIN;Acc:ZDB-GENE-060929-92]	7e-174	ENSDARP00000110956	regulator of G-protein signaling 9a [Source:ZFIN;Acc:ZDB-GENE-060929-92]	1e-141	ENSORLP00000021752	regulator of G-protein signaling 9a [Source:ZFIN;Acc:ZDB-GENE-060929-92]	7e-174	sp|Q80ZD1|RGS9_TAMST	Regulator of G-protein signaling 9 OS=Tamias striatus PE=1 SV=1	4e-96	I3JM20_ORENI	Uncharacterized protein OS=Oreochromis niloticus GN=LOC100701591 PE=4 SV=1	5e-174
c36091_g1_i1	137.738	0.392853	0.00285217	-8.45372	0.0017231	0.0115653	104	54	251	0	0	1			NA			NA			NA			NA			NA
c159944_g1_i1	28121.8	80.4393	0.00286039	-8.44957	3.3e-15	7.01e-13	27699	20271	31092	119	50	66	ENSONIP00000020434	Uncharacterized protein [Source:UniProtKB/TrEMBL;Acc:I3KH39]	0	ENSDARP00000097960	im:7148400 [Source:ZFIN;Acc:ZDB-GENE-050309-74]	0	ENSORLP00000024981	myosin light chain kinase b [Source:ZFIN;Acc:ZDB-GENE-041111-150]	0	sp|Q28824|MYLK_BOVIN	Myosin light chain kinase, smooth muscle OS=Bos taurus GN=MYLK PE=1 SV=1	0	I3KH39_ORENI	Uncharacterized protein OS=Oreochromis niloticus GN=LOC100704596 PE=4 SV=1	0
c155879_g1_i1	119.094	0.343432	0.00288372	-8.43785	0.00126471	0.00905326	55	63	231	1	0	0			NA			NA			NA			NA			NA
c74808_g1_i1	2586.83	7.49425	0.00289707	-8.43119	4.28e-19	1.88e-16	2508	1942	2792	10	12	2	ENSONIP00000010288	si:ch211-175l6.9 [Source:ZFIN;Acc:ZDB-GENE-060503-768]	5e-33	ENSDARP00000086269	ubinuclein 2 [Source:ZFIN;Acc:ZDB-GENE-070112-612]	8e-37	ENSORLP00000012796	zgc:171747 [Source:ZFIN;Acc:ZDB-GENE-070928-28]	8e-54	sp|Q9NPG3|UBN1_HUMAN	Ubinuclein-1 OS=Homo sapiens GN=UBN1 PE=1 SV=2	5e-41	H2M2Z7_ORYLA	Uncharacterized protein OS=Oryzias latipes GN=LOC101158670 PE=4 SV=1	1e-53
c35098_g1_i1	235.99	0.686865	0.00291057	-8.42448	1.73e-05	0.000279629	220	76	409	2	0	0	ENSONIP00000017647	PR domain containing 8b [Source:ZFIN;Acc:ZDB-GENE-060526-174]	9e-39	ENSDARP00000088642	PR domain containing 8b [Source:ZFIN;Acc:ZDB-GENE-060526-174]	3e-35	ENSORLP00000022263	PR domain containing 8b [Source:ZFIN;Acc:ZDB-GENE-060526-174]	2e-38	sp|Q9NQV8|PRDM8_HUMAN	PR domain zinc finger protein 8 OS=Homo sapiens GN=PRDM8 PE=2 SV=3	3e-30	M4A6A7_XIPMA	Uncharacterized protein (Fragment) OS=Xiphophorus maculatus PE=4 SV=1	1e-36
c5535_g1_i1	477.758	1.40199	0.00293452	-8.41266	1.71e-08	7.51e-07	418	219	764	1	1	2	ENSONIP00000021341	calcium channel, voltage-dependent, T type, alpha 1I subunit [Source:HGNC Symbol;Acc:1396]	0	ENSDARP00000120313	calcium channel, voltage-dependent, T type, alpha 1I subunit [Source:ZFIN;Acc:ZDB-GENE-060503-324]	0	ENSORLP00000013388	calcium channel, voltage-dependent, T type, alpha 1I subunit [Source:ZFIN;Acc:ZDB-GENE-060503-324]	0	sp|Q9Z0Y8|CAC1I_RAT	Voltage-dependent T-type calcium channel subunit alpha-1I OS=Rattus norvegicus GN=Cacna1i PE=2 SV=3	0	F1QCC4_DANRE	Uncharacterized protein OS=Danio rerio GN=cacna1i PE=4 SV=2	0
c112107_g1_i1	8559.49	25.279	0.00295333	-8.40344	1.89e-09	1.08e-07	7802	7067	8851	9	77	3	ENSONIP00000015672	zgc:66455 [Source:ZFIN;Acc:ZDB-GENE-040426-1642]	3e-71	ENSDARP00000117811	zgc:66455 [Source:ZFIN;Acc:ZDB-GENE-040426-1642]	3e-43	ENSORLP00000003555	zgc:66455 [Source:ZFIN;Acc:ZDB-GENE-040426-1642]	1e-138			NA	H2LCB9_ORYLA	Uncharacterized protein (Fragment) OS=Oryzias latipes PE=4 SV=1	2e-128
c202515_g1_i1	205.89	0.616284	0.00299326	-8.38406	5.59e-12	5.99e-10	281	161	126	1	1	0			NA			NA			NA			NA			NA
c114810_g1_i1	3829.92	11.5096	0.00300519	-8.37833	1.9e-19	8.99e-17	3653	2582	4618	12	17	7			NA			NA			NA			NA			NA
c135525_g1_i1	113.906	0.343432	0.00301505	-8.3736	0.000301748	0.0028963	40	78	209	1	0	0			NA			NA			NA			NA			NA
c1046_g1_i1	11289.2	34.4441	0.00305106	-8.35647	1.05e-08	4.92e-07	13528	7516	10797	45	48	15			NA	ENSDARP00000099728	synaptonemal complex protein 2-like [Source:ZFIN;Acc:ZDB-GENE-130924-1]	1e-59			NA	sp|Q90WN7|SYC2L_XENLA	Synaptonemal complex protein 2-like OS=Xenopus laevis GN=sycp2l PE=1 SV=1	1e-59	F1R626_DANRE	Uncharacterized protein (Fragment) OS=Danio rerio GN=LOC100149910 PE=4 SV=1	1e-60
c198037_g1_i1	12071.2	37.1094	0.00307421	-8.34557	6.85e-20	3.52e-17	11443	9111	13237	37	52	26	ENSONIP00000022965	ubinuclein 2 [Source:ZFIN;Acc:ZDB-GENE-070112-612]	3e-40	ENSDARP00000113977	ubinuclein 1 [Source:HGNC Symbol;Acc:12506]	7e-51	ENSORLP00000000641	ubinuclein 2 [Source:ZFIN;Acc:ZDB-GENE-070112-612]	2e-41	sp|Q4G0F8|UBN1_MOUSE	Ubinuclein-1 OS=Mus musculus GN=Ubn1 PE=2 SV=1	4e-59	G3Q7J3_GASAC	Uncharacterized protein (Fragment) OS=Gasterosteus aculeatus GN=UBN1 PE=4 SV=1	6e-94
c49860_g1_i1	1049.29	3.22968	0.00307796	-8.34381	8.24e-13	1.07e-10	1185	827	897	2	5	3	ENSONIP00000023632	glyoxalase 1 [Source:ZFIN;Acc:ZDB-GENE-030722-9]	2e-96	ENSDARP00000090756	glyoxalase 1 [Source:ZFIN;Acc:ZDB-GENE-030722-9]	2e-97	ENSORLP00000018610	glyoxalase 1 [Source:ZFIN;Acc:ZDB-GENE-030722-9]	7e-93	sp|Q6P7Q4|LGUL_RAT	Lactoylglutathione lyase OS=Rattus norvegicus GN=Glo1 PE=1 SV=3	5e-87	M4ABD4_XIPMA	Uncharacterized protein OS=Xiphophorus maculatus PE=4 SV=1	2e-98
c86992_g1_i1	176.848	0.545703	0.00308572	-8.34018	1.08e-06	2.72e-05	191	153	141	0	2	0			NA			NA			NA			NA			NA
c110625_g1_i1	287.77	0.889135	0.00308975	-8.3383	3.06e-12	3.49e-10	267	150	418	1	2	0			NA			NA			NA			NA			NA
c192575_g1_i1	507789	1580.23	0.00311198	-8.32795	7.05e-11	5.83e-09	541612	387669	486109	2563	940	1129	ENSONIP00000008460		0	ENSDARP00000099884	wu:fi38e01 [Source:ZFIN;Acc:ZDB-GENE-030131-6199]	0	ENSORLP00000008288	Uncharacterized protein [Source:UniProtKB/TrEMBL;Acc:H2LQE7]	6e-108			NA	I3JHW6_ORENI	Uncharacterized protein OS=Oreochromis niloticus PE=4 SV=1	0
c79102_g1_i1	86.4369	0.272851	0.00315665	-8.30739	0.000521128	0.00449123	25	65	156	0	1	0	ENSONIP00000025964	Uncharacterized protein [Source:UniProtKB/TrEMBL;Acc:I3KXW8]	2e-10	ENSDARP00000109975	Uncharacterized protein [Source:UniProtKB/TrEMBL;Acc:H9GZ09]	6e-06	ENSORLP00000006706	Uncharacterized protein [Source:UniProtKB/TrEMBL;Acc:H2LKZ8]	5e-09			NA	W5LTI2_ASTMX		1e-10
c40539_g1_i1	123.762	0.392853	0.00317427	-8.29936	7.54e-10	4.79e-08	112	130	89	0	0	1			NA			NA			NA			NA			NA
c166728_g1_i1	123.131	0.392853	0.00319052	-8.29199	0.000444852	0.00395926	44	83	227	0	0	1			NA			NA			NA			NA			NA
c37804_g1_i1	2750.45	8.8045	0.00320112	-8.28721	5.82e-19	2.53e-16	2962	1555	3383	8	15	5	ENSONIP00000005792	homeo box A11a [Source:ZFIN;Acc:ZDB-GENE-000823-8]	2e-43	ENSDARP00000005174	homeo box A11b [Source:ZFIN;Acc:ZDB-GENE-990415-4]	6e-42	ENSORLP00000006348	Uncharacterized protein [Source:UniProtKB/TrEMBL;Acc:H2LJZ9]	5e-44	sp|Q1KL17|HXABA_TAKRU	Homeobox protein Hox-A11a OS=Takifugu rubripes GN=hoxa11a PE=3 SV=1	1e-42	B3SUD8_SALSA	Homeobox protein HoxA11b OS=Salmo salar GN=HoxA11b PE=2 SV=1	1e-44
c1130_g1_i1	7450.93	23.9768	0.00321796	-8.27964	1.15e-13	1.79e-11	6350	4841	10054	32	26	15	ENSONIP00000002777	si:ch211-225p5.3 [Source:ZFIN;Acc:ZDB-GENE-030131-5363]	2e-109	ENSDARP00000093573	si:ch211-225p5.3 [Source:ZFIN;Acc:ZDB-GENE-030131-5363]	2e-95	ENSORLP00000019959	Uncharacterized protein [Source:UniProtKB/TrEMBL;Acc:H2MML4]	1e-49	sp|P79762|ZP3_CHICK	Zona pellucida sperm-binding protein 3 OS=Gallus gallus GN=ZP3 PE=1 SV=4	1e-16	I3J1N7_ORENI	Uncharacterized protein (Fragment) OS=Oreochromis niloticus PE=4 SV=1	4e-111
c291_g1_i1	81199	261.794	0.0032241	-8.27689	0.00021506	0.00220991	71355	63003	92589	351	211	213	ENSONIP00000021982	zinc fingers and homeoboxes 3 [Source:ZFIN;Acc:ZDB-GENE-031107-1]	0	ENSDARP00000105146	zinc fingers and homeoboxes 3 [Source:ZFIN;Acc:ZDB-GENE-031107-1]	3e-166	ENSORLP00000011781	zinc fingers and homeoboxes 3 [Source:ZFIN;Acc:ZDB-GENE-031107-1]	0	sp|Q80Z36|ZHX3_RAT	Zinc fingers and homeoboxes protein 3 OS=Rattus norvegicus GN=Zhx3 PE=1 SV=2	8e-79	I3KLI7_ORENI	Uncharacterized protein OS=Oreochromis niloticus PE=3 SV=1	0
c71564_g1_i1	655.883	2.1217	0.00323488	-8.27207	2.93e-10	2.05e-08	686	619	473	3	4	0	ENSONIP00000015322	x globin [Source:ZFIN;Acc:ZDB-GENE-050125-1]	8e-85	ENSDARP00000110771	Uncharacterized protein [Source:UniProtKB/TrEMBL;Acc:F1QT04]	7e-21	ENSORLP00000021338	x globin [Source:ZFIN;Acc:ZDB-GENE-050125-1]	2e-80	sp|Q90W04|NGB_TETNG	Neuroglobin OS=Tetraodon nigroviridis GN=ngb PE=2 SV=1	9e-11	I3K2H7_ORENI	Uncharacterized protein OS=Oreochromis niloticus GN=LOC100708898 PE=3 SV=1	3e-85
c162200_g1_i1	83.2246	0.272851	0.0032785	-8.25275	0.000731164	0.00588916	28	57	154	0	1	0			NA			NA			NA			NA			NA
c84745_g1_i1	321.411	1.05856	0.00329347	-8.24618	0.00507645	0.0268672	259	476	67	0	1	2			NA			NA			NA			NA			NA
c29216_g1_i1	20637.4	68.6089	0.00332449	-8.23265	2.01e-09	1.13e-07	19758	10734	29358	91	75	43	ENSONIP00000020753	si:dkey-239b22.1 [Source:ZFIN;Acc:ZDB-GENE-131119-12]	0	ENSDARP00000099056	si:dkey-65b12.6 [Source:ZFIN;Acc:ZDB-GENE-060526-329]	0	ENSORLP00000008422	Fc fragment of IgG binding protein [Source:HGNC Symbol;Acc:13572]	0	sp|Q9Y6R7|FCGBP_HUMAN	IgGFc-binding protein OS=Homo sapiens GN=FCGBP PE=1 SV=3	0	W5M7M8_LEPOC		0
c74235_g1_i1	3868.37	12.9776	0.0033548	-8.21956	3.89e-19	1.76e-16	3552	2963	4303	11	15	13			NA	ENSDARP00000099406	si:ch211-93e11.8 [Source:ZFIN;Acc:ZDB-GENE-121214-283]	3e-08			NA			NA	E7F581_DANRE	Uncharacterized protein OS=Danio rerio GN=si:ch211-93e11.8 PE=4 SV=1	1e-06
c31269_g1_i1	6586.32	22.0958	0.0033548	-8.21956	5.61e-10	3.68e-08	5064	6127	6828	8	9	43	ENSONIP00000016142	annexin A1c [Source:ZFIN;Acc:ZDB-GENE-030131-5274]	4e-124	ENSDARP00000028837	annexin A1a [Source:ZFIN;Acc:ZDB-GENE-030131-6664]	5e-104	ENSORLP00000017019	annexin A1c [Source:ZFIN;Acc:ZDB-GENE-030131-5274]	4e-150	sp|P14087|ANXA1_CAVCU	Annexin A1 OS=Cavia cutleri GN=ANXA1 PE=1 SV=1	5e-103	G3Q1P5_GASAC	Annexin OS=Gasterosteus aculeatus PE=3 SV=1	2e-161
c158251_g1_i1	102.298	0.343432	0.00335717	-8.21854	4.06e-06	8.34e-05	140	92	45	1	0	0			NA			NA			NA			NA			NA
c29531_g1_i1	59363.4	199.632	0.00336288	-8.21609	3.65e-10	2.5e-08	62508	41799	62738	191	222	187	ENSONIP00000018187	betaine-homocysteine methyltransferase [Source:ZFIN;Acc:ZDB-GENE-030131-947]	0	ENSDARP00000040421	betaine-homocysteine methyltransferase [Source:ZFIN;Acc:ZDB-GENE-030131-947]	0	ENSORLP00000004115	betaine-homocysteine methyltransferase [Source:ZFIN;Acc:ZDB-GENE-030131-947]	0	sp|Q32LQ4|BHMT1_DANRE	Betaine--homocysteine S-methyltransferase 1 OS=Danio rerio GN=bhmt PE=2 SV=1	0	G3PT87_GASAC	Uncharacterized protein OS=Gasterosteus aculeatus PE=3 SV=1	0
c157521_g1_i1	277.51	0.938556	0.00338206	-8.20788	9.37e-14	1.48e-11	253	213	310	0	2	1			NA			NA			NA			NA			NA
c205977_g1_i1	101.174	0.343432	0.00339449	-8.20259	1.53e-09	8.95e-08	117	92	66	1	0	0	ENSONIP00000023209	cholinergic receptor, nicotinic, beta 1 (muscle) [Source:ZFIN;Acc:ZDB-GENE-070821-4]	3e-68	ENSDARP00000092302	cholinergic receptor, nicotinic, beta 1 (muscle) [Source:ZFIN;Acc:ZDB-GENE-070821-4]	6e-59	ENSORLP00000004440	cholinergic receptor, nicotinic, beta 1 (muscle) [Source:ZFIN;Acc:ZDB-GENE-070821-4]	6e-66	sp|P11230|ACHB_HUMAN	Acetylcholine receptor subunit beta OS=Homo sapiens GN=CHRNB1 PE=1 SV=3	1e-42	H3CK45_TETNG	Uncharacterized protein (Fragment) OS=Tetraodon nigroviridis PE=3 SV=1	6e-68
c92107_g1_i1	230.114	0.785706	0.00341443	-8.19414	0.00104771	0.00781978	407	167	60	0	0	2			NA			NA			NA			NA			NA
c32100_g1_i1	1539.27	5.33022	0.00346282	-8.17384	1.43e-11	1.41e-09	2083	849	1469	3	10	4	ENSONIP00000010462	si:ch211-122m3.1 [Source:ZFIN;Acc:ZDB-GENE-091113-51]	4e-179	ENSDARP00000114383	si:ch211-122m3.1 [Source:ZFIN;Acc:ZDB-GENE-091113-51]	2e-131	ENSORLP00000024357	si:ch211-122m3.1 [Source:ZFIN;Acc:ZDB-GENE-091113-51]	2e-141	sp|Q9C0A0|CNTP4_HUMAN	Contactin-associated protein-like 4 OS=Homo sapiens GN=CNTNAP4 PE=1 SV=3	4e-87	I3JNL8_ORENI	Uncharacterized protein OS=Oreochromis niloticus GN=LOC100704748 PE=4 SV=1	0
c50084_g1_i1	290.086	1.00914	0.00347875	-8.16721	1.31e-14	2.49e-12	168	213	441	1	1	1			NA			NA			NA			NA			NA
c164795_g1_i1	195.129	0.686865	0.00352006	-8.15018	3.08e-12	3.5e-10	161	147	240	2	0	0			NA	ENSDARP00000112372	Uncharacterized protein [Source:UniProtKB/TrEMBL;Acc:E7F620]	1e-08			NA			NA			NA
c110929_g1_i1	8481.56	29.9606	0.00353243	-8.14512	0.000522448	0.00449678	9803	5568	8610	24	58	15	ENSONIP00000016383	gelsolin a [Source:ZFIN;Acc:ZDB-GENE-030131-9653]	0	ENSDARP00000026895	gelsolin a [Source:ZFIN;Acc:ZDB-GENE-030131-9653]	0	ENSORLP00000022043	gelsolin b [Source:ZFIN;Acc:ZDB-GENE-030131-8567]	0	sp|O93510|GELS_CHICK	Gelsolin OS=Gallus gallus GN=GSN PE=2 SV=1	0	H2MTE4_ORYLA	Uncharacterized protein (Fragment) OS=Oryzias latipes GN=LOC101158206 PE=4 SV=1	0
c35757_g1_i1	76.9465	0.272851	0.00354599	-8.1396	4.85e-05	0.000656178	28	87	91	0	1	0			NA			NA			NA			NA			NA
c156276_g1_i1	35587	126.528	0.00355545	-8.13575	1.28e-19	6.23e-17	39477	26731	33070	130	123	123	ENSONIP00000019008	ELOVL family member 7, elongation of long chain fatty acids (yeast) a [Source:ZFIN;Acc:ZDB-GENE-030131-6149]	0	ENSDARP00000116745	ELOVL family member 7, elongation of long chain fatty acids (yeast) a [Source:ZFIN;Acc:ZDB-GENE-030131-6149]	2e-139	ENSORLP00000005786	ELOVL family member 7, elongation of long chain fatty acids (yeast) a [Source:ZFIN;Acc:ZDB-GENE-030131-6149]	3e-174	sp|A1L3X0|ELOV7_HUMAN	Elongation of very long chain fatty acids protein 7 OS=Homo sapiens GN=ELOVL7 PE=1 SV=1	4e-136	I3KD13_ORENI	Uncharacterized protein OS=Oreochromis niloticus GN=LOC100699387 PE=4 SV=1	2e-176
c112445_g1_i1	15217.8	54.1442	0.00355796	-8.13473	2.66e-19	1.23e-16	15180	10350	17508	58	88	26	ENSONIP00000014500	si:ch211-103b1.2 [Source:ZFIN;Acc:ZDB-GENE-121214-350]	0	ENSDARP00000110341	protein associated with topoisomerase II homolog 2 (yeast) [Source:HGNC Symbol;Acc:33630]	1e-177	ENSORLP00000007272	si:ch211-103b1.2 [Source:ZFIN;Acc:ZDB-GENE-121214-350]	5e-63	sp|B5DEB9|PATL2_XENTR	Protein PAT1 homolog 2 OS=Xenopus tropicalis GN=patl2 PE=2 SV=1	1e-111	I3K055_ORENI	Uncharacterized protein OS=Oreochromis niloticus PE=4 SV=1	0
c152980_g1_i1	95.639	0.343432	0.00359092	-8.12143	0.00020909	0.00216015	77	120	51	1	0	0			NA			NA			NA			NA			NA
c196545_g1_i1	95.1312	0.343432	0.00361009	-8.11375	0.00629974	0.03168	10	83	174	1	0	0			NA			NA			NA			NA			NA
c39552_g1_i1	326.355	1.17856	0.00361128	-8.11328	1.18e-13	1.83e-11	346	177	418	0	0	3	ENSONIP00000002621	calcium channel, voltage-dependent, T type, alpha 1I subunit [Source:ZFIN;Acc:ZDB-GENE-060503-324]	1e-111	ENSDARP00000079651	calcium channel, voltage-dependent, T type, alpha 1I subunit [Source:ZFIN;Acc:ZDB-GENE-060503-324]	2e-109	ENSORLP00000013388	calcium channel, voltage-dependent, T type, alpha 1I subunit [Source:ZFIN;Acc:ZDB-GENE-060503-324]	1e-109	sp|Q9P0X4|CAC1I_HUMAN	Voltage-dependent T-type calcium channel subunit alpha-1I OS=Homo sapiens GN=CACNA1I PE=1 SV=1	3e-90	H2TZL1_TAKRU	Uncharacterized protein (Fragment) OS=Takifugu rubripes GN=CACNA1I (2 of 2) PE=4 SV=1	4e-148
c11395_g1_i1	2191.27	7.97884	0.00364119	-8.10137	2.85e-18	1.1e-15	1930	1541	2722	13	10	2			NA			NA			NA			NA			NA
c73586_g1_i1	8159.27	29.7112	0.00364141	-8.10129	4.84e-15	9.91e-13	8793	6013	8024	35	49	11	ENSONIP00000010692	Uncharacterized protein [Source:UniProtKB/TrEMBL;Acc:I3JP98]	7e-33	ENSDARP00000120388	actin, beta 2 [Source:ZFIN;Acc:ZDB-GENE-000329-3]	8e-35	ENSORLP00000021725	Uncharacterized protein [Source:UniProtKB/TrEMBL;Acc:H2MSI3]	5e-33	sp|Q11212|ACT_SPOLI	Actin (Fragment) OS=Spodoptera littoralis PE=2 SV=1	2e-33	Q1WAA0_ICTPU	Cytoskeletal beta actin (Fragment) OS=Ictalurus punctatus PE=2 SV=1	4e-34
c112895_g1_i1	32222.9	119.249	0.00370074	-8.07797	2.36e-19	1.09e-16	32078	23386	35036	134	146	85	ENSONIP00000000066	syntabulin (syntaxin-interacting) [Source:ZFIN;Acc:ZDB-GENE-060929-1202]	0	ENSDARP00000078816	syntabulin (syntaxin-interacting) [Source:ZFIN;Acc:ZDB-GENE-060929-1202]	9e-176	ENSORLP00000025624	syntabulin (syntaxin-interacting) [Source:ZFIN;Acc:ZDB-GENE-060929-1202]	0	sp|Q8BHS8|SYBU_MOUSE	Syntabulin OS=Mus musculus GN=Sybu PE=1 SV=1	6e-115	I3ITX7_ORENI	Uncharacterized protein OS=Oreochromis niloticus GN=LOC100697978 PE=4 SV=1	0
c87348_g1_i1	277.777	1.0303	0.00370908	-8.07472	0.00402313	0.0224085	253	407	33	3	0	0			NA			NA			NA			NA			NA
c49263_g1_i1	91.9494	0.343432	0.00373501	-8.06467	0.00135008	0.00952676	16	84	156	1	0	0	ENSONIP00000023501	teleost multiple tissue opsin a [Source:ZFIN;Acc:ZDB-GENE-030716-3]	4e-45	ENSDARP00000121360	teleost multiple tissue opsin b [Source:ZFIN;Acc:ZDB-GENE-091118-50]	6e-39	ENSORLP00000016521	Uncharacterized protein [Source:UniProtKB/TrEMBL;Acc:H2MD81]	1e-30	sp|P51475|OPSP_CHICK	Pinopsin OS=Gallus gallus PE=1 SV=1	2e-14	M4AS20_XIPMA	Uncharacterized protein OS=Xiphophorus maculatus PE=4 SV=1	5e-44
c81201_g1_i1	72.4209	0.272851	0.00376758	-8.05215	7.32e-07	1.95e-05	68	31	114	0	1	0			NA			NA			NA			NA			NA
c44796_g1_i1	176.077	0.665704	0.00378076	-8.04711	8.06e-12	8.45e-10	176	115	209	0	1	1			NA			NA			NA			NA			NA
c3531_g1_i1	253.307	0.959716	0.00378875	-8.04406	0.00131406	0.0093273	50	194	477	2	1	0			NA			NA			NA			NA			NA
c76507_g2_i1	4853.9	18.4091	0.00379263	-8.04259	1.16e-09	6.96e-08	3386	3084	7452	21	18	16	ENSONIP00000024106	si:ch1073-416j23.1 [Source:ZFIN;Acc:ZDB-GENE-100922-35]	8e-146	ENSDARP00000072810	si:ch1073-416j23.1 [Source:ZFIN;Acc:ZDB-GENE-100922-35]	7e-123	ENSORLP00000017788	si:ch1073-416j23.1 [Source:ZFIN;Acc:ZDB-GENE-100922-35]	1e-143	sp|Q9H0H5|RGAP1_HUMAN	Rac GTPase-activating protein 1 OS=Homo sapiens GN=RACGAP1 PE=1 SV=1	3e-91	I3KSL0_ORENI	Uncharacterized protein (Fragment) OS=Oreochromis niloticus GN=LOC100704621 PE=4 SV=1	6e-150
c44535_g1_i1	4601.92	17.5245	0.00380809	-8.03672	1.02e-18	4.31e-16	4131	3911	4667	23	18	12			NA			NA			NA			NA			NA
c203095_g1_i1	281.139	1.07972	0.00384051	-8.02449	9.78e-14	1.54e-11	274	248	249	2	0	1			NA			NA			NA			NA			NA
c71705_g1_i1	25306.1	98.358	0.00388673	-8.00723	4.3e-06	8.73e-05	24804	19827	25838	110	127	66	ENSONIP00000007766	si:dkey-37o8.1 [Source:ZFIN;Acc:ZDB-GENE-030131-5667]	0	ENSDARP00000097050	si:dkey-37o8.1 [Source:ZFIN;Acc:ZDB-GENE-030131-5667]	0	ENSORLP00000023779	si:dkey-37o8.1 [Source:ZFIN;Acc:ZDB-GENE-030131-5667]	0	sp|P17506|EF1A1_XENLA	Elongation factor 1-alpha OS=Xenopus laevis PE=1 SV=2	0	E6ZJ66_DICLA	Elongation factor 1-alpha OS=Dicentrarchus labrax GN=42SP50 PE=3 SV=1	0
c32927_g1_i1	4399.29	17.1882	0.00390703	-7.99971	1.82e-05	0.000291805	3201	4565	4078	17	20	15	ENSONIP00000016156	sperm antigen with calponin homology and coiled-coil domains 1 [Source:ZFIN;Acc:ZDB-GENE-060526-207]	2e-46	ENSDARP00000047142	sperm antigen with calponin homology and coiled-coil domains 1 [Source:ZFIN;Acc:ZDB-GENE-060526-207]	3e-45	ENSORLP00000014918	sperm antigen with calponin homology and coiled-coil domains 1 [Source:ZFIN;Acc:ZDB-GENE-060526-207]	7e-46	sp|Q5M775|CYTSB_HUMAN	Cytospin-B OS=Homo sapiens GN=SPECC1 PE=1 SV=1	1e-39	W5L3E4_ASTMX		2e-50
c152847_g1_i1	178522	700.385	0.00392325	-7.99374	8.31e-08	2.97e-06	136696	138577	225054	751	752	604	ENSONIP00000019766	COX17 cytochrome c oxidase assembly homolog (S. cerevisiae) [Source:ZFIN;Acc:ZDB-GENE-040912-91]	2e-33	ENSDARP00000092919	COX17 cytochrome c oxidase assembly homolog (S. cerevisiae) [Source:ZFIN;Acc:ZDB-GENE-040912-91]	4e-30	ENSORLP00000010829	COX17 cytochrome c oxidase assembly homolog (S. cerevisiae) [Source:ZFIN;Acc:ZDB-GENE-040912-91]	3e-24	sp|Q6J3Q7|COX17_CANFA	Cytochrome c oxidase copper chaperone OS=Canis familiaris GN=COX17 PE=3 SV=3	1e-24	I3KF71_ORENI	Uncharacterized protein OS=Oreochromis niloticus GN=LOC100689881 PE=4 SV=1	2e-30
c116797_g1_i1	3422.57	13.6267	0.00398144	-7.9725	1.48e-05	0.000245541	3362	2726	3423	12	19	11	ENSONIP00000009884	paired related homeobox 1b [Source:ZFIN;Acc:ZDB-GENE-030131-9033]	6e-90	ENSDARP00000061587	paired related homeobox 1b [Source:ZFIN;Acc:ZDB-GENE-030131-9033]	5e-86	ENSORLP00000016854	paired related homeobox 1b [Source:ZFIN;Acc:ZDB-GENE-030131-9033]	8e-88	sp|Q05437|PRRX1_CHICK	Paired mesoderm homeobox protein 1 OS=Gallus gallus GN=PRRX1 PE=1 SV=2	1e-79	W5M1D9_LEPOC		1e-106
c115470_g1_i1	19519.8	77.8626	0.0039889	-7.96979	5.99e-19	2.59e-16	20070	13793	21077	78	108	55	ENSONIP00000013036	si:ch211-269i23.2 [Source:ZFIN;Acc:ZDB-GENE-090312-99]	0	ENSDARP00000087453	si:ch1073-219n12.1 [Source:ZFIN;Acc:ZDB-GENE-091204-412]	5e-103	ENSORLP00000018023	si:ch211-269i23.2 [Source:ZFIN;Acc:ZDB-GENE-090312-99]	6e-152	sp|O35867|NEB1_RAT	Neurabin-1 OS=Rattus norvegicus GN=Ppp1r9a PE=1 SV=1	8e-88	I3JVZ1_ORENI	Uncharacterized protein OS=Oreochromis niloticus PE=4 SV=1	0
c33181_g1_i1	1810.47	7.22361	0.00398992	-7.96943	2.43e-17	7.52e-15	1973	1351	1733	4	20	1	ENSONIP00000013905	V-set and immunoglobulin domain containing 8b [Source:ZFIN;Acc:ZDB-GENE-081104-51]	5e-107	ENSDARP00000064185	V-set and immunoglobulin domain containing 8b [Source:ZFIN;Acc:ZDB-GENE-081104-51]	7e-102	ENSORLP00000018121	V-set and immunoglobulin domain containing 8b [Source:ZFIN;Acc:ZDB-GENE-081104-51]	6e-122	sp|Q90Y50|CXAR_DANRE	Coxsackievirus and adenovirus receptor homolog OS=Danio rerio GN=cxadr PE=2 SV=1	1e-44	H2US82_TAKRU	Uncharacterized protein (Fragment) OS=Takifugu rubripes GN=LOC101063089 PE=4 SV=1	2e-121
c159361_g1_i1	68.1534	0.272851	0.00400349	-7.96453	0.0037635	0.0212793	9	39	152	0	1	0	ENSONIP00000019794	unc-93 homolog A (C. elegans) [Source:ZFIN;Acc:ZDB-GENE-041014-304]	6e-22	ENSDARP00000121615	unc-93 homolog A (C. elegans) [Source:ZFIN;Acc:ZDB-GENE-041014-304]	2e-18			NA	sp|Q5SPF7|UN93A_DANRE	Protein unc-93 homolog A OS=Danio rerio GN=unc93a PE=3 SV=1	1e-17	W5NFG6_LEPOC		2e-19
c41849_g1_i1	67.1214	0.272851	0.00406504	-7.94251	1.12e-07	3.84e-06	58	49	82	0	1	0			NA			NA			NA			NA			NA
c120826_g1_i1	3810.68	15.513	0.00407094	-7.94042	3.52e-16	8.9e-14	3818	3029	3740	18	27	5	ENSONIP00000016829	cell death-inducing DFFA-like effector a [Source:ZFIN;Acc:ZDB-GENE-091204-339]	5e-57	ENSDARP00000081635	cell death-inducing DFFA-like effector a [Source:ZFIN;Acc:ZDB-GENE-091204-339]	3e-44	ENSORLP00000004340	cell death-inducing DFFA-like effector a [Source:ZFIN;Acc:ZDB-GENE-091204-339]	2e-52	sp|O70302|CIDEA_MOUSE	Cell death activator CIDE-A OS=Mus musculus GN=Cidea PE=1 SV=2	5e-35	I3K6T4_ORENI	Uncharacterized protein OS=Oreochromis niloticus GN=LOC100699225 PE=4 SV=1	2e-56
c110772_g1_i1	20691.5	85.5937	0.00413666	-7.91732	1.11e-18	4.68e-16	17697	15921	24305	100	136	36	ENSONIP00000014666	cation/H+ exchanger protein 1 [Source:ZFIN;Acc:ZDB-GENE-030131-3044]	0	ENSDARP00000067045	cation/H+ exchanger protein 1 [Source:ZFIN;Acc:ZDB-GENE-030131-3044]	0	ENSORLP00000018028	cation/H+ exchanger protein 1 [Source:ZFIN;Acc:ZDB-GENE-030131-3044]	0	sp|P42839|VNX1_YEAST	Low affinity vacuolar monovalent cation/H(+) antiporter OS=Saccharomyces cerevisiae (strain ATCC 204508 / S288c) GN=VNX1 PE=1 SV=1	6e-69	I3K0M1_ORENI	Uncharacterized protein OS=Oreochromis niloticus GN=LOC100710235 PE=4 SV=1	0
c116588_g1_i1	30775.6	128.781	0.00418451	-7.90072	4.23e-07	1.22e-05	28247	23488	34367	150	132	105	ENSONIP00000004329	Uncharacterized protein [Source:UniProtKB/TrEMBL;Acc:I3J639]	4e-26			NA	ENSORLP00000004452	Uncharacterized protein [Source:UniProtKB/TrEMBL;Acc:H2LES6]	2e-19			NA	I3J639_ORENI	Uncharacterized protein OS=Oreochromis niloticus GN=LOC100703805 PE=4 SV=1	1e-23
c176536_g1_i1	65.1291	0.272851	0.00418939	-7.89904	0.00010512	0.00123665	83	65	26	0	1	0	ENSONIP00000013575	myogenic differentiation 1 [Source:ZFIN;Acc:ZDB-GENE-980526-561]	7e-27	ENSDARP00000009713	myogenic differentiation 1 [Source:ZFIN;Acc:ZDB-GENE-980526-561]	2e-24	ENSORLP00000000856	Uncharacterized protein [Source:UniProtKB/TrEMBL;Acc:H2L501]	4e-24	sp|Q91206|MYOD2_ONCMY	Myoblast determination protein 1 homolog 2 OS=Oncorhynchus mykiss GN=myod2 PE=2 SV=1	1e-24	Q52MC3_HIPHI	Myogenic factor MyoD1 (Fragment) OS=Hippoglossus hippoglossus GN=myoD1 PE=2 SV=2	3e-24
c69899_g1_i1	739.13	3.10968	0.00420722	-7.89292	0.00344478	0.0198733	485	176	1588	2	6	2			NA			NA	ENSORLP00000014654	Uncharacterized protein [Source:UniProtKB/TrEMBL;Acc:H2M843]	4e-08			NA	H2M843_ORYLA	Uncharacterized protein OS=Oryzias latipes PE=4 SV=1	8e-06
c161162_g1_i1	221.825	0.938556	0.00423106	-7.88476	2.69e-12	3.1e-10	162	219	221	0	2	1			NA			NA	ENSORLP00000015731	Uncharacterized protein [Source:UniProtKB/TrEMBL;Acc:H2MB15]	7e-45			NA	H2MB15_ORYLA	Uncharacterized protein OS=Oryzias latipes PE=4 SV=1	1e-45
c75603_g1_i1	371.547	1.576	0.00424172	-7.88113	0.00773549	0.0370293	66	132	926	3	2	0	ENSONIP00000009670	periaxin [Source:ZFIN;Acc:ZDB-GENE-030131-5790]	4e-19	ENSDARP00000121337	periaxin [Source:ZFIN;Acc:ZDB-GENE-030131-5790]	8e-22	ENSORLP00000002205	Uncharacterized protein [Source:UniProtKB/TrEMBL;Acc:H2L8M8]	5e-20	sp|Q63425|PRAX_RAT	Periaxin OS=Rattus norvegicus GN=Prx PE=1 SV=2	9e-11	H3DNT0_TETNG	Uncharacterized protein OS=Tetraodon nigroviridis GN=GSTENG10008771001 PE=4 SV=1	1e-36
c40879_g1_i1	92.3347	0.392853	0.00425466	-7.87674	0.00949187	0.0432826	77	10	198	0	0	1			NA			NA			NA			NA			NA
c156864_g1_i1	612.84	2.63456	0.00429893	-7.86181	0.00139405	0.00976679	239	803	550	3	3	2			NA			NA			NA			NA			NA
c33222_g1_i1	3369.41	14.4873	0.00429967	-7.86156	7.7e-18	2.61e-15	3316	2401	3768	18	29	1	ENSONIP00000010500	zgc:175135 [Source:ZFIN;Acc:ZDB-GENE-080214-1]	5e-33	ENSDARP00000102978	Uncharacterized protein [Source:UniProtKB/TrEMBL;Acc:E7F0C9]	5e-41	ENSORLP00000003393	zgc:175135 [Source:ZFIN;Acc:ZDB-GENE-080214-1]	4e-17			NA	E7F0C9_DANRE	Uncharacterized protein OS=Danio rerio GN=CABZ01051901.1 PE=4 SV=1	7e-40
c154493_g1_i1	51873.2	223.271	0.00430417	-7.86005	4.14e-06	8.46e-05	45297	36967	64157	186	86	346	ENSONIP00000003869	fatty acid binding protein 11b [Source:ZFIN;Acc:ZDB-GENE-050522-391]	1e-52	ENSDARP00000103634	fatty acid binding protein 11a [Source:ZFIN;Acc:ZDB-GENE-040912-132]	9e-53	ENSORLP00000010390	fatty acid binding protein 11b [Source:ZFIN;Acc:ZDB-GENE-050522-391]	1e-56	sp|P02691|MYP2_RABIT	Myelin P2 protein OS=Oryctolagus cuniculus GN=PMP2 PE=1 SV=3	1e-37	M4AII5_XIPMA	Uncharacterized protein OS=Xiphophorus maculatus PE=3 SV=1	5e-60
c151781_g1_i1	12290.6	53.6128	0.00436212	-7.84076	1.21e-15	2.8e-13	11745	8498	14492	63	74	30	ENSONIP00000022680	Uncharacterized protein [Source:UniProtKB/TrEMBL;Acc:I3KNI5]	0	ENSDARP00000102978	Uncharacterized protein [Source:UniProtKB/TrEMBL;Acc:E7F0C9]	1e-167	ENSORLP00000005335	Uncharacterized protein [Source:UniProtKB/TrEMBL;Acc:H2LH79]	3e-83	sp|Q8CH34|ZP4_RAT	Zona pellucida sperm-binding protein 4 OS=Rattus norvegicus GN=Zp4 PE=2 SV=1	1e-43	M4AST0_XIPMA	Uncharacterized protein (Fragment) OS=Xiphophorus maculatus PE=4 SV=1	5e-179
c195020_g1_i1	37508.4	164.129	0.0043758	-7.83624	3.95e-06	8.14e-05	34494	26470	44902	158	263	97	ENSONIP00000004295	lamin L3 [Source:ZFIN;Acc:ZDB-GENE-020424-4]	0	ENSDARP00000028051	lamin L3 [Source:ZFIN;Acc:ZDB-GENE-020424-4]	5e-170	ENSORLP00000023710	lamin L3 [Source:ZFIN;Acc:ZDB-GENE-020424-4]	4e-174	sp|P10999|LAML3_XENLA	Lamin-L(III) OS=Xenopus laevis PE=2 SV=2	5e-161	I3J605_ORENI	Uncharacterized protein OS=Oreochromis niloticus GN=LOC100691959 PE=3 SV=1	0
c70698_g1_i1	671.546	2.94026	0.00437834	-7.8354	6.58e-09	3.28e-07	528	473	901	3	7	0	ENSONIP00000001706	UNC homeobox [Source:HGNC Symbol;Acc:33194]	7e-24	ENSDARP00000055156	UNC homeobox [Source:ZFIN;Acc:ZDB-GENE-080509-1]	1e-12			NA	sp|Q50D79|UNC4_DANRE	Homeobox protein unc-4 homolog OS=Danio rerio GN=uncx PE=2 SV=2	9e-11	I3IYL6_ORENI	Uncharacterized protein OS=Oreochromis niloticus GN=LOC100710128 PE=3 SV=1	2e-22
c122053_g1_i1	139.649	0.616284	0.00441309	-7.82399	1.12e-10	8.84e-09	127	76	201	1	1	0			NA			NA			NA			NA			NA
c46282_g1_i1	351.911	1.55484	0.00441828	-7.8223	3.43e-09	1.84e-07	262	312	396	1	3	1			NA			NA			NA			NA			NA
c172350_g1_i1	87.5639	0.392853	0.00448647	-7.8002	0.00905798	0.0417756	153	76	7	0	0	1			NA			NA			NA			NA			NA
c154199_g1_i1	87.0567	0.392853	0.00451261	-7.79182	3.49e-06	7.33e-05	54	58	137	0	0	1			NA			NA			NA			NA			NA
c165008_g1_i1	75.8461	0.343432	0.00452802	-7.78691	5.81e-05	0.00076213	26	63	124	1	0	0			NA			NA			NA			NA	H2U3S4_TAKRU	Fibroblast growth factor OS=Takifugu rubripes GN=LOC101066179 PE=3 SV=1	4e-26
c37288_g1_i1	75.7353	0.343432	0.00453464	-7.7848	0.0081195	0.0384538	8	72	130	1	0	0			NA			NA			NA			NA			NA
c110250_g1_i1	75.1659	0.343432	0.00456899	-7.77391	3.77e-08	1.5e-06	65	61	83	1	0	0			NA			NA			NA			NA			NA
c117470_g1_i1	9845.32	45.0178	0.00457251	-7.7728	2.51e-18	9.84e-16	10650	5992	11449	32	70	38	ENSONIP00000025605	LSM14B, SCD6 homolog B (S. cerevisiae) [Source:ZFIN;Acc:ZDB-GENE-040426-779]	2e-157	ENSDARP00000033806	LSM14B, SCD6 homolog B (S. cerevisiae) [Source:ZFIN;Acc:ZDB-GENE-040426-779]	7e-94	ENSORLP00000016957	LSM14B, SCD6 homolog B (S. cerevisiae) [Source:ZFIN;Acc:ZDB-GENE-040426-779]	3e-136	sp|Q566L7|LS14B_XENTR	Protein LSM14 homolog B OS=Xenopus tropicalis GN=lsm14b PE=2 SV=1	1e-82	E6ZFT9_DICLA	Protein LSM14 homolog B OS=Dicentrarchus labrax GN=LSM14B PE=4 SV=1	9e-178
c158099_g1_i1	276.878	1.28199	0.00463016	-7.75472	4.36e-13	5.98e-11	218	244	301	1	2	1	ENSONIP00000000045	ovo-like 1 (Drosophila) [Source:ZFIN;Acc:ZDB-GENE-031010-37]	1e-77	ENSDARP00000124196	ovo-like 1 (Drosophila) [Source:ZFIN;Acc:ZDB-GENE-031010-37]	1e-70	ENSORLP00000006783	zgc:171929 [Source:ZFIN;Acc:ZDB-GENE-070820-19]	3e-58	sp|O14753|OVOL1_HUMAN	Putative transcription factor Ovo-like 1 OS=Homo sapiens GN=OVOL1 PE=2 SV=3	1e-63	G3Q4P0_GASAC	Uncharacterized protein OS=Gasterosteus aculeatus PE=4 SV=1	4e-75
c1447_g1_i1	14571.6	67.6154	0.00464021	-7.75159	3.55e-08	1.42e-06	13510	9583	18330	63	121	33	ENSONIP00000006648	Uncharacterized protein [Source:UniProtKB/TrEMBL;Acc:I3JCQ8]	2e-178	ENSDARP00000117834	guanine nucleotide binding protein (G protein) alpha v1 [Source:ZFIN;Acc:ZDB-GENE-081031-92]	5e-170	ENSORLP00000009944	Uncharacterized protein [Source:UniProtKB/TrEMBL;Acc:H2LV16]	8e-180	sp|Q9XZV3|GNAO_GEOCY	Guanine nucleotide-binding protein G(o) subunit alpha OS=Geodia cydonium PE=2 SV=3	5e-107	G3PAY0_GASAC	Uncharacterized protein OS=Gasterosteus aculeatus PE=4 SV=1	0
c78835_g1_i1	2790.74	12.9871	0.00465364	-7.74743	4.51e-12	4.95e-10	1939	1935	4061	15	10	13	ENSONIP00000024106	si:ch1073-416j23.1 [Source:ZFIN;Acc:ZDB-GENE-100922-35]	1e-89	ENSDARP00000114966	si:ch1073-416j23.1 [Source:ZFIN;Acc:ZDB-GENE-100922-35]	2e-68	ENSORLP00000017788	si:ch1073-416j23.1 [Source:ZFIN;Acc:ZDB-GENE-100922-35]	2e-84	sp|Q9H0H5|RGAP1_HUMAN	Rac GTPase-activating protein 1 OS=Homo sapiens GN=RACGAP1 PE=1 SV=1	1e-24	I3KSL0_ORENI	Uncharacterized protein (Fragment) OS=Oreochromis niloticus GN=LOC100704621 PE=4 SV=1	4e-84
c200013_g1_i1	131.461	0.616284	0.00468797	-7.73682	5.79e-09	2.94e-07	105	144	101	1	1	0			NA			NA			NA			NA			NA
c118857_g1_i1	57.8893	0.272851	0.00471333	-7.72904	4.34e-06	8.8e-05	76	52	29	0	1	0			NA			NA			NA			NA			NA
c74761_g1_i1	5249.46	24.9313	0.00474931	-7.71807	2.36e-13	3.46e-11	3522	4333	6780	35	43	3	ENSONIP00000025893	nanos homolog 3 [Source:ZFIN;Acc:ZDB-GENE-011221-1]	3e-66	ENSDARP00000089386	nanos homolog 3 [Source:ZFIN;Acc:ZDB-GENE-011221-1]	3e-33	ENSORLP00000015045	nanos homolog 3 [Source:ZFIN;Acc:ZDB-GENE-011221-1]	2e-41	sp|P60323|NANO3_HUMAN	Nanos homolog 3 OS=Homo sapiens GN=NANOS3 PE=1 SV=1	2e-22	R4L5N5_ACASC	Nanos OS=Acanthopagrus schlegelii PE=2 SV=1	1e-69
c73362_g1_i1	416.835	1.98054	0.00475138	-7.71744	1.77e-09	1.02e-07	384	360	404	1	6	0	ENSONIP00000024599	leucine rich repeat and fibronectin type III domain containing 2 [Source:HGNC Symbol;Acc:21226]	0	ENSDARP00000098993	leucine rich repeat and fibronectin type III domain containing 2 [Source:HGNC Symbol;Acc:21226]	0	ENSORLP00000022281	si:ch73-57f22.4 [Source:ZFIN;Acc:ZDB-GENE-121214-111]	0	sp|Q460M5|LRFN2_RAT	Leucine-rich repeat and fibronectin type-III domain-containing protein 2 OS=Rattus norvegicus GN=Lrfn2 PE=1 SV=1	0	G3PF83_GASAC	Uncharacterized protein OS=Gasterosteus aculeatus GN=LRFN2 (2 of 2) PE=4 SV=1	0
c200690_g1_i1	269.101	1.28199	0.00476396	-7.71362	0.000873033	0.00677075	70	356	274	1	2	1			NA			NA			NA			NA			NA
c33714_g1_i1	299.737	1.43484	0.00478699	-7.70667	0.000490101	0.00427984	216	110	568	1	4	0			NA			NA	ENSORLP00000024087	Uncharacterized protein [Source:UniProtKB/TrEMBL;Acc:H2MYJ7]	3e-44			NA	W5LU69_ASTMX		2e-80
c205435_g1_i1	764.526	3.66485	0.00479363	-7.70467	1.5e-11	1.48e-09	643	484	1059	6	3	2	ENSONIP00000011694	finTRIM family, member 67 [Source:ZFIN;Acc:ZDB-GENE-060312-27]	4e-140	ENSDARP00000128362	tripartite motif containing 29 [Source:HGNC Symbol;Acc:17274]	1e-97	ENSORLP00000022212	finTRIM family, member 67 [Source:ZFIN;Acc:ZDB-GENE-060312-27]	1e-119	sp|Q14258|TRI25_HUMAN	E3 ubiquitin/ISG15 ligase TRIM25 OS=Homo sapiens GN=TRIM25 PE=1 SV=2	6e-31	I3JS49_ORENI	Uncharacterized protein OS=Oreochromis niloticus GN=LOC100691423 PE=4 SV=1	5e-138
c469_g1_i1	143.205	0.686865	0.00479638	-7.70384	4.39e-08	1.71e-06	93	110	200	2	0	0			NA			NA			NA			NA			NA
c82005_g1_i1	81.4572	0.392853	0.00482281	-7.69591	4.07e-05	0.000567468	124	61	40	0	0	1			NA			NA			NA			NA			NA
c154777_g1_i1	7164	34.6045	0.00483034	-7.69366	2.65e-10	1.88e-08	8969	6339	4193	21	50	35	ENSONIP00000022053	Uncharacterized protein [Source:UniProtKB/TrEMBL;Acc:I3KLQ8]	0	ENSDARP00000120133	tetratricopeptide repeat domain 39A [Source:ZFIN;Acc:ZDB-GENE-091116-42]	0	ENSORLP00000021461	tetratricopeptide repeat domain 39A [Source:ZFIN;Acc:ZDB-GENE-091116-42]	0	sp|Q28DB0|TT39B_XENTR	Tetratricopeptide repeat protein 39B OS=Xenopus tropicalis GN=ttc39b PE=2 SV=1	0	H2TG08_TAKRU	Uncharacterized protein (Fragment) OS=Takifugu rubripes GN=LOC101075841 PE=4 SV=1	0
c30981_g1_i1	56.0835	0.272851	0.00486509	-7.68332	6.67e-08	2.46e-06	70	35	54	0	1	0	ENSONIP00000020978	LIM homeobox 8b [Source:ZFIN;Acc:ZDB-GENE-081105-153]	7e-06			NA			NA			NA			NA
c30654_g1_i1	938.162	4.57737	0.00487908	-7.67918	2.21e-10	1.61e-08	1260	374	1111	3	13	0			NA			NA			NA			NA			NA
c86461_g1_i1	69.8582	0.343432	0.00491613	-7.66826	0.00516776	0.0272408	22	31	155	1	0	0			NA			NA			NA			NA			NA
c196835_g1_i1	3071.37	15.1887	0.00494524	-7.65974	1.85e-17	5.92e-15	3474	2142	3019	8	24	15	ENSONIP00000021874	glutamate receptor interacting protein 2a [Source:ZFIN;Acc:ZDB-GENE-081104-132]	0	ENSDARP00000086879	glutamate receptor interacting protein 2b [Source:ZFIN;Acc:ZDB-GENE-070705-172]	0	ENSORLP00000012637	glutamate receptor interacting protein 2a [Source:ZFIN;Acc:ZDB-GENE-081104-132]	0	sp|A8E0R9|GRIP2_XENLA	Glutamate receptor-interacting protein 2 OS=Xenopus laevis GN=grip2 PE=2 SV=2	0	I3KL79_ORENI	Uncharacterized protein OS=Oreochromis niloticus PE=4 SV=1	0
c902_g1_i1	7217.72	35.7779	0.00495696	-7.65633	2.42e-08	1.02e-06	4884	4508	11354	54	43	14	ENSONIP00000018428	sphingosine-1-phosphate phosphatase 2 [Source:HGNC Symbol;Acc:19953]	3e-167	ENSDARP00000101819	sphingosine-1-phosphate phosphatase 2 [Source:HGNC Symbol;Acc:19953]	2e-133	ENSORLP00000011346	sphingosine-1-phosphate phosphatase 2 [Source:HGNC Symbol;Acc:19953]	2e-161	sp|Q8IWX5|SGPP2_HUMAN	Sphingosine-1-phosphate phosphatase 2 OS=Homo sapiens GN=SGPP2 PE=2 SV=1	7e-93	I3KBD3_ORENI	Uncharacterized protein OS=Oreochromis niloticus GN=LOC100698709 PE=4 SV=1	4e-170
c39180_g1_i1	819.944	4.0694	0.00496302	-7.65457	0.00612472	0.0310051	1632	314	422	4	7	2	ENSONIP00000010887	hairy and enhancer of split related-7 [Source:ZFIN;Acc:ZDB-GENE-000427-6]	3e-36	ENSDARP00000006074	hairy and enhancer of split related-7 [Source:ZFIN;Acc:ZDB-GENE-000427-6]	1e-24	ENSORLP00000020223	hairy and enhancer of split related-7 [Source:ZFIN;Acc:ZDB-GENE-000427-6]	9e-36	sp|Q28HA8|HES71_XENTR	Transcription factor HES-7.1 OS=Xenopus tropicalis GN=hes7.1 PE=2 SV=1	5e-16	G3PI62_GASAC	Uncharacterized protein OS=Gasterosteus aculeatus PE=3 SV=1	3e-43
c132801_g1_i1	192.387	0.959716	0.00498847	-7.64719	6.23e-10	4.03e-08	265	87	206	2	1	0			NA			NA			NA			NA			NA
c29892_g1_i1	808.202	4.03655	0.00499448	-7.64545	0.00463051	0.0250286	255	297	1881	4	4	4	ENSONIP00000008090	glutamate decarboxylase 2 [Source:ZFIN;Acc:ZDB-GENE-030909-9]	0	ENSDARP00000010443	glutamate decarboxylase 2 [Source:ZFIN;Acc:ZDB-GENE-030909-9]	0	ENSORLP00000016247	glutamate decarboxylase 2 [Source:ZFIN;Acc:ZDB-GENE-030909-9]	0	sp|Q4PRC2|DCE2_CANFA	Glutamate decarboxylase 2 OS=Canis familiaris GN=GAD2 PE=2 SV=1	0	I3JGU9_ORENI	Uncharacterized protein OS=Oreochromis niloticus GN=LOC100700257 PE=3 SV=1	0
c75360_g1_i1	54.5871	0.272851	0.00499846	-7.6443	4.07e-07	1.18e-05	67	36	51	0	1	0	ENSONIP00000003839	zygote arrest 1 [Source:ZFIN;Acc:ZDB-GENE-030818-1]	3e-07			NA			NA			NA			NA
c30737_g1_i1	78.5755	0.392853	0.00499969	-7.64395	3.45e-06	7.26e-05	71	32	129	0	0	1			NA	ENSDARP00000108517	Uncharacterized protein [Source:UniProtKB/TrEMBL;Acc:E7F7B7]	4e-63	ENSORLP00000012851	Uncharacterized protein [Source:UniProtKB/TrEMBL;Acc:H2M350]	7e-82			NA	H2M350_ORYLA	Uncharacterized protein (Fragment) OS=Oryzias latipes PE=4 SV=1	6e-74
c196506_g1_i1	264.685	1.33141	0.00503017	-7.63518	9.1e-13	1.16e-10	217	249	256	0	2	2	ENSONIP00000008083	myosin light chain kinase family, member 4b [Source:ZFIN;Acc:ZDB-GENE-041001-128]	1e-134	ENSDARP00000083308	myosin light chain kinase family, member 4b [Source:ZFIN;Acc:ZDB-GENE-041001-128]	2e-125	ENSORLP00000015739	myosin light chain kinase family, member 4b [Source:ZFIN;Acc:ZDB-GENE-041001-128]	2e-126	sp|Q86YV6|MYLK4_HUMAN	Myosin light chain kinase family member 4 OS=Homo sapiens GN=MYLK4 PE=1 SV=2	1e-107	I3JGU2_ORENI	Uncharacterized protein (Fragment) OS=Oreochromis niloticus GN=LOC100698528 PE=4 SV=1	5e-136
c200313_g1_i1	17064.1	86.0126	0.00504057	-7.6322	7.42e-18	2.54e-15	15432	12273	20376	71	151	52	ENSONIP00000025410	zgc:163014 [Source:ZFIN;Acc:ZDB-GENE-070424-100]	0	ENSDARP00000097977	zgc:163014 [Source:ZFIN;Acc:ZDB-GENE-070424-100]	2e-180	ENSORLP00000020432	zgc:163014 [Source:ZFIN;Acc:ZDB-GENE-070424-100]	0	sp|Q8RWD9|ACBP5_ARATH	Acyl-CoA-binding domain-containing protein 5 OS=Arabidopsis thaliana GN=ACBP5 PE=1 SV=1	3e-25	H3DJ37_TETNG	Uncharacterized protein OS=Tetraodon nigroviridis GN=GSTENG10002223001 PE=4 SV=1	0
c128507_g1_i1	68.0241	0.343432	0.00504869	-7.62988	4.43e-08	1.72e-06	84	33	80	1	0	0			NA			NA			NA			NA			NA
c122197_g1_i1	185.547	0.938556	0.00505832	-7.62713	1.78e-11	1.73e-09	182	140	197	0	2	1			NA			NA			NA			NA			NA
c185_g1_i1	18365.6	93.0702	0.00506764	-7.62447	3.94e-07	1.15e-05	17821	12100	22223	94	122	70	ENSONIP00000002777	si:ch211-225p5.3 [Source:ZFIN;Acc:ZDB-GENE-030131-5363]	5e-48	ENSDARP00000058619	zgc:66432 [Source:ZFIN;Acc:ZDB-GENE-030131-5827]	2e-92	ENSORLP00000025326	Uncharacterized protein [Source:UniProtKB/TrEMBL;Acc:H2N1M0]	5e-29	sp|P79762|ZP3_CHICK	Zona pellucida sperm-binding protein 3 OS=Gallus gallus GN=ZP3 PE=1 SV=4	2e-25	Q7SXD2_DANRE	Zgc:66432 OS=Danio rerio GN=zgc:66432 PE=2 SV=1	1e-93
c113182_g1_i1	845.57	4.33056	0.00512147	-7.60923	0.000692816	0.00564179	749	133	1707	6	4	3	ENSONIP00000009610	trophoblast glycoprotein a [Source:ZFIN;Acc:ZDB-GENE-030827-4]	3e-177	ENSDARP00000058830	trophoblast glycoprotein a [Source:ZFIN;Acc:ZDB-GENE-030827-4]	5e-142	ENSORLP00000005585	trophoblast glycoprotein-like [Source:ZFIN;Acc:ZDB-GENE-120209-2]	2e-89	sp|Q13641|TPBG_HUMAN	Trophoblast glycoprotein OS=Homo sapiens GN=TPBG PE=1 SV=1	5e-51	I3JL66_ORENI	Uncharacterized protein (Fragment) OS=Oreochromis niloticus GN=LOC100710926 PE=4 SV=1	0
c33618_g1_i1	390.257	2.01827	0.00517166	-7.59516	1.56e-06	3.73e-05	162	308	631	2	2	2			NA			NA			NA			NA			NA
c99041_g1_i1	116.679	0.616284	0.00528187	-7.56474	1.07e-09	6.5e-08	120	88	118	1	1	0			NA			NA			NA			NA			NA
c192809_g1_i1	20247.1	107.801	0.00532428	-7.5532	3.46e-09	1.85e-07	22498	13585	21100	96	113	112			NA	ENSDARP00000126692	brambleberry [Source:ZFIN;Acc:ZDB-GENE-030131-5577]	0	ENSORLP00000015635	brambleberry [Source:ZFIN;Acc:ZDB-GENE-030131-5577]	3e-68	sp|I6V1W0|BMBL_DANRE	Protein brambleberry OS=Danio rerio GN=bmb PE=2 SV=1	0	W5MPN1_LEPOC		0
c5015_g1_i1	273.643	1.47257	0.00538135	-7.53782	0.00368408	0.0209438	126	214	432	2	0	2	ENSONIP00000015905	sepiapterin reductase a [Source:ZFIN;Acc:ZDB-GENE-050522-412]	8e-53	ENSDARP00000002775	sepiapterin reductase a [Source:ZFIN;Acc:ZDB-GENE-050522-412]	3e-37	ENSORLP00000014058	sepiapterin reductase a [Source:ZFIN;Acc:ZDB-GENE-050522-412]	2e-27	sp|P35270|SPRE_HUMAN	Sepiapterin reductase OS=Homo sapiens GN=SPR PE=1 SV=1	7e-36	H2U8L9_TAKRU	Uncharacterized protein (Fragment) OS=Takifugu rubripes GN=LOC101065970 PE=4 SV=1	6e-55
c1044_g1_i1	363937	1960.05	0.00538569	-7.53665	1.34e-14	2.54e-12	300428	268289	455898	2082	1705	1985	ENSONIP00000010500	zgc:175135 [Source:ZFIN;Acc:ZDB-GENE-080214-1]	1e-14	ENSDARP00000113408	zgc:173545 [Source:ZFIN;Acc:ZDB-GENE-080215-6]	5e-20	ENSORLP00000003393	zgc:175135 [Source:ZFIN;Acc:ZDB-GENE-080214-1]	1e-12			NA	Q4RVE0_TETNG	Chromosome 15 SCAF14992, whole genome shotgun sequence OS=Tetraodon nigroviridis GN=GSTENG00028377001 PE=4 SV=1	9e-39
c201619_g1_i1	323.31	1.74542	0.00539861	-7.5332	5.53e-06	0.000107957	174	300	416	2	1	2			NA			NA			NA			NA			NA
c73877_g1_i1	565.617	3.06026	0.00541048	-7.53003	0.00218097	0.0138943	1063	244	319	3	6	1			NA			NA			NA			NA			NA
c111949_g1_i1	9874.31	53.6128	0.00542953	-7.52496	1.82e-17	5.87e-15	9701	8160	9451	63	74	30	ENSONIP00000016211	solute carrier family 7 (amino acid transporter light chain, L system), member 8 [Source:HGNC Symbol;Acc:11066]	0	ENSDARP00000012295	solute carrier family 7 (cationic amino acid transporter, y+ system), member 8a (slc7a8a), mRNA [Source:RefSeq mRNA;Acc:NM_001271897]	0	ENSORLP00000009402	solute carrier family 7 (amino acid transporter light chain, L system), member 8 [Source:HGNC Symbol;Acc:11066]	0	sp|Q9QXW9|LAT2_MOUSE	Large neutral amino acids transporter small subunit 2 OS=Mus musculus GN=Slc7a8 PE=1 SV=1	0	G3Q629_GASAC	Uncharacterized protein OS=Gasterosteus aculeatus PE=4 SV=1	0
c72974_g1_i1	272.669	1.48426	0.00544345	-7.52126	1.9e-12	2.26e-10	240	140	413	0	4	1			NA			NA			NA			NA			NA
c155296_g1_i1	1625.5	8.87019	0.00545689	-7.51771	2.23e-16	5.84e-14	1872	816	2017	8	21	1	ENSONIP00000020513	RNA binding motif protein 20 [Source:HGNC Symbol;Acc:27424]	0	ENSDARP00000108206	RNA binding motif protein 20 [Source:HGNC Symbol;Acc:27424]	3e-119	ENSORLP00000023919	polypyrimidine tract binding protein 2a [Source:ZFIN;Acc:ZDB-GENE-050320-141]	3e-15	sp|Q5T481|RBM20_HUMAN	RNA-binding protein 20 OS=Homo sapiens GN=RBM20 PE=1 SV=3	8e-148	I3KHB8_ORENI	Uncharacterized protein (Fragment) OS=Oreochromis niloticus PE=4 SV=1	0
c83955_g1_i1	1401.74	7.6542	0.0054605	-7.51675	1.77e-15	3.93e-13	1679	819	1505	5	16	4			NA			NA			NA			NA			NA
c195694_g1_i1	6709.34	36.6787	0.00546682	-7.51508	2.07e-17	6.54e-15	5842	4979	8033	53	49	13	ENSONIP00000012642	SH3 domain containing 19 [Source:ZFIN;Acc:ZDB-GENE-050522-481]	0	ENSDARP00000111512	SH3 domain containing 19 [Source:ZFIN;Acc:ZDB-GENE-050522-481]	2e-173	ENSORLP00000009650	SH3 domain containing 19 [Source:ZFIN;Acc:ZDB-GENE-050522-481]	0	sp|Q5HYK7|SH319_HUMAN	SH3 domain-containing protein 19 OS=Homo sapiens GN=SH3D19 PE=1 SV=2	5e-102	G3PYG8_GASAC	Uncharacterized protein (Fragment) OS=Gasterosteus aculeatus PE=4 SV=1	0
c153473_g1_i1	1594	8.72223	0.00547192	-7.51374	6.87e-06	0.000129289	1428	1323	1665	9	12	6			NA			NA	ENSORLP00000006694	Uncharacterized protein [Source:UniProtKB/TrEMBL;Acc:H2LKY6]	2e-14			NA	H2LKY7_ORYLA	Uncharacterized protein (Fragment) OS=Oryzias latipes GN=LOC101164531 PE=4 SV=1	1e-07
c165855_g1_i1	62.6728	0.343432	0.00547976	-7.51167	0.00579352	0.0297144	24	91	44	1	0	0	ENSONIP00000002828	si:ch73-68a10.1 [Source:ZFIN;Acc:ZDB-GENE-131127-98]	8e-56	ENSDARP00000068688	calcium channel, voltage-dependent, gamma subunit 1 [Source:HGNC Symbol;Acc:1405]	8e-48	ENSORLP00000012086	si:ch73-68a10.1 [Source:ZFIN;Acc:ZDB-GENE-131127-98]	3e-51	sp|Q2MJQ7|CCG1_PIG	Voltage-dependent calcium channel gamma-1 subunit OS=Sus scrofa GN=CACNG1 PE=2 SV=1	6e-30	I3J1T8_ORENI	Uncharacterized protein (Fragment) OS=Oreochromis niloticus GN=CACNG1 (1 of 2) PE=4 SV=1	7e-56
c5417_g1_i1	121.426	0.665704	0.00548241	-7.51097	0.000532614	0.00456555	115	66	170	0	1	1			NA			NA			NA			NA			NA
c194860_g1_i1	1897.54	10.4438	0.00550386	-7.50534	2.79e-16	7.19e-14	1946	1473	1865	2	30	4	ENSONIP00000008098	beta-1,4-N-acetyl-galactosaminyl transferase 2 [Source:HGNC Symbol;Acc:24136]	0	ENSDARP00000127995	beta-1,4-N-acetyl-galactosaminyl transferase 2, tandem duplicate 2 [Source:ZFIN;Acc:ZDB-GENE-130530-731]	9e-145	ENSORLP00000002009	si:dkey-195m11.9 [Source:ZFIN;Acc:ZDB-GENE-131120-141]	5e-94	sp|Q8NHY0|B4GN2_HUMAN	Beta-1,4 N-acetylgalactosaminyltransferase 2 OS=Homo sapiens GN=B4GALNT2 PE=1 SV=2	4e-99	G3NN65_GASAC	Uncharacterized protein OS=Gasterosteus aculeatus PE=4 SV=1	0
c1283_g1_i1	498.377	2.75456	0.00552705	-7.49927	5.29e-06	0.000103897	512	185	778	3	2	3			NA			NA			NA			NA			NA
c79106_g1_i1	791.392	4.37998	0.00553453	-7.49732	6.11e-06	0.000117148	485	504	1285	5	4	4	ENSONIP00000021632	calcium channel, voltage-dependent, gamma subunit 5b [Source:ZFIN;Acc:ZDB-GENE-120104-3]	8e-118	ENSDARP00000057326	calcium channel, voltage-dependent, gamma subunit 5b [Source:ZFIN;Acc:ZDB-GENE-120104-3]	8e-112	ENSORLP00000017370	calcium channel, voltage-dependent, gamma subunit 5a [Source:ZFIN;Acc:ZDB-GENE-120104-4]	1e-98	sp|Q8VHW8|CCG5_RAT	Voltage-dependent calcium channel gamma-5 subunit OS=Rattus norvegicus GN=Cacng5 PE=1 SV=1	4e-107	I3KKI7_ORENI	Uncharacterized protein OS=Oreochromis niloticus GN=CACNG5 (1 of 2) PE=4 SV=1	6e-120
c153405_g1_i1	1504.45	8.33159	0.00553798	-7.49642	1.75e-16	4.6e-14	1757	836	1725	3	21	4	ENSONIP00000020978	LIM homeobox 8b [Source:ZFIN;Acc:ZDB-GENE-081105-153]	8e-178	ENSDARP00000028001	LIM homeobox 8a [Source:ZFIN;Acc:ZDB-GENE-031008-2]	6e-142	ENSORLP00000016492	LIM homeobox 8b [Source:ZFIN;Acc:ZDB-GENE-081105-153]	9e-141	sp|Q68G74|LHX8_HUMAN	LIM/homeobox protein Lhx8 OS=Homo sapiens GN=LHX8 PE=2 SV=2	4e-132	I3KIN3_ORENI	Uncharacterized protein OS=Oreochromis niloticus PE=3 SV=1	5e-175
c30792_g1_i1	110.242	0.616284	0.0055903	-7.48286	7.99e-10	5.03e-08	114	53	154	1	1	0	ENSONIP00000002621	calcium channel, voltage-dependent, T type, alpha 1I subunit [Source:ZFIN;Acc:ZDB-GENE-060503-324]	3e-49	ENSDARP00000120313	calcium channel, voltage-dependent, T type, alpha 1I subunit [Source:ZFIN;Acc:ZDB-GENE-060503-324]	6e-27			NA			NA	G3PGD6_GASAC	Uncharacterized protein (Fragment) OS=Gasterosteus aculeatus PE=4 SV=1	8e-58
c40000_g1_i1	395.818	2.22054	0.00561002	-7.47778	1.04e-13	1.62e-11	399	332	361	1	4	2	ENSONIP00000006623	Uncharacterized protein [Source:UniProtKB/TrEMBL;Acc:I3JCN3]	1e-130	ENSDARP00000080739	solute carrier family 5 (sodium/choline cotransporter), member 7 [Source:HGNC Symbol;Acc:14025]	4e-71	ENSORLP00000010734	Uncharacterized protein [Source:UniProtKB/TrEMBL;Acc:H2LX79]	4e-84	sp|Q8UWF0|SC5A7_TORMA	High-affinity choline transporter 1 OS=Torpedo marmorata GN=CHT1 PE=2 SV=1	4e-77	I3JCN3_ORENI	Uncharacterized protein OS=Oreochromis niloticus GN=LOC100700639 PE=3 SV=1	3e-125
c74180_g1_i1	429.374	2.41113	0.00561545	-7.47638	4.01e-09	2.12e-07	356	228	663	2	2	3			NA			NA			NA			NA			NA
c18019_g1_i1	60.5252	0.343432	0.00567421	-7.46137	2.44e-07	7.58e-06	53	52	62	1	0	0	ENSONIP00000005224	info solute carrier family 13 (sodium-dependent citrate transporter), member 5a [Source:ZFIN;Acc:ZDB-GENE-030131-4628]	7e-26	ENSDARP00000098418	info solute carrier family 13 (sodium-dependent citrate transporter), member 5a [Source:ZFIN;Acc:ZDB-GENE-030131-4628]	6e-24	ENSORLP00000016932	info solute carrier family 13 (sodium-dependent citrate transporter), member 5a [Source:ZFIN;Acc:ZDB-GENE-030131-4628]	5e-27	sp|Q67BT3|S13A5_MOUSE	Solute carrier family 13 member 5 OS=Mus musculus GN=Slc13a5 PE=2 SV=1	3e-17	H2SF47_TAKRU	Uncharacterized protein (Fragment) OS=Takifugu rubripes GN=LOC101067966 PE=4 SV=1	1e-27
c626_g1_i1	3435.89	19.5545	0.00569124	-7.45704	4.85e-17	1.41e-14	3323	2465	3881	23	24	13	ENSONIP00000011428	si:ch211-204d18.1 [Source:ZFIN;Acc:ZDB-GENE-070912-183]	0	ENSDARP00000106132	leucine rich repeat containing 16B [Source:HGNC Symbol;Acc:20272]	0	ENSORLP00000002521	leucine rich repeat containing 16B [Source:HGNC Symbol;Acc:20272]	0	sp|Q5XHY1|LR16B_RAT	Leucine-rich repeat-containing protein 16B OS=Rattus norvegicus GN=Lrrc16b PE=2 SV=2	0	I3JRD4_ORENI	Uncharacterized protein OS=Oreochromis niloticus GN=LRRC16B (2 of 2) PE=4 SV=1	0
c3025_g1_i1	60.1557	0.343432	0.00570906	-7.45253	2.82e-07	8.58e-06	59	46	63	1	0	0			NA			NA			NA			NA			NA
c35451_g1_i1	271.557	1.55484	0.00572565	-7.44834	0.0100926	0.0454075	177	47	610	1	3	1	ENSONIP00000020278	tau tubulin kinase 1 [Source:HGNC Symbol;Acc:19140]	1e-06			NA			NA			NA			NA
c36787_g1_i1	1249.92	7.21681	0.00577382	-7.43626	3.43e-16	8.71e-14	1398	687	1510	7	9	6	ENSONIP00000012211	hypocretin (orexin) receptor 2 [Source:ZFIN;Acc:ZDB-GENE-070228-3]	0	ENSDARP00000029101	hypocretin (orexin) receptor 2 [Source:ZFIN;Acc:ZDB-GENE-070228-3]	0	ENSORLP00000012371	hypocretin (orexin) receptor 2 [Source:ZFIN;Acc:ZDB-GENE-070228-3]	0	sp|Q9TUP7|OX2R_CANFA	Orexin receptor type 2 OS=Canis familiaris GN=HCRTR2 PE=1 SV=1	1e-173	I3JTL6_ORENI	Uncharacterized protein OS=Oreochromis niloticus PE=4 SV=1	0
c117561_g1_i1	1211.15	7.00285	0.00578198	-7.43422	2.53e-16	6.58e-14	1082	759	1621	10	3	7			NA			NA			NA			NA			NA
c6144_g1_i1	5763.2	33.3246	0.00578231	-7.43414	3.35e-17	1.01e-14	6643	3518	6250	31	50	23	ENSONIP00000000274	homer homolog 2 (Drosophila) [Source:HGNC Symbol;Acc:17513]	0	ENSDARP00000116756	homer homolog 1b (Drosophila) [Source:ZFIN;Acc:ZDB-GENE-040801-44]	4e-103	ENSORLP00000004227	homer homolog 2 (Drosophila) [Source:HGNC Symbol;Acc:17513]	0	sp|Q9NSB8|HOME2_HUMAN	Homer protein homolog 2 OS=Homo sapiens GN=HOMER2 PE=1 SV=1	2e-160	Q4SHS6_TETNG	Chromosome 5 SCAF14581, whole genome shotgun sequence. (Fragment) OS=Tetraodon nigroviridis GN=GSTENG00018023001 PE=4 SV=1	0
c80996_g1_i1	67.3098	0.392853	0.00583649	-7.42068	1.2e-08	5.53e-07	64	61	59	0	0	1			NA			NA			NA			NA			NA
c162136_g2_i1	125.862	0.736285	0.00584996	-7.41736	2.1e-06	4.81e-05	84	69	213	1	0	1	ENSONIP00000001401	neurexin 3b [Source:ZFIN;Acc:ZDB-GENE-070206-10]	6e-159	ENSDARP00000124790	neurexin 3b [Source:ZFIN;Acc:ZDB-GENE-070206-10]	5e-148	ENSORLP00000013366	neurexin 3b [Source:ZFIN;Acc:ZDB-GENE-070206-10]	9e-152	sp|A1XQY1|NR3BA_DANRE	Neurexin-3b OS=Danio rerio GN=nrxn3b PE=2 SV=1	2e-139	I3IXR1_ORENI	Uncharacterized protein OS=Oreochromis niloticus GN=nrxn3 PE=4 SV=1	5e-161
c152418_g1_i1	20468	120.209	0.00587302	-7.41168	7.93e-11	6.49e-09	18126	15304	24017	130	120	109	ENSONIP00000010217	poly(A) binding protein, nuclear 1 [Source:ZFIN;Acc:ZDB-GENE-040426-2401]	6e-48	ENSDARP00000113199	poly(A) binding protein, nuclear 1 [Source:ZFIN;Acc:ZDB-GENE-040426-2401]	1e-49	ENSORLP00000006962	poly(A) binding protein, nuclear 1, like [Source:ZFIN;Acc:ZDB-GENE-080709-5]	2e-74	sp|Q28165|PABP2_BOVIN	Polyadenylate-binding protein 2 OS=Bos taurus GN=PABPN1 PE=1 SV=3	9e-49	G3PRW5_GASAC	Uncharacterized protein OS=Gasterosteus aculeatus PE=4 SV=1	3e-134
c115911_g1_i1	814.061	4.7894	0.00588334	-7.40915	3e-14	5.23e-12	980	583	715	4	1	8	ENSONIP00000015311	Indian hedgehog homolog a [Source:ZFIN;Acc:ZDB-GENE-051010-1]	8e-96	ENSDARP00000076101	Indian hedgehog homolog a [Source:ZFIN;Acc:ZDB-GENE-051010-1]	2e-69	ENSORLP00000002065	Hedgehog protein [Source:UniProtKB/TrEMBL;Acc:H2L895]	3e-63	sp|Q98862|IHH_DANRE	Indian hedgehog B protein OS=Danio rerio GN=ihhb PE=2 SV=1	2e-62	G3PSE1_GASAC	Hedgehog protein (Fragment) OS=Gasterosteus aculeatus PE=3 SV=1	2e-96
c153484_g1_i1	221.329	1.30315	0.00588784	-7.40805	1.15e-09	6.96e-08	224	99	325	3	1	0			NA			NA			NA			NA			NA
c73432_g1_i1	888.157	5.23138	0.00589015	-7.40748	1.09e-15	2.54e-13	483	638	1404	5	10	2	ENSONIP00000016792	si:dkey-91f15.8 [Source:ZFIN;Acc:ZDB-GENE-120214-21]	0	ENSDARP00000015225	connexin 43.4 [Source:ZFIN;Acc:ZDB-GENE-990415-38]	0	ENSORLP00000002731	si:dkey-91f15.8 [Source:ZFIN;Acc:ZDB-GENE-120214-21]	0	sp|Q92052|CXG1_DANRE	Gap junction gamma-1 protein OS=Danio rerio GN=gjc1 PE=2 SV=1	0	M3ZE60_XIPMA	Gap junction protein OS=Xiphophorus maculatus PE=3 SV=1	0
c113756_g1_i1	565.248	3.33311	0.00589673	-7.40587	4.11e-07	1.19e-05	876	329	396	3	7	1	ENSONIP00000000191	dihydropyrimidinase [Source:ZFIN;Acc:ZDB-GENE-070508-1]	3e-34	ENSDARP00000103150	dihydropyrimidinase [Source:ZFIN;Acc:ZDB-GENE-070508-1]	2e-27	ENSORLP00000003063	dihydropyrimidinase [Source:ZFIN;Acc:ZDB-GENE-070508-1]	2e-34	sp|Q14117|DPYS_HUMAN	Dihydropyrimidinase OS=Homo sapiens GN=DPYS PE=1 SV=1	6e-26	I3IUA1_ORENI	Uncharacterized protein OS=Oreochromis niloticus GN=LOC100702568 PE=4 SV=1	3e-33
c152091_g1_i1	6495.01	38.3377	0.00590264	-7.40442	2.76e-17	8.42e-15	6112	4316	8010	34	43	38	ENSONIP00000016237	growth differentiation factor 9 [Source:ZFIN;Acc:ZDB-GENE-050221-7]	0	ENSDARP00000008475	growth differentiation factor 9 [Source:ZFIN;Acc:ZDB-GENE-050221-7]	7e-109	ENSORLP00000007342	growth differentiation factor 9 [Source:ZFIN;Acc:ZDB-GENE-050221-7]	3e-153	sp|O60383|GDF9_HUMAN	Growth/differentiation factor 9 OS=Homo sapiens GN=GDF9 PE=1 SV=1	1e-72	B1VD79_DICLA	Growth differentiation factor 9 OS=Dicentrarchus labrax GN=gdf9 PE=2 SV=1	0
c71331_g1_i1	1247.21	7.38372	0.00592018	-7.40014	7.07e-16	1.72e-13	1219	1082	1127	14	8	1			NA			NA			NA			NA			NA
c69829_g1_i1	228.343	1.35257	0.0059234	-7.39936	0.000219873	0.00224809	32	237	355	2	1	1	ENSONIP00000010731	carbohydrate (chondroitin 4) sulfotransferase 12 [Source:HGNC Symbol;Acc:17423]	3e-74	ENSDARP00000049006	carbohydrate (chondroitin 4) sulfotransferase 12a [Source:ZFIN;Acc:ZDB-GENE-081022-13]	1e-80	ENSORLP00000007485	Uncharacterized protein [Source:UniProtKB/TrEMBL;Acc:H2LN60]	2e-85	sp|Q9NRB3|CHSTC_HUMAN	Carbohydrate sulfotransferase 12 OS=Homo sapiens GN=CHST12 PE=1 SV=2	1e-74	H2LN60_ORYLA	Uncharacterized protein OS=Oryzias latipes PE=4 SV=1	5e-82
c45028_g1_i1	91.7972	0.545703	0.00594466	-7.39419	0.00136321	0.0095996	40	123	74	0	2	0			NA			NA			NA			NA			NA
c1384_g1_i1	19069.6	114.753	0.00601757	-7.3766	3.41e-17	1.03e-14	19245	13787	20531	119	170	70	ENSONIP00000005673	insulin-like growth factor 2 mRNA binding protein 3 [Source:ZFIN;Acc:ZDB-GENE-000308-1]	0	ENSDARP00000010878	insulin-like growth factor 2 mRNA binding protein 3 [Source:ZFIN;Acc:ZDB-GENE-000308-1]	0	ENSORLP00000005929	insulin-like growth factor 2 mRNA binding protein 3 [Source:ZFIN;Acc:ZDB-GENE-000308-1]	0	sp|Q9PW80|IF2B3_DANRE	Insulin-like growth factor 2 mRNA-binding protein 3 OS=Danio rerio GN=igf2bp3 PE=1 SV=1	0	I3J9Y3_ORENI	Uncharacterized protein OS=Oreochromis niloticus GN=LOC100702462 PE=4 SV=1	0
c115849_g1_i1	56.9321	0.343432	0.00603232	-7.37307	9.96e-05	0.00118464	47	38	77	1	0	0			NA			NA			NA			NA			NA
c170977_g1_i1	5106.09	30.8243	0.00603676	-7.37201	4.55e-17	1.33e-14	5082	3481	5875	50	27	16			NA			NA			NA			NA			NA
c159453_g1_i1	5219.16	31.8732	0.00610695	-7.35533	1.38e-12	1.7e-10	4019	3743	6997	31	49	20	ENSONIP00000004474	delta-like 1 homolog (Drosophila) [Source:HGNC Symbol;Acc:2907]	0	ENSDARP00000099039	Uncharacterized protein [Source:UniProtKB/TrEMBL;Acc:E7FFY2]	2e-79	ENSORLP00000018232	delta-like 1 homolog (Drosophila) [Source:HGNC Symbol;Acc:2907]	0	sp|P80370|DLK1_HUMAN	Protein delta homolog 1 OS=Homo sapiens GN=DLK1 PE=1 SV=3	1e-112	I3J6I4_ORENI	Uncharacterized protein (Fragment) OS=Oreochromis niloticus GN=LOC100694263 PE=4 SV=1	0
c194466_g1_i1	1525.81	9.37624	0.00614511	-7.34635	3.34e-16	8.5e-14	1640	1216	1374	11	9	8			NA			NA			NA			NA			NA
c39352_g1_i1	55.8491	0.343432	0.00614929	-7.34536	0.00220902	0.0140385	28	77	38	1	0	0	ENSONIP00000008280	si:dkey-283b15.2 [Source:ZFIN;Acc:ZDB-GENE-100921-93]	2e-25	ENSDARP00000086094	si:dkey-14o18.2 [Source:ZFIN;Acc:ZDB-GENE-060503-145]	2e-29	ENSORLP00000007618	si:dkey-14o18.2 [Source:ZFIN;Acc:ZDB-GENE-060503-145]	4e-55	sp|P97738|NPTX2_RAT	Neuronal pentraxin-2 OS=Rattus norvegicus GN=Nptx2 PE=1 SV=1	1e-09	H2SR45_TAKRU	Uncharacterized protein OS=Takifugu rubripes PE=4 SV=1	2e-57
c207580_g1_i1	1504.1	9.2703	0.00616336	-7.34207	3.19e-16	8.15e-14	1540	1000	1721	18	7	3			NA			NA			NA			NA			NA
c192590_g1_i1	28051.2	172.969	0.00616621	-7.3414	2.38e-17	7.4e-15	24871	20417	33681	178	168	168	ENSONIP00000012343	Uncharacterized protein [Source:UniProtKB/TrEMBL;Acc:I3JTZ8]	0	ENSDARP00000120278	solute carrier family 12 (potassium/chloride transporters), member 9 [Source:ZFIN;Acc:ZDB-GENE-050208-222]	0	ENSORLP00000020772	solute carrier family 12, member 9 [Source:HGNC Symbol;Acc:17435]	0	sp|Q0VGW6|S12A9_XENLA	Solute carrier family 12 member 9 OS=Xenopus laevis GN=slc12a9 PE=2 SV=1	0	I3JTZ8_ORENI	Uncharacterized protein (Fragment) OS=Oreochromis niloticus GN=LOC100689976 PE=4 SV=1	0
c313_g1_i1	87.4827	0.545703	0.00623784	-7.32474	1.8e-08	7.81e-07	110	36	110	0	2	0	ENSONIP00000012319	synaptotagmin III [Source:ZFIN;Acc:ZDB-GENE-090601-1]	1e-58	ENSDARP00000103301	synaptotagmin III [Source:ZFIN;Acc:ZDB-GENE-090601-1]	2e-53	ENSORLP00000002410	synaptotagmin III [Source:ZFIN;Acc:ZDB-GENE-090601-1]	3e-32	sp|P24507|SY63_DIPOM	Synaptotagmin-C OS=Diplobatis ommata GN=P65-C PE=2 SV=1	1e-30	G3PJS1_GASAC	Uncharacterized protein OS=Gasterosteus aculeatus PE=4 SV=1	9e-61
c202219_g1_i1	43.7237	0.272851	0.00624036	-7.32415	0.000154896	0.00169172	44	15	71	0	1	0			NA			NA			NA			NA			NA
c3894_g1_i1	106.667	0.665704	0.00624097	-7.32401	2.73e-09	1.5e-07	100	89	106	0	1	1	ENSONIP00000021446	mitogen-activated protein kinase kinase kinase kinase 4 [Source:HGNC Symbol;Acc:6866]	3e-14			NA			NA			NA	M4AXE5_XIPMA	Uncharacterized protein OS=Xiphophorus maculatus GN=MAP4K4 (1 of 2) PE=4 SV=1	1e-10
c202416_g1_i1	43.713	0.272851	0.00624189	-7.3238	0.000176491	0.00188847	17	47	54	0	1	0	ENSONIP00000024980	cytohesin 3 [Source:HGNC Symbol;Acc:9504]	6e-16	ENSDARP00000129690	cytohesin 3 [Source:HGNC Symbol;Acc:9504]	6e-16	ENSORLP00000011039	si:ch211-63e8.1 [Source:ZFIN;Acc:ZDB-GENE-131120-43]	5e-16	sp|O08967|CYH3_MOUSE	Cytohesin-3 OS=Mus musculus GN=Cyth3 PE=1 SV=1	7e-14	Q4T446_TETNG	Chromosome undetermined SCAF9827, whole genome shotgun sequence. (Fragment) OS=Tetraodon nigroviridis GN=GSTENG00007494001 PE=4 SV=1	6e-17
c74693_g1_i1	769.46	4.80568	0.00624552	-7.32296	0.00541588	0.0282495	620	693	800	5	7	3	ENSONIP00000014939	guanylyl cyclase 2 [Source:ZFIN;Acc:ZDB-GENE-011128-8]	1e-91	ENSDARP00000089419	guanylyl cyclase 2 [Source:ZFIN;Acc:ZDB-GENE-011128-8]	7e-85	ENSORLP00000011929	guanylate cyclase OlGC-R2 [Source:RefSeq peptide;Acc:NP_001135730]	5e-89	sp|P51842|GUC2F_RAT	Retinal guanylyl cyclase 2 OS=Rattus norvegicus GN=Gucy2f PE=2 SV=1	4e-74	H2TC38_TAKRU	Guanylate cyclase (Fragment) OS=Takifugu rubripes PE=3 SV=1	4e-95
c117378_g1_i1	9217.16	58.0486	0.00629788	-7.31092	9.29e-17	2.57e-14	8870	6479	10650	51	114	24	ENSONIP00000001546	transmembrane protein 144b [Source:ZFIN;Acc:ZDB-GENE-041010-58]	3e-174	ENSDARP00000054439	transmembrane protein 144a [Source:ZFIN;Acc:ZDB-GENE-040822-12]	9e-143	ENSORLP00000025126	transmembrane protein 144b [Source:ZFIN;Acc:ZDB-GENE-041010-58]	6e-173	sp|Q8VEH0|TM144_MOUSE	Transmembrane protein 144 OS=Mus musculus GN=Tmem144 PE=2 SV=1	2e-135	G3PWA1_GASAC	Uncharacterized protein (Fragment) OS=Gasterosteus aculeatus PE=4 SV=1	2e-174
c419_g1_i1	33652.2	211.994	0.00629958	-7.31053	4.18e-11	3.64e-09	36023	22579	36535	171	304	179	ENSONIP00000020965	regulator of complement activation group 2 gene 1 [Source:ZFIN;Acc:ZDB-GENE-050320-60]	8e-58	ENSDARP00000124342	CUB and Sushi multiple domains 3 [Source:HGNC Symbol;Acc:19291]	2e-65	ENSORLP00000016270	complement component (3d/Epstein Barr virus) receptor 2 [Source:HGNC Symbol;Acc:2336]	6e-165	sp|P17927|CR1_HUMAN	Complement receptor type 1 OS=Homo sapiens GN=CR1 PE=1 SV=3	3e-48	G3NFZ2_GASAC	Uncharacterized protein OS=Gasterosteus aculeatus PE=4 SV=1	4e-179
c112021_g1_i1	560.011	3.54485	0.00632997	-7.30358	3.83e-05	0.000540013	882	412	254	6	4	1	ENSONIP00000000855	lactamase, beta-like 1b [Source:ZFIN;Acc:ZDB-GENE-061207-53]	0	ENSDARP00000094226	lactamase, beta-like 1b [Source:ZFIN;Acc:ZDB-GENE-061207-53]	0	ENSORLP00000021370	lactamase, beta-like 1b [Source:ZFIN;Acc:ZDB-GENE-061207-53]	0	sp|A8MY62|BLML_HUMAN	Putative beta-lactamase-like 1 OS=Homo sapiens GN=LACTBL1 PE=2 SV=2	0	H2MRI9_ORYLA	Uncharacterized protein OS=Oryzias latipes PE=4 SV=1	0
c199363_g1_i1	8671.05	54.9484	0.00633699	-7.30199	9.22e-17	2.56e-14	8544	5935	10035	53	103	22	ENSONIP00000010500	zgc:175135 [Source:ZFIN;Acc:ZDB-GENE-080214-1]	8e-93	ENSDARP00000070231	zgc:175135 [Source:ZFIN;Acc:ZDB-GENE-080214-1]	1e-28	ENSORLP00000003393	zgc:175135 [Source:ZFIN;Acc:ZDB-GENE-080214-1]	8e-17			NA	I3JNQ6_ORENI	Uncharacterized protein OS=Oreochromis niloticus PE=4 SV=1	8e-94
c165678_g1_i1	273.566	1.74542	0.00638026	-7.29217	5.7e-13	7.66e-11	284	209	270	2	1	2			NA			NA			NA			NA			NA
c87217_g1_i1	42.7015	0.272851	0.00638974	-7.29003	0.00931964	0.0426762	111	6	9	0	1	0	ENSONIP00000016972	chromosome 9 open reading frame 91 [Source:HGNC Symbol;Acc:24513]	9e-23	ENSDARP00000104465	chromosome 9 open reading frame 91 [Source:HGNC Symbol;Acc:24513]	4e-16	ENSORLP00000002546	chromosome 9 open reading frame 91 [Source:HGNC Symbol;Acc:24513]	3e-26			NA	C1BYW0_ESOLU	Transmembrane protein C9orf91 homolog OS=Esox lucius GN=CI091 PE=2 SV=1	6e-29
c46181_g1_i1	242.179	1.55484	0.00642021	-7.28316	7.39e-09	3.63e-07	302	178	195	1	3	1			NA			NA			NA			NA			NA
c206124_g1_i1	42.4815	0.272851	0.00642283	-7.28257	0.0019524	0.0127394	59	15	51	0	1	0			NA			NA			NA			NA			NA
c194438_g1_i1	4115.59	26.8087	0.00651394	-7.26225	8.45e-06	0.000153278	4839	3384	3113	33	38	13	ENSONIP00000023947	creatine kinase, brain b [Source:ZFIN;Acc:ZDB-GENE-020103-2]	0	ENSDARP00000024900	creatine kinase, brain b [Source:ZFIN;Acc:ZDB-GENE-020103-2]	0	ENSORLP00000022417	creatine kinase, brain a [Source:ZFIN;Acc:ZDB-GENE-060929-902]	0	sp|P24722|KCRT_ONCMY	Creatine kinase, testis isozyme OS=Oncorhynchus mykiss GN=tck1 PE=2 SV=1	0	H3CGT0_TETNG	Uncharacterized protein (Fragment) OS=Tetraodon nigroviridis PE=3 SV=1	0
c111225_g1_i1	11116	72.6451	0.00653521	-7.25755	8.92e-17	2.49e-14	12762	7914	10493	65	111	51	ENSONIP00000016003	ATPase, aminophospholipid transporter, class I, type 8B, member 1 [Source:ZFIN;Acc:ZDB-GENE-091116-14]	0	ENSDARP00000118284	ATPase, aminophospholipid transporter, class I, type 8B, member 1 [Source:ZFIN;Acc:ZDB-GENE-091116-14]	0	ENSORLP00000018846	ATPase, aminophospholipid transporter, class I, type 8B, member 1 [Source:ZFIN;Acc:ZDB-GENE-091116-14]	0	sp|Q5BL50|AT8B1_XENTR	Probable phospholipid-transporting ATPase IC OS=Xenopus tropicalis GN=atp8b1 PE=2 SV=1	0	H2RJD6_TAKRU	Uncharacterized protein (Fragment) OS=Takifugu rubripes GN=LOC101062591 PE=4 SV=1	0
c208126_g1_i1	52.216	0.343432	0.00657715	-7.24832	1.67e-06	3.95e-05	35	56	49	1	0	0	ENSONIP00000024980	cytohesin 3 [Source:HGNC Symbol;Acc:9504]	1e-09	ENSDARP00000128444	cytohesin 3 [Source:HGNC Symbol;Acc:9504]	9e-10	ENSORLP00000011039	si:ch211-63e8.1 [Source:ZFIN;Acc:ZDB-GENE-131120-43]	1e-09	sp|O08967|CYH3_MOUSE	Cytohesin-3 OS=Mus musculus GN=Cyth3 PE=1 SV=1	2e-08	Q4T446_TETNG	Chromosome undetermined SCAF9827, whole genome shotgun sequence. (Fragment) OS=Tetraodon nigroviridis GN=GSTENG00007494001 PE=4 SV=1	2e-09
c194810_g1_i1	1096.99	7.23797	0.00659801	-7.24375	1.14e-11	1.16e-09	570	1097	1320	9	8	5	ENSONIP00000025752	zgc:123261 [Source:ZFIN;Acc:ZDB-GENE-051120-78]	0	ENSDARP00000023216	potassium voltage-gated channel, delayed-rectifier, subfamily S, member 3 [Source:HGNC Symbol;Acc:6302]	1e-148	ENSORLP00000015655	zgc:123261 [Source:ZFIN;Acc:ZDB-GENE-051120-78]	0	sp|Q8BQZ8|KCNS3_MOUSE	Potassium voltage-gated channel subfamily S member 3 OS=Mus musculus GN=Kcns3 PE=2 SV=1	1e-135	I3KXA6_ORENI	Uncharacterized protein OS=Oreochromis niloticus GN=KCNS3 (2 of 2) PE=4 SV=1	0
c117394_g1_i1	51.437	0.343432	0.00667676	-7.22664	2.81e-06	6.12e-05	33	39	73	1	0	0			NA			NA			NA			NA			NA
c161972_g1_i1	40.7667	0.272851	0.006693	-7.22313	0.0104483	0.04659	8	29	80	0	1	0			NA			NA			NA			NA			NA
c123958_g1_i1	40.7366	0.272851	0.00669795	-7.22206	1.97e-05	0.00031149	52	31	30	0	1	0			NA			NA			NA			NA			NA
c41736_g1_i1	398.839	2.68398	0.00672949	-7.21529	1.92e-13	2.87e-11	316	356	425	2	3	3			NA			NA			NA			NA			NA
c33077_g1_i1	971.279	6.54163	0.00673507	-7.21409	4.06e-15	8.53e-13	968	723	1029	3	13	5			NA			NA			NA			NA			NA
c42841_g1_i1	58.3041	0.392853	0.006738	-7.21346	3.52e-05	0.000503145	31	53	77	0	0	1			NA			NA			NA			NA			NA
c110656_g1_i1	2893.06	19.6819	0.00680312	-7.19959	9.68e-07	2.48e-05	5351	1259	1708	16	16	25			NA			NA			NA			NA			NA
c151951_g1_i1	1760.99	12.1305	0.00688844	-7.18161	1.48e-15	3.35e-13	1784	1599	1422	16	20	3			NA			NA			NA			NA			NA
c110701_g1_i1	11923.2	82.3778	0.00690901	-7.1773	3.35e-11	3e-09	11324	6374	16812	50	95	100	ENSONIP00000006658	zgc:77816 [Source:ZFIN;Acc:ZDB-GENE-040426-1884]	3e-115	ENSDARP00000012226	zgc:77816 [Source:ZFIN;Acc:ZDB-GENE-040426-1884]	2e-92	ENSORLP00000023783	zgc:77816 [Source:ZFIN;Acc:ZDB-GENE-040426-1884]	3e-105	sp|Q13609|DNSL3_HUMAN	Deoxyribonuclease gamma OS=Homo sapiens GN=DNASE1L3 PE=1 SV=1	2e-51	I3JCR8_ORENI	Deoxyribonuclease (Fragment) OS=Oreochromis niloticus GN=LOC100694524 PE=3 SV=1	4e-120
c29487_g1_i1	660.243	4.56568	0.00691515	-7.17602	2.55e-14	4.52e-12	804	475	567	5	9	1	ENSONIP00000020196	H6 family homeobox 3 [Source:HGNC Symbol;Acc:5019]	6e-173	ENSDARP00000095383	homeo box (H6 family) 3 [Source:ZFIN;Acc:ZDB-GENE-001020-1]	5e-108	ENSORLP00000011972	H6 family homeobox 3 [Source:HGNC Symbol;Acc:5019]	2e-160	sp|Q90XN9|HMX3B_ORYLA	Homeobox protein HMX3-B OS=Oryzias latipes GN=hmx3b PE=2 SV=1	8e-158	E6ZHL4_DICLA	Homeobox protein HMX3-B OS=Dicentrarchus labrax GN=HMX3B PE=3 SV=1	0
c75535_g1_i1	2228.06	15.4145	0.00691836	-7.17535	7.04e-05	0.000892427	2050	1488	2787	18	18	11	ENSONIP00000025930	si:dkeyp-72e1.6 [Source:ZFIN;Acc:ZDB-GENE-120215-228]	2e-19	ENSDARP00000108953	si:dkeyp-72e1.6 [Source:ZFIN;Acc:ZDB-GENE-120215-228]	8e-23	ENSORLP00000016377	si:dkey-16i5.8 [Source:ZFIN;Acc:ZDB-GENE-030131-1207]	1e-60	sp|A9JSM3|TM238_MOUSE	Transmembrane protein 238 OS=Mus musculus GN=Tmem238 PE=2 SV=1	6e-20	H2MCT9_ORYLA	Uncharacterized protein OS=Oryzias latipes GN=LOC101161347 PE=4 SV=1	5e-59
c154047_g1_i1	21595.3	149.669	0.00693062	-7.1728	1.42e-16	3.8e-14	20690	15221	24992	158	246	72	ENSONIP00000023865	Y box binding protein 2 [Source:HGNC Symbol;Acc:17948]	3e-66	ENSDARP00000010482	Y box binding protein 1 [Source:ZFIN;Acc:ZDB-GENE-000629-3]	7e-46	ENSORLP00000007874	Y box binding protein 2 [Source:HGNC Symbol;Acc:17948]	1e-57	sp|P21574|YBX2A_XENLA	Y-box-binding protein 2-A OS=Xenopus laevis GN=ybx2-a PE=1 SV=3	4e-46	I3KRX0_ORENI	Uncharacterized protein OS=Oreochromis niloticus GN=LOC100702319 PE=4 SV=1	7e-67
c99899_g1_i1	39.1952	0.272851	0.00696136	-7.16642	2.05e-05	0.000322928	36	43	25	0	1	0			NA			NA			NA			NA			NA
c115025_g1_i1	88.0694	0.616284	0.00699771	-7.1589	0.000592996	0.00498515	16	97	125	1	1	0			NA			NA			NA			NA			NA
c153900_g1_i1	1608.42	11.2674	0.00700527	-7.15734	8.03e-16	1.93e-13	1517	1052	2004	18	10	6	ENSONIP00000011289	si:dkey-114o13.3 [Source:ZFIN;Acc:ZDB-GENE-120215-38]	0	ENSDARP00000100963	potassium inwardly-rectifying channel, subfamily J, member 3 [Source:HGNC Symbol;Acc:6264]	0	ENSORLP00000020876	si:dkey-114o13.3 [Source:ZFIN;Acc:ZDB-GENE-120215-38]	0	sp|Q90854|KCNJ3_CHICK		0	I3JQZ5_ORENI	Uncharacterized protein OS=Oreochromis niloticus GN=LOC100708626 PE=3 SV=1	0
c79805_g1_i1	297.95	2.10054	0.00704997	-7.14817	0.000117856	0.00135541	427	269	109	1	5	1	ENSONIP00000013575	myogenic differentiation 1 [Source:ZFIN;Acc:ZDB-GENE-980526-561]	2e-95	ENSDARP00000009713	myogenic differentiation 1 [Source:ZFIN;Acc:ZDB-GENE-980526-561]	3e-80	ENSORLP00000000856	Uncharacterized protein [Source:UniProtKB/TrEMBL;Acc:H2L501]	3e-97	sp|Q6Q2A8|MYOD1_TAKRU	Myoblast determination protein 1 homolog OS=Takifugu rubripes GN=myod PE=2 SV=1	7e-83	Q8QGE1_SPAAU	Myogenic factor MYOD1 OS=Sparus aurata PE=3 SV=1	4e-112
c32651_g1_i1	12371.1	87.2297	0.00705109	-7.14794	2.14e-05	0.000334166	11008	9481	14129	83	113	71	ENSONIP00000012896	zgc:66449 [Source:ZFIN;Acc:ZDB-GENE-030131-5618]	3e-166	ENSDARP00000068169	zgc:66449 [Source:ZFIN;Acc:ZDB-GENE-030131-5618]	9e-115	ENSORLP00000019540	zgc:66449 [Source:ZFIN;Acc:ZDB-GENE-030131-5618]	5e-178	sp|P27590|UROM_RAT	Uromodulin OS=Rattus norvegicus GN=Umod PE=2 SV=1	5e-20	G3PL22_GASAC	Uncharacterized protein OS=Gasterosteus aculeatus PE=4 SV=1	0
c30653_g1_i1	3456.63	24.3859	0.00705481	-7.14718	5.1e-16	1.27e-13	3070	3237	3112	33	32	11			NA			NA			NA			NA			NA
c1502_g1_i1	5514.37	38.9985	0.00707217	-7.14363	1.74e-16	4.59e-14	5202	3466	7071	33	51	35	ENSONIP00000015526	UDP-N-acetyl-alpha-D-galactosamine:polypeptide N-acetylgalactosaminyltransferase 8 (GalNAc-T8) [Source:HGNC Symbol;Acc:4130]	0	ENSDARP00000116521	UDP-N-acetyl-alpha-D-galactosamine:polypeptide N-acetylgalactosaminyltransferase 8 (GalNAc-T8) [Source:HGNC Symbol;Acc:4130]	0	ENSORLP00000019803	UDP-N-acetyl-alpha-D-galactosamine:polypeptide N-acetylgalactosaminyltransferase 8 (GalNAc-T8) [Source:HGNC Symbol;Acc:4130]	0	sp|Q9NY28|GALT8_HUMAN	Probable polypeptide N-acetylgalactosaminyltransferase 8 OS=Homo sapiens GN=GALNT8 PE=2 SV=1	0	I3K331_ORENI	Uncharacterized protein OS=Oreochromis niloticus GN=GALNT8 (5 of 5) PE=4 SV=1	0
c116941_g1_i1	255.729	1.816	0.00710129	-7.1377	8.34e-05	0.00102673	150	145	448	3	0	2	ENSONIP00000023213	fibroblast growth factor 11a [Source:ZFIN;Acc:ZDB-GENE-050221-5]	2e-121	ENSDARP00000092304	fibroblast growth factor 11a [Source:ZFIN;Acc:ZDB-GENE-050221-5]	7e-113	ENSORLP00000004445	fibroblast growth factor 11a [Source:ZFIN;Acc:ZDB-GENE-050221-5]	3e-115	sp|Q92915|FGF14_HUMAN	Fibroblast growth factor 14 OS=Homo sapiens GN=FGF14 PE=1 SV=1	1e-81	I3KQ18_ORENI	Fibroblast growth factor OS=Oreochromis niloticus GN=LOC100692728 PE=3 SV=1	5e-124
c29873_g1_i1	76.8153	0.545703	0.00710409	-7.13713	0.00572495	0.0294613	52	66	95	0	2	0	ENSONIP00000023534	myelin transcription factor 1-like, a [Source:ZFIN;Acc:ZDB-GENE-041001-172]	4e-48	ENSDARP00000044396	myelin transcription factor 1-like, a [Source:ZFIN;Acc:ZDB-GENE-041001-172]	2e-32	ENSORLP00000022706	myelin transcription factor 1-like, a [Source:ZFIN;Acc:ZDB-GENE-041001-172]	3e-41	sp|Q9UL68|MYT1L_HUMAN	Myelin transcription factor 1-like protein OS=Homo sapiens GN=MYT1L PE=2 SV=3	5e-35	H2UTR8_TAKRU	Uncharacterized protein OS=Takifugu rubripes PE=4 SV=1	3e-47
c84765_g1_i1	86.5046	0.616284	0.00712429	-7.13304	2.66e-09	1.46e-07	75	39	140	1	1	0			NA			NA			NA	sp|O95567|CV031_HUMAN	Uncharacterized protein C22orf31 OS=Homo sapiens GN=C22orf31 PE=2 SV=1	1e-07			NA
c5018_g1_i1	3890.61	27.7285	0.00712702	-7.13248	8.97e-13	1.14e-10	3343	2758	4891	40	34	12	ENSONIP00000005460	proteolipid protein 1b [Source:ZFIN;Acc:ZDB-GENE-030710-6]	4e-114	ENSDARP00000074971	proteolipid protein 1a [Source:ZFIN;Acc:ZDB-GENE-001202-1]	1e-123	ENSORLP00000008087	proteolipid protein 1a [Source:ZFIN;Acc:ZDB-GENE-001202-1]	3e-156	sp|P79826|MYPR_ONCMY	Myelin proteolipid protein OS=Oncorhynchus mykiss GN=plp PE=2 SV=1	2e-101	Q4SJS1_TETNG	Chromosome 1 SCAF14573, whole genome shotgun sequence. (Fragment) OS=Tetraodon nigroviridis GN=GSTENG00017075001 PE=4 SV=1	2e-160
c78153_g1_i1	413.023	2.94514	0.0071307	-7.13174	1.56e-09	9.08e-08	536	178	490	4	0	4	ENSONIP00000026472	Uncharacterized protein [Source:UniProtKB/TrEMBL;Acc:I3KZC5]	4e-95	ENSDARP00000070050	noggin [Source:HGNC Symbol;Acc:7866]	7e-18	ENSORLP00000001132	noggin 1 [Source:ZFIN;Acc:ZDB-GENE-991206-8]	2e-19	sp|Q9YHT8|NOGG_TAKRU	Noggin OS=Takifugu rubripes GN=nog PE=3 SV=1	9e-19	I3KZC5_ORENI	Uncharacterized protein OS=Oreochromis niloticus GN=LOC100695597 PE=4 SV=1	1e-88
c214964_g1_i1	48.0081	0.343432	0.00715364	-7.12711	0.00151543	0.0104362	12	61	53	1	0	0			NA			NA			NA			NA			NA
c217471_g1_i1	265.267	1.89827	0.00715609	-7.12661	6.96e-12	7.35e-10	318	177	253	2	3	1			NA			NA			NA			NA			NA
c78517_g1_i1	47.9002	0.343432	0.00716975	-7.12386	0.00209695	0.0134681	48	29	60	1	0	0			NA			NA			NA			NA			NA
c81585_g1_i1	37.9667	0.272851	0.0071866	-7.12048	1.69e-05	0.000274347	59	21	28	0	1	0	ENSONIP00000026481	im:7136021 [Source:ZFIN;Acc:ZDB-GENE-041008-74]	1e-25	ENSDARP00000070753	im:7136021 [Source:ZFIN;Acc:ZDB-GENE-041008-74]	2e-17	ENSORLP00000011494	im:7136021 [Source:ZFIN;Acc:ZDB-GENE-041008-74]	1e-17	sp|Q32PG9|FXL12_BOVIN	F-box/LRR-repeat protein 12 OS=Bos taurus GN=FBXL12 PE=2 SV=1	7e-06	M3ZRU9_XIPMA	Uncharacterized protein OS=Xiphophorus maculatus PE=4 SV=1	3e-66
c649_g1_i1	10023.8	72.427	0.00722547	-7.11269	5.83e-10	3.8e-08	8147	6854	13460	78	78	62	ENSONIP00000015991	si:dkey-197i20.6 [Source:ZFIN;Acc:ZDB-GENE-131127-557]	3e-145	ENSDARP00000101028	interferon, gamma-inducible protein 30 [Source:HGNC Symbol;Acc:5398]	6e-115	ENSORLP00000010465	si:dkey-197i20.6 [Source:ZFIN;Acc:ZDB-GENE-131127-557]	2e-136	sp|A6QPN6|GILT_BOVIN	Gamma-interferon-inducible lysosomal thiol reductase OS=Bos taurus GN=IFI30 PE=2 SV=1	8e-57	I3K4E6_ORENI	Uncharacterized protein OS=Oreochromis niloticus GN=IFI30 (1 of 2) PE=4 SV=1	2e-142
c1330_g1_i1	2984.17	21.639	0.00725127	-7.10755	1.28e-06	3.16e-05	2742	3163	2061	21	14	27	ENSONIP00000026287	heparan sulfate (glucosamine) 3-O-sulfotransferase 1-like1 [Source:ZFIN;Acc:ZDB-GENE-070202-2]	0	ENSDARP00000109214	heparan sulfate (glucosamine) 3-O-sulfotransferase 1-like1 [Source:ZFIN;Acc:ZDB-GENE-070202-2]	1e-177	ENSORLP00000022523	heparan sulfate (glucosamine) 3-O-sulfotransferase 5 [Source:HGNC Symbol;Acc:19419]	2e-94	sp|O14792|HS3S1_HUMAN	Heparan sulfate glucosamine 3-O-sulfotransferase 1 OS=Homo sapiens GN=HS3ST1 PE=1 SV=1	5e-125	I3KYU0_ORENI	Uncharacterized protein OS=Oreochromis niloticus GN=LOC100693479 PE=4 SV=1	0
c34314_g1_i1	11703.5	84.9088	0.00725501	-7.10681	8.49e-08	3.03e-06	11693	8126	13207	94	154	27	ENSONIP00000001304	si:dkey-208k4.2 [Source:ZFIN;Acc:ZDB-GENE-030131-6124]	0	ENSDARP00000122537	general transcription factor IIIA [Source:HGNC Symbol;Acc:4662]	2e-158	ENSORLP00000004361	si:dkey-208k4.2 [Source:ZFIN;Acc:ZDB-GENE-030131-6124]	0	sp|P25066|P43_XENBO	P43 5S RNA-binding protein OS=Xenopus borealis PE=2 SV=1	2e-94	I3IXG4_ORENI	Uncharacterized protein OS=Oreochromis niloticus GN=LOC100700453 PE=4 SV=1	0
c74087_g1_i1	362.272	2.63456	0.00727233	-7.10337	1.03e-05	0.000181027	509	312	165	3	3	2			NA			NA			NA			NA			NA
c206176_g1_i1	1066.01	7.78367	0.00730166	-7.09756	3.39e-15	7.18e-13	1171	682	1173	9	10	5			NA			NA			NA			NA			NA
c123860_g1_i1	37.1282	0.272851	0.0073489	-7.08826	1.17e-05	0.000201926	41	20	46	0	1	0			NA			NA			NA			NA			NA
c116248_g1_i1	1936.19	14.2336	0.00735131	-7.08778	1.27e-15	2.91e-13	1890	1411	2137	9	25	11	ENSONIP00000014965	bone morphogenetic protein 15 [Source:ZFIN;Acc:ZDB-GENE-030131-6115]	7e-79	ENSDARP00000054590	bone morphogenetic protein 15 [Source:ZFIN;Acc:ZDB-GENE-030131-6115]	3e-36	ENSORLP00000010817	bone morphogenetic protein 15 [Source:ZFIN;Acc:ZDB-GENE-030131-6115]	8e-73			NA	B1VD80_DICLA	Bone morphogenetic protein 15 OS=Dicentrarchus labrax GN=bmp15 PE=2 SV=1	2e-79
c207902_g1_i1	223.938	1.64658	0.00735283	-7.08748	6.88e-10	4.42e-08	233	214	159	4	1	0			NA			NA			NA			NA			NA
c80878_g1_i1	46.2162	0.343432	0.00743099	-7.07223	1.39e-05	0.000232338	41	20	75	1	0	0			NA			NA			NA			NA			NA
c3604_g1_i1	36.4556	0.272851	0.00748448	-7.06188	1.61e-05	0.000263243	26	29	47	0	1	0			NA			NA			NA			NA			NA
c86589_g1_i1	36.4068	0.272851	0.00749452	-7.05995	2.95e-06	6.38e-05	30	28	44	0	1	0			NA			NA			NA			NA			NA
c77326_g1_i1	36.3867	0.272851	0.00749866	-7.05915	0.00437605	0.0239502	26	47	21	0	1	0			NA			NA			NA			NA			NA
c70829_g1_i1	8851.25	66.4428	0.0075066	-7.05762	2.26e-06	5.1e-05	8126	7043	9470	73	71	56			NA	ENSDARP00000126692	brambleberry [Source:ZFIN;Acc:ZDB-GENE-030131-5577]	5e-06	ENSORLP00000018868	Uncharacterized protein [Source:UniProtKB/TrEMBL;Acc:H2MJL9]	3e-63			NA	H2MJL9_ORYLA	Uncharacterized protein OS=Oryzias latipes PE=4 SV=1	7e-63
c151675_g1_i1	13880.6	104.62	0.00753714	-7.05177	2.83e-07	8.59e-06	14166	9476	15577	146	96	72	ENSONIP00000012984	WEE1 homolog 2 (S. pombe) [Source:ZFIN;Acc:ZDB-GENE-030131-5682]	0	ENSDARP00000040073	WEE1 homolog 2 (S. pombe) [Source:ZFIN;Acc:ZDB-GENE-030131-5682]	0	ENSORLP00000019923	WEE1 homolog 2 (S. pombe) [Source:ZFIN;Acc:ZDB-GENE-030131-5682]	0	sp|Q1LX51|WEE2_DANRE	Wee1-like protein kinase 2 OS=Danio rerio GN=wee2 PE=2 SV=2	0	I3JVT9_ORENI	Uncharacterized protein OS=Oreochromis niloticus GN=LOC100692625 PE=4 SV=1	0
c34083_g1_i1	124.265	0.938556	0.00755285	-7.04876	1.89e-09	1.08e-07	109	118	111	0	2	1			NA			NA			NA			NA			NA
c114413_g1_i1	4088.94	30.996	0.00758045	-7.0435	1.52e-15	3.42e-13	3916	2252	5636	26	42	27	ENSONIP00000014953	insulin receptor substrate 4 [Source:HGNC Symbol;Acc:6128]	1e-47	ENSDARP00000110181	insulin receptor substrate 4a [Source:ZFIN;Acc:ZDB-GENE-120215-92]	5e-50	ENSORLP00000022516	insulin receptor substrate 2 [Source:HGNC Symbol;Acc:6126]	2e-40	sp|Q5RJW5|IRS2B_XENLA	Insulin receptor substrate 2-B OS=Xenopus laevis GN=irs2-b PE=2 SV=1	2e-43	Q4STI4_TETNG	Chromosome undetermined SCAF14201, whole genome shotgun sequence OS=Tetraodon nigroviridis GN=GSTENG00012930001 PE=4 SV=1	1e-118
c134394_g1_i1	142.411	1.07972	0.00758169	-7.04326	0.000729402	0.00587617	87	156	138	2	0	1			NA			NA			NA			NA			NA
c121104_g1_i1	71.907	0.545703	0.00758901	-7.04187	1.63e-06	3.88e-05	51	60	89	0	2	0			NA			NA			NA			NA			NA
c70460_g1_i1	44186.2	336.08	0.007606	-7.03865	0.00028519	0.00276752	38968	33959	50702	276	713	119	ENSONIP00000023018	acyl-CoA synthetase long-chain family member 5 [Source:ZFIN;Acc:ZDB-GENE-040912-169]	0	ENSDARP00000043886	acyl-CoA synthetase long-chain family member 5 [Source:ZFIN;Acc:ZDB-GENE-040912-169]	0	ENSORLP00000014802	acyl-CoA synthetase long-chain family member 5 [Source:ZFIN;Acc:ZDB-GENE-040912-169]	0	sp|O88813|ACSL5_RAT	Long-chain-fatty-acid--CoA ligase 5 OS=Rattus norvegicus GN=Acsl5 PE=2 SV=1	0	E6ZHZ2_DICLA	Long-chain-fatty-acid--CoA ligase 5 OS=Dicentrarchus labrax GN=ACSL5 PE=4 SV=1	0
c199524_g1_i1	122.909	0.938556	0.00763616	-7.03294	9.4e-05	0.00113526	60	95	192	0	2	1			NA			NA			NA			NA			NA
c161835_g1_i1	35.7103	0.272851	0.00764069	-7.03208	5.58e-05	0.000739944	35	29	35	0	1	0			NA			NA			NA			NA			NA
c193610_g1_i1	26874.4	205.368	0.00764176	-7.03188	7.37e-14	1.2e-11	23478	18009	34864	514	51	38	ENSONIP00000008460		2e-131	ENSDARP00000099884	wu:fi38e01 [Source:ZFIN;Acc:ZDB-GENE-030131-6199]	1e-152	ENSORLP00000022759	Uncharacterized protein [Source:UniProtKB/TrEMBL;Acc:H2MVC9]	2e-133	sp|P42099|ZP2_PIG	Zona pellucida sperm-binding protein 2 OS=Sus scrofa GN=ZP2 PE=2 SV=2	4e-09	W5N986_LEPOC		0
c206954_g1_i1	96.1644	0.736285	0.00765653	-7.02909	0.000241513	0.00242128	116	76	74	1	0	1			NA			NA			NA			NA			NA
c72492_g1_i1	1303.54	9.98794	0.00766216	-7.02803	0.000895216	0.00691418	1689	768	1254	9	8	12			NA			NA			NA			NA	G3NSM9_GASAC	Uncharacterized protein OS=Gasterosteus aculeatus PE=4 SV=1	2e-06
c80627_g1_i1	1590.74	12.2742	0.00771602	-7.01793	1.95e-15	4.27e-13	1725	916	1920	10	18	10	ENSONIP00000022008	snail homolog 1b (Drosophila) [Source:ZFIN;Acc:ZDB-GENE-980526-514]	2e-110	ENSDARP00000067651	snail homolog 1b (Drosophila) [Source:ZFIN;Acc:ZDB-GENE-980526-514]	2e-83	ENSORLP00000011590	snail homolog 1b (Drosophila) [Source:ZFIN;Acc:ZDB-GENE-980526-514]	2e-126	sp|P19382|SNAI1_XENLA	Protein snail homolog Sna OS=Xenopus laevis GN=snai1 PE=1 SV=1	6e-69	M4ALG1_XIPMA	Uncharacterized protein OS=Xiphophorus maculatus PE=4 SV=1	2e-120
c153800_g1_i1	3769.06	29.2099	0.00774992	-7.0116	1.67e-15	3.71e-13	4152	2747	3654	18	70	10	ENSONIP00000019352	stimulated by retinoic acid gene 6 homolog (mouse) [Source:ZFIN;Acc:ZDB-GENE-060616-252]	0	ENSDARP00000067478	stimulated by retinoic acid gene 6 homolog (mouse) [Source:ZFIN;Acc:ZDB-GENE-060616-252]	0	ENSORLP00000009066	stimulated by retinoic acid gene 6 homolog (mouse) [Source:ZFIN;Acc:ZDB-GENE-060616-252]	0	sp|Q9BX79|STRA6_HUMAN	Stimulated by retinoic acid gene 6 protein homolog OS=Homo sapiens GN=STRA6 PE=1 SV=1	2e-137	I3KE07_ORENI	Uncharacterized protein OS=Oreochromis niloticus GN=LOC100704671 PE=4 SV=1	0
c112802_g1_i1	50.582	0.392853	0.00776665	-7.00849	1.14e-06	2.86e-05	60	33	50	0	0	1	ENSONIP00000008123	G protein-coupled receptor 158a [Source:ZFIN;Acc:ZDB-GENE-060130-18]	5e-111	ENSDARP00000120751	G protein-coupled receptor 158a [Source:ZFIN;Acc:ZDB-GENE-060130-18]	3e-93	ENSORLP00000011759	si:dkey-174a16.1 [Source:ZFIN;Acc:ZDB-GENE-131119-56]	2e-73	sp|E1BBQ2|GP158_BOVIN	Probable G-protein coupled receptor 158 OS=Bos taurus GN=GPR158 PE=3 SV=2	6e-65	E6ZJC4_DICLA	Probable G-protein coupled receptor 158 OS=Dicentrarchus labrax GN=GPR158 PE=4 SV=1	5e-118
c206141_g1_i1	436.155	3.392	0.00777706	-7.00656	1.67e-13	2.51e-11	431	236	593	6	2	2			NA			NA			NA			NA	Q4SCW3_TETNG	Chromosome 14 SCAF14647, whole genome shotgun sequence. (Fragment) OS=Tetraodon nigroviridis GN=GSTENG00020311001 PE=4 SV=1	8e-14
c139314_g1_i1	131.6	1.0303	0.00782898	-6.99696	4.58e-07	1.3e-05	123	82	171	3	0	0			NA			NA			NA			NA			NA
c51381_g1_i1	34.7884	0.272851	0.00784317	-6.99435	0.00334151	0.0194084	14	51	23	0	1	0	ENSONIP00000026262	TAF13 RNA polymerase II, TATA box binding protein (TBP)-associated factor [Source:ZFIN;Acc:ZDB-GENE-030131-2873]	1e-59	ENSDARP00000095109	TAF13 RNA polymerase II, TATA box binding protein (TBP)-associated factor [Source:ZFIN;Acc:ZDB-GENE-030131-2873]	8e-57	ENSORLP00000003126	TAF13 RNA polymerase II, TATA box binding protein (TBP)-associated factor [Source:ZFIN;Acc:ZDB-GENE-030131-2873]	9e-59	sp|Q5R9W6|TAF13_PONAB	Transcription initiation factor TFIID subunit 13 OS=Pongo abelii GN=TAF13 PE=2 SV=1	1e-53	I3KYR5_ORENI	Uncharacterized protein OS=Oreochromis niloticus GN=LOC100707051 PE=4 SV=1	1e-60
c193064_g1_i1	3224.1	25.4046	0.00787961	-6.98766	2.07e-10	1.53e-08	2991	2102	4080	21	35	22			NA			NA			NA			NA			NA
c115812_g1_i1	3761.68	29.8198	0.00792728	-6.97896	6.54e-14	1.07e-11	4297	2431	3928	35	35	21			NA			NA			NA			NA			NA
c216792_g1_i1	43.1179	0.343432	0.00796497	-6.97212	2.63e-06	5.79e-05	63	26	33	1	0	0			NA			NA			NA			NA			NA
c77244_g1_i1	180.009	1.43484	0.00797095	-6.97103	1.12e-05	0.000194571	233	47	258	1	4	0	ENSONIP00000008871	aggrecan a [Source:ZFIN;Acc:ZDB-GENE-050208-221]	2e-74	ENSDARP00000026455	aggrecan a [Source:ZFIN;Acc:ZDB-GENE-050208-221]	1e-92	ENSORLP00000000123	aggrecan a [Source:ZFIN;Acc:ZDB-GENE-050208-221]	4e-73	sp|Q28343|PGCA_CANFA	Aggrecan core protein OS=Canis familiaris GN=ACAN PE=2 SV=2	2e-63	G3PYS9_GASAC	Uncharacterized protein (Fragment) OS=Gasterosteus aculeatus PE=4 SV=1	2e-97
c73389_g1_i1	34.1176	0.272851	0.00799737	-6.96626	7.29e-05	0.000918255	17	34	42	0	1	0	ENSONIP00000018968	death-associated protein kinase 2 [Source:ZFIN;Acc:ZDB-GENE-080402-8]	1e-13	ENSDARP00000081187	death-associated protein kinase 2 [Source:ZFIN;Acc:ZDB-GENE-080402-8]	2e-13			NA			NA	M4A4B3_XIPMA	Uncharacterized protein (Fragment) OS=Xiphophorus maculatus PE=4 SV=1	8e-15
c33498_g1_i1	174.413	1.40199	0.00803835	-6.95889	1.06e-10	8.44e-09	159	117	219	1	1	2	ENSONIP00000021325	extracellular leucine-rich repeat and fibronectin type III domain containing 2 [Source:ZFIN;Acc:ZDB-GENE-080327-26]	4e-27	ENSDARP00000102362	extracellular leucine-rich repeat and fibronectin type III domain containing 2 [Source:ZFIN;Acc:ZDB-GENE-080327-26]	1e-24	ENSORLP00000023607	extracellular leucine-rich repeat and fibronectin type III domain containing 2 [Source:ZFIN;Acc:ZDB-GENE-080327-26]	1e-26	sp|Q5R3F8|PPR29_HUMAN	Protein phosphatase 1 regulatory subunit 29 OS=Homo sapiens GN=ELFN2 PE=1 SV=1	2e-20	I3KJN0_ORENI	Uncharacterized protein (Fragment) OS=Oreochromis niloticus GN=ELFN2 (1 of 2) PE=4 SV=1	5e-28
c153869_g1_i1	3020.93	24.3178	0.00804978	-6.95683	1.26e-15	2.9e-13	2965	2117	3438	24	33	18	ENSONIP00000011668	bloodthirsty-related gene family, member 30 [Source:ZFIN;Acc:ZDB-GENE-040426-1407]	0	ENSDARP00000107732	bloodthirsty-related gene family, member 30 [Source:ZFIN;Acc:ZDB-GENE-040426-1407]	0	ENSORLP00000023598	bloodthirsty-related gene family, member 30 [Source:ZFIN;Acc:ZDB-GENE-040426-1407]	0	sp|Q96LD4|TRI47_HUMAN	Tripartite motif-containing protein 47 OS=Homo sapiens GN=TRIM47 PE=1 SV=2	8e-46	H2RKW4_TAKRU	Uncharacterized protein (Fragment) OS=Takifugu rubripes GN=LOC101061080 PE=4 SV=1	0
c89958_g1_i1	33.7435	0.272851	0.00808606	-6.95035	6e-05	0.000782718	31	29	33	0	1	0			NA			NA			NA			NA			NA
c151225_g1_i1	11953.9	96.6717	0.00808702	-6.95018	0.00161425	0.0109718	11998	7696	14296	77	135	85	ENSONIP00000009951	family with sequence similarity 213, member Ab [Source:ZFIN;Acc:ZDB-GENE-060929-88]	4e-96	ENSDARP00000115912	family with sequence similarity 213, member Aa [Source:ZFIN;Acc:ZDB-GENE-030131-2459]	3e-79	ENSORLP00000014494	family with sequence similarity 213, member Ab [Source:ZFIN;Acc:ZDB-GENE-060929-88]	2e-86	sp|Q6PBP3|F213A_DANRE	Redox-regulatory protein FAM213A OS=Danio rerio GN=fam213a PE=2 SV=2	2e-78	M4ATB7_XIPMA	Uncharacterized protein (Fragment) OS=Xiphophorus maculatus PE=4 SV=1	1e-97
c161327_g1_i1	2558.38	20.7024	0.00809198	-6.94929	1.69e-15	3.74e-13	2032	1852	3339	17	30	17	ENSONIP00000026197	syntaxin 11 [Source:HGNC Symbol;Acc:11429]	1e-141	ENSDARP00000045396	syntaxin 11b, tandem duplicate 1 [Source:ZFIN;Acc:ZDB-GENE-040426-1893]	3e-107	ENSORLP00000025070	syntaxin 11 [Source:HGNC Symbol;Acc:11429]	2e-68	sp|Q9D3G5|STX11_MOUSE	Syntaxin-11 OS=Mus musculus GN=Stx11 PE=2 SV=1	1e-63	G3P1F1_GASAC	Uncharacterized protein OS=Gasterosteus aculeatus PE=4 SV=1	2e-154
c153533_g1_i1	253.322	2.10054	0.008292	-6.91406	3.08e-10	2.14e-08	240	173	304	1	5	1	ENSONIP00000005014	si:dkey-56n2.1 [Source:ZFIN;Acc:ZDB-GENE-131122-68]	1e-58	ENSDARP00000102430	glutamate receptor, metabotropic 8 [Source:HGNC Symbol;Acc:4600]	2e-54	ENSORLP00000016586	glutamate receptor, metabotropic 8a [Source:ZFIN;Acc:ZDB-GENE-110421-2]	3e-51	sp|P70579|GRM8_RAT	Metabotropic glutamate receptor 8 OS=Rattus norvegicus GN=Grm8 PE=1 SV=1	6e-48	G3P1V4_GASAC	Uncharacterized protein (Fragment) OS=Gasterosteus aculeatus GN=GRM8 (1 of 2) PE=4 SV=1	2e-60
c5827_g1_i1	82.6526	0.686865	0.00831026	-6.91089	0.000279773	0.00272357	65	70	94	2	0	0			NA			NA			NA			NA	M4AYH0_XIPMA	Uncharacterized protein OS=Xiphophorus maculatus PE=4 SV=1	5e-08
c4984_g1_i1	41.1591	0.343432	0.00834401	-6.90504	0.00584787	0.0299269	73	3	49	1	0	0	ENSONIP00000020265	secreted frizzled-related protein 1a [Source:ZFIN;Acc:ZDB-GENE-040310-5]	5e-12	ENSDARP00000051490	secreted frizzled-related protein 1a [Source:ZFIN;Acc:ZDB-GENE-040310-5]	9e-12	ENSORLP00000020245	Oryzias latipes secreted frizzled-related protein 1 (sfrp1), mRNA. [Source:RefSeq mRNA;Acc:NM_001104837]	3e-13	sp|Q8N474|SFRP1_HUMAN	Secreted frizzled-related protein 1 OS=Homo sapiens GN=SFRP1 PE=1 SV=1	8e-10	H2SI86_TAKRU	Uncharacterized protein (Fragment) OS=Takifugu rubripes GN=LOC101073317 PE=4 SV=1	4e-12
c205214_g1_i1	46.8942	0.392853	0.00837743	-6.89928	3.55e-06	7.44e-05	36	42	51	0	0	1	ENSONIP00000016206	si:dkey-226m8.7 [Source:ZFIN;Acc:ZDB-GENE-060526-259]	1e-20	ENSDARP00000110359	interferon induced transmembrane protein 5 [Source:ZFIN;Acc:ZDB-GENE-030131-8970]	1e-08	ENSORLP00000020227	si:dkey-226m8.7 [Source:ZFIN;Acc:ZDB-GENE-060526-259]	3e-16	sp|A6NNB3|IFM5_HUMAN	Interferon-induced transmembrane protein 5 OS=Homo sapiens GN=IFITM5 PE=2 SV=1	4e-07	B3TJI7_LARCR	Interferon-inducible transmembrane protein 1 OS=Larimichthys crocea PE=2 SV=1	2e-24
c36563_g1_i1	1684.14	14.1464	0.0083998	-6.89543	0.00112618	0.00826817	882	831	3241	9	29	8	ENSONIP00000024186	family with sequence similarity 159, member A [Source:HGNC Symbol;Acc:28757]	1e-83			NA	ENSORLP00000017909	family with sequence similarity 159, member A [Source:HGNC Symbol;Acc:28757]	1e-47	sp|Q6UWV7|F159A_HUMAN	Membrane protein FAM159A OS=Homo sapiens GN=FAM159A PE=2 SV=2	6e-33	I3KSU0_ORENI	Uncharacterized protein OS=Oreochromis niloticus GN=LOC100706375 PE=4 SV=1	4e-79
c204562_g1_i1	105.743	0.889135	0.00840842	-6.89395	3.19e-09	1.72e-07	89	77	132	1	2	0			NA			NA			NA			NA			NA
c6080_g1_i1	2215.99	18.642	0.00841249	-6.89325	2.06e-06	4.72e-05	1893	1970	2226	26	14	15	ENSONIP00000002022	si:rp71-17i16.4 [Source:ZFIN;Acc:ZDB-GENE-090312-215]	3e-108	ENSDARP00000116801	troponin C type 2 (fast) [Source:HGNC Symbol;Acc:11944]	4e-103	ENSORLP00000002192	si:rp71-17i16.4 [Source:ZFIN;Acc:ZDB-GENE-090312-215]	5e-106	sp|P81660|TNNC2_ANGAN	Troponin C, skeletal muscle OS=Anguilla anguilla PE=1 SV=1	4e-94	I3IZI2_ORENI	Uncharacterized protein OS=Oreochromis niloticus GN=TNNC2 (2 of 2) PE=4 SV=1	6e-104
c155912_g1_i1	2268.28	19.1473	0.00844131	-6.88832	3.41e-15	7.19e-13	2116	1395	2978	18	36	8	ENSONIP00000013057	opsin 3 [Source:ZFIN;Acc:ZDB-GENE-080227-16]	0	ENSDARP00000069184	opsin 3 [Source:ZFIN;Acc:ZDB-GENE-080227-16]	0	ENSORLP00000001014	opsin 3 [Source:ZFIN;Acc:ZDB-GENE-080227-16]	0	sp|Q9H1Y3|OPN3_HUMAN	Opsin-3 OS=Homo sapiens GN=OPN3 PE=1 SV=1	4e-136	I3JW12_ORENI	Uncharacterized protein OS=Oreochromis niloticus GN=LOC100706362 PE=3 SV=1	0
c5325_g1_i1	78.2018	0.665704	0.00851265	-6.87618	0.00474156	0.0254837	52	104	45	0	1	1	ENSONIP00000019749	tryptophanyl tRNA synthetase 2, mitochondrial [Source:ZFIN;Acc:ZDB-GENE-050306-26]	2e-76	ENSDARP00000010571	tryptophanyl tRNA synthetase 2, mitochondrial [Source:ZFIN;Acc:ZDB-GENE-050306-26]	9e-58	ENSORLP00000010651	tryptophanyl tRNA synthetase 2, mitochondrial [Source:ZFIN;Acc:ZDB-GENE-050306-26]	2e-75	sp|Q9CYK1|SYWM_MOUSE	Tryptophan--tRNA ligase, mitochondrial OS=Mus musculus GN=Wars2 PE=2 SV=2	2e-52	H2UVY7_TAKRU	Uncharacterized protein (Fragment) OS=Takifugu rubripes GN=LOC101070571 PE=3 SV=1	2e-80
c11204_g1_i1	80.6327	0.686865	0.00851844	-6.87519	0.00476653	0.0255944	141	36	55	2	0	0			NA			NA			NA			NA			NA
c195747_g1_i1	10858.1	92.6556	0.00853328	-6.87268	7.49e-09	3.67e-07	8933	8492	12936	128	118	42	ENSONIP00000001517	si:ch73-141c7.1 [Source:ZFIN;Acc:ZDB-GENE-040426-1760]	3e-109	ENSDARP00000024330	si:ch73-141c7.1 [Source:ZFIN;Acc:ZDB-GENE-040426-1760]	3e-89	ENSORLP00000005210	si:ch73-141c7.1 [Source:ZFIN;Acc:ZDB-GENE-040426-1760]	8e-92	sp|Q6PBN4|CQ10X_DANRE	Coenzyme Q-binding protein COQ10 homolog, mitochondrial OS=Danio rerio GN=zgc:73324 PE=2 SV=2	3e-88	I3IY27_ORENI	Uncharacterized protein OS=Oreochromis niloticus GN=LOC100704234 PE=4 SV=1	4e-112
c173701_g1_i1	31.5956	0.272851	0.00863574	-6.85546	0.000159082	0.00172915	46	20	23	0	1	0			NA			NA			NA			NA			NA
c31104_g1_i1	274.729	2.37339	0.00863905	-6.85491	0.000114081	0.001322	151	181	456	1	6	1	ENSONIP00000016704	nuclear receptor subfamily 2, group E, member 1 [Source:ZFIN;Acc:ZDB-GENE-040801-127]	0	ENSDARP00000013317	nuclear receptor subfamily 2, group E, member 1 [Source:ZFIN;Acc:ZDB-GENE-040801-127]	0	ENSORLP00000016838	Oryzias latipes tailless (tll), mRNA. [Source:RefSeq mRNA;Acc:NM_001104873]	0	sp|Q9YGL3|NR2E1_ORYLA	Nuclear receptor subfamily 2 group E member 1 OS=Oryzias latipes GN=nr2e1 PE=2 SV=1	0	G3P2J0_GASAC	Uncharacterized protein OS=Gasterosteus aculeatus PE=3 SV=1	0
c164826_g1_i1	39.5824	0.343432	0.0086764	-6.84869	1.56e-05	0.000255761	48	37	22	1	0	0	ENSONIP00000026673	coiled-coil domain containing 85B [Source:ZFIN;Acc:ZDB-GENE-060130-56]	1e-90	ENSDARP00000082317	coiled-coil domain containing 85B [Source:ZFIN;Acc:ZDB-GENE-060130-56]	1e-86	ENSORLP00000002539	coiled-coil domain containing 85B [Source:ZFIN;Acc:ZDB-GENE-060130-56]	1e-87	sp|Q15834|CC85B_HUMAN	Coiled-coil domain-containing protein 85B OS=Homo sapiens GN=CCDC85B PE=1 SV=2	9e-34	I3KZX6_ORENI	Uncharacterized protein OS=Oreochromis niloticus GN=LOC100693607 PE=4 SV=1	3e-89
c194137_g1_i1	3178.7	27.7566	0.00873206	-6.83946	3.29e-15	7e-13	2754	2869	3090	54	28	4			NA			NA			NA			NA	K7F1M8_PELSI	Uncharacterized protein OS=Pelodiscus sinensis PE=4 SV=1	1e-12
c122313_g1_i1	39.2978	0.343432	0.00873923	-6.83828	0.000829713	0.00650407	34	14	69	1	0	0			NA			NA			NA			NA			NA
c7999_g1_i1	78.4476	0.686865	0.00875571	-6.83556	0.0018141	0.012034	10	57	158	2	0	0			NA			NA			NA			NA			NA
c117198_g1_i1	30.9497	0.272851	0.00881596	-6.82567	0.00183397	0.0121366	58	11	21	0	1	0			NA			NA			NA			NA			NA
c123483_g1_i1	75.3731	0.665704	0.00883212	-6.82302	2.79e-05	0.000415767	12	71	126	0	1	1	ENSONIP00000024916	MTOR associated protein, LST8 homolog (S. cerevisiae) [Source:ZFIN;Acc:ZDB-GENE-030131-6176]	9e-23	ENSDARP00000115056	MTOR associated protein, LST8 homolog (S. cerevisiae) [Source:ZFIN;Acc:ZDB-GENE-030131-6176]	2e-23	ENSORLP00000003877	MTOR associated protein, LST8 homolog (S. cerevisiae) [Source:ZFIN;Acc:ZDB-GENE-030131-6176]	7e-23	sp|Q803V5|LST8_DANRE	Target of rapamycin complex subunit lst8 OS=Danio rerio GN=mlst8 PE=2 SV=1	1e-21	E9QHM2_DANRE	Target of rapamycin complex subunit lst8 OS=Danio rerio GN=mlst8 PE=4 SV=1	2e-21
c7340_g1_i1	100.306	0.889135	0.00886419	-6.81779	1.28e-08	5.83e-07	107	71	104	1	2	0			NA			NA			NA			NA			NA
c153594_g1_i1	10816	97.2655	0.00899275	-6.79702	0.000528615	0.004537	8638	14255	4863	69	189	56	ENSONIP00000008001	Uncharacterized protein [Source:UniProtKB/TrEMBL;Acc:I3JGL0]	0	ENSDARP00000109107	Uncharacterized protein [Source:UniProtKB/TrEMBL;Acc:E7F0V6]	0	ENSORLP00000005328	Uncharacterized protein [Source:UniProtKB/TrEMBL;Acc:H2LH73]	0	sp|Q96EP0|RNF31_HUMAN	E3 ubiquitin-protein ligase RNF31 OS=Homo sapiens GN=RNF31 PE=1 SV=1	0	G3PPR4_GASAC	Uncharacterized protein (Fragment) OS=Gasterosteus aculeatus PE=4 SV=1	0
c4008_g1_i1	3624.93	32.6661	0.00901152	-6.79401	0.000110479	0.00128703	3303	2596	4318	41	35	23	ENSONIP00000013549	troponin I, skeletal, fast 2a, tandem duplicate 1 [Source:ZFIN;Acc:ZDB-GENE-041114-60]	1e-81	ENSDARP00000031650	troponin I, skeletal, fast 2a, tandem duplicate 1 [Source:ZFIN;Acc:ZDB-GENE-041114-60]	1e-74	ENSORLP00000000672	troponin I, skeletal, fast 2a, tandem duplicate 1 [Source:ZFIN;Acc:ZDB-GENE-041114-60]	9e-87	sp|P68247|TNNI2_COTJA	Troponin I, fast skeletal muscle OS=Coturnix coturnix japonica GN=TNNI2 PE=3 SV=2	5e-60	H2L4I0_ORYLA	Uncharacterized protein OS=Oryzias latipes GN=LOC101155425 PE=4 SV=1	6e-86
c6832_g1_i1	210.354	1.89827	0.00902419	-6.79199	3.12e-07	9.38e-06	199	214	152	2	3	1	ENSONIP00000023209	cholinergic receptor, nicotinic, beta 1 (muscle) [Source:ZFIN;Acc:ZDB-GENE-070821-4]	0	ENSDARP00000092302	cholinergic receptor, nicotinic, beta 1 (muscle) [Source:ZFIN;Acc:ZDB-GENE-070821-4]	2e-160	ENSORLP00000004440	cholinergic receptor, nicotinic, beta 1 (muscle) [Source:ZFIN;Acc:ZDB-GENE-070821-4]	4e-170	sp|P49579|ACHB_XENLA	Acetylcholine receptor subunit beta (Fragment) OS=Xenopus laevis GN=chrnb1 PE=2 SV=1	5e-117	I3KQ14_ORENI	Uncharacterized protein OS=Oreochromis niloticus GN=LOC100692459 PE=3 SV=1	0
c77847_g1_i1	1356.51	12.2484	0.00902935	-6.79116	1.16e-14	2.23e-12	1757	977	1051	5	17	15	ENSONIP00000017858	junctional adhesion molecule 2b [Source:ZFIN;Acc:ZDB-GENE-080229-3]	9e-137	ENSDARP00000102441	junctional adhesion molecule 2b [Source:ZFIN;Acc:ZDB-GENE-080229-3]	2e-83	ENSORLP00000015744	junctional adhesion molecule 2b [Source:ZFIN;Acc:ZDB-GENE-080229-3]	8e-126	sp|P57087|JAM2_HUMAN	Junctional adhesion molecule B OS=Homo sapiens GN=JAM2 PE=1 SV=1	1e-40	M4AB28_XIPMA	Uncharacterized protein (Fragment) OS=Xiphophorus maculatus PE=4 SV=1	2e-133
c124639_g1_i1	90.5192	0.818554	0.00904288	-6.789	8.08e-08	2.9e-06	72	83	93	0	3	0			NA			NA			NA			NA			NA
c33313_g1_i1	30.0349	0.272851	0.00908449	-6.78238	6.77e-05	0.000863498	15	25	44	0	1	0			NA			NA			NA			NA			NA
c112408_g1_i1	5555.32	50.5357	0.0090968	-6.78042	9.46e-12	9.78e-10	6028	3523	6237	63	80	18	ENSONIP00000004366	Uncharacterized protein [Source:UniProtKB/TrEMBL;Acc:I3J676]	6e-174	ENSDARP00000092438	si:dkey-27f16.4 [Source:ZFIN;Acc:ZDB-GENE-090313-295]	0	ENSORLP00000017763	von Willebrand factor A domain containing 7 [Source:HGNC Symbol;Acc:13939]	4e-76	sp|Q9JHA8|VWA7_MOUSE	von Willebrand factor A domain-containing protein 7 OS=Mus musculus GN=Vwa7 PE=2 SV=1	8e-95	F1Q8W1_DANRE	Uncharacterized protein OS=Danio rerio GN=si:dkey-27f16.4 PE=4 SV=1	0
c114149_g1_i1	5481.51	49.9341	0.00910955	-6.7784	7.29e-12	7.67e-10	7688	3150	4761	65	58	30	ENSONIP00000024770	eomesodermin homolog a [Source:ZFIN;Acc:ZDB-GENE-001228-1]	0	ENSDARP00000007733	eomesodermin homolog a [Source:ZFIN;Acc:ZDB-GENE-001228-1]	0	ENSORLP00000002878	eomesodermin homolog a [Source:ZFIN;Acc:ZDB-GENE-001228-1]	0	sp|P79944|EOMES_XENLA	Eomesodermin OS=Xenopus laevis GN=eomes PE=2 SV=1	0	I3KUH4_ORENI	Uncharacterized protein OS=Oreochromis niloticus GN=LOC100693371 PE=3 SV=1	0
c210719_g1_i1	67.651	0.616284	0.00910976	-6.77837	1.62e-06	3.86e-05	34	66	85	1	1	0			NA			NA			NA			NA			NA
c92802_g1_i1	86.0289	0.785706	0.00913305	-6.77469	0.00268434	0.0163277	27	101	101	0	0	2			NA			NA			NA			NA			NA
c112478_g1_i1	872.425	8.06821	0.00924803	-6.75664	4.19e-14	7.16e-12	880	662	895	7	15	4			NA			NA			NA			NA			NA
c153072_g1_i1	3691.22	34.2867	0.00928872	-6.7503	4.45e-15	9.22e-13	3632	2968	3645	42	44	20			NA			NA			NA			NA			NA
c28884_g1_i1	527.254	4.94225	0.00937357	-6.73719	3.92e-06	8.1e-05	400	349	755	4	3	7	ENSONIP00000024173	N-acetylated alpha-linked acidic dipeptidase-like 2 [Source:HGNC Symbol;Acc:23219]	0	ENSDARP00000105873	Uncharacterized protein [Source:UniProtKB/TrEMBL;Acc:E7F4M9]	1e-141	ENSORLP00000013901	N-acetylated alpha-linked acidic dipeptidase 2 [Source:ZFIN;Acc:ZDB-GENE-040426-1025]	2e-24	sp|Q58DX5|NADL2_HUMAN	Inactive N-acetylated-alpha-linked acidic dipeptidase-like protein 2 OS=Homo sapiens GN=NAALADL2 PE=1 SV=3	3e-107	I3KSS7_ORENI	Uncharacterized protein OS=Oreochromis niloticus PE=4 SV=1	0
c72137_g1_i1	1809.84	17.035	0.00941246	-6.73121	1.36e-11	1.36e-09	1432	1139	2613	19	27	8			NA	ENSDARP00000095520	myeloid/lymphoid or mixed-lineage leukemia (trithorax homolog, Drosophila); translocated to, 11 [Source:ZFIN;Acc:ZDB-GENE-030131-3007]	3e-07			NA	sp|A3KQS5|AF1Q_DANRE	Protein AF1q OS=Danio rerio GN=mllt11 PE=3 SV=1	3e-06	C1BLN6_OSMMO	AF1q OS=Osmerus mordax GN=AF1Q PE=4 SV=1	1e-07
c200346_g1_i1	99.7121	0.938556	0.00941266	-6.73118	3.23e-08	1.3e-06	62	90	123	0	2	1			NA			NA			NA			NA			NA
c5442_g1_i1	936.226	8.82107	0.00942194	-6.72976	1.01e-05	0.000178153	561	638	1474	7	12	8			NA	ENSDARP00000108614	Uncharacterized protein [Source:UniProtKB/TrEMBL;Acc:E7F6W3]	4e-06			NA			NA			NA
c129607_g1_i1	28.9456	0.272851	0.00942634	-6.72909	0.000284675	0.00276344	14	31	33	0	1	0			NA			NA			NA			NA			NA
c2808_g1_i1	4260.08	40.2687	0.00945256	-6.72508	1.07e-13	1.67e-11	3786	2981	5277	21	65	39	ENSONIP00000016958	aldehyde dehydrogenase 3 family, member B2 [Source:ZFIN;Acc:ZDB-GENE-060531-79]	0	ENSDARP00000115724	aldehyde dehydrogenase 3 family, member B2 [Source:ZFIN;Acc:ZDB-GENE-060531-79]	0	ENSORLP00000009311	aldehyde dehydrogenase 3 family, member B2 [Source:ZFIN;Acc:ZDB-GENE-060531-79]	0	sp|P43353|AL3B1_HUMAN	Aldehyde dehydrogenase family 3 member B1 OS=Homo sapiens GN=ALDH3B1 PE=1 SV=1	1e-155	H2UP72_TAKRU	Aldehyde dehydrogenase OS=Takifugu rubripes GN=LOC101077066 PE=3 SV=1	0
c155752_g1_i1	2023.17	19.1356	0.00945819	-6.72422	1.09e-14	2.1e-12	1834	1449	2420	20	32	9	ENSONIP00000020405	lin-28 homolog A (C. elegans) [Source:HGNC Symbol;Acc:15986]	3e-107	ENSDARP00000015591	Uncharacterized protein [Source:UniProtKB/TrEMBL;Acc:E7F2G7]	2e-92	ENSORLP00000018015	lin-28 homolog A (C. elegans) [Source:HGNC Symbol;Acc:15986]	1e-107	sp|Q45KJ5|LN28A_CHICK	Protein lin-28 homolog A OS=Gallus gallus GN=LIN28A PE=2 SV=2	5e-90	M4AJH1_XIPMA	Uncharacterized protein OS=Xiphophorus maculatus GN=LIN28A PE=4 SV=1	1e-103
c45589_g1_i1	458.674	4.34225	0.00946695	-6.72288	5.93e-11	4.99e-09	365	429	459	4	8	2			NA			NA			NA			NA			NA
c196743_g1_i1	77.5757	0.736285	0.00949118	-6.7192	0.000390714	0.00356864	28	50	146	1	0	1			NA			NA			NA			NA			NA
c161188_g1_i1	197.266	1.87711	0.00951565	-6.71548	4.84e-08	1.86e-06	225	178	134	0	4	2			NA			NA			NA			NA	M3ZDH4_XIPMA	Uncharacterized protein OS=Xiphophorus maculatus GN=DLGAP2 (1 of 2) PE=4 SV=1	6e-11
c47197_g1_i1	28.5899	0.272851	0.00954364	-6.71124	0.000144731	0.00160104	21	18	43	0	1	0	ENSONIP00000026676	Uncharacterized protein [Source:UniProtKB/TrEMBL;Acc:I3KZX9]	3e-39			NA			NA			NA	I3KZX9_ORENI	Uncharacterized protein OS=Oreochromis niloticus PE=4 SV=1	8e-40
c126300_g1_i1	71.9455	0.686865	0.00954701	-6.71074	1.89e-07	6.08e-06	61	61	77	2	0	0			NA			NA			NA			NA			NA
c201121_g1_i1	40.8942	0.392853	0.00960658	-6.70176	0.000130895	0.00148024	21	51	35	0	0	1			NA			NA			NA			NA			NA
c125508_g1_i1	171.119	1.64658	0.00962242	-6.69938	0.0107144	0.0475408	33	92	379	4	1	0	ENSONIP00000015750	NK6 homeobox 1 [Source:ZFIN;Acc:ZDB-GENE-040718-178]	7e-108	ENSDARP00000035373	NK6 homeobox 1 [Source:ZFIN;Acc:ZDB-GENE-040718-178]	7e-108	ENSORLP00000023723	NK6 homeobox 1 [Source:ZFIN;Acc:ZDB-GENE-040718-178]	1e-107	sp|O35762|NKX61_RAT	Homeobox protein Nkx-6.1 OS=Rattus norvegicus GN=Nkx6-1 PE=2 SV=1	6e-102	H2S310_TAKRU	Uncharacterized protein OS=Takifugu rubripes GN=LOC101072825 PE=3 SV=1	1e-108
c121197_g1_i1	35.5877	0.343432	0.00965031	-6.69521	3.33e-05	0.000481999	34	19	50	1	0	0	ENSONIP00000002622	calcium channel, voltage-dependent, T type, alpha 1I subunit [Source:ZFIN;Acc:ZDB-GENE-060503-324]	1e-46	ENSDARP00000079651	calcium channel, voltage-dependent, T type, alpha 1I subunit [Source:ZFIN;Acc:ZDB-GENE-060503-324]	2e-51	ENSORLP00000013388	calcium channel, voltage-dependent, T type, alpha 1I subunit [Source:ZFIN;Acc:ZDB-GENE-060503-324]	2e-45	sp|Q9P0X4|CAC1I_HUMAN	Voltage-dependent T-type calcium channel subunit alpha-1I OS=Homo sapiens GN=CACNA1I PE=1 SV=1	1e-45	W5LE76_ASTMX		9e-54
c55046_g1_i1	68.9572	0.665704	0.00965388	-6.69468	0.00309459	0.0182576	13	79	93	0	1	1			NA			NA			NA			NA			NA
c2974_g1_i1	2879.64	27.8041	0.0096554	-6.69445	0.000113767	0.0013194	1476	3607	2445	25	33	26	ENSONIP00000004112		4e-180	ENSDARP00000102004	Uncharacterized protein [Source:UniProtKB/TrEMBL;Acc:E7F2F0]	1e-23	ENSORLP00000016560	EF-hand and coiled-coil domain containing 1 [Source:HGNC Symbol;Acc:25692]	4e-29	sp|Q9HA90|EFCC1_HUMAN	EF-hand and coiled-coil domain-containing protein 1 OS=Homo sapiens GN=EFCC1 PE=2 SV=2	5e-53	E6ZGA6_DICLA	EF-hand domain-containing protein OS=Dicentrarchus labrax GN=DLA_It00480 PE=4 SV=1	0
c9910_g1_i1	35.4746	0.343432	0.00968107	-6.69062	4.66e-05	0.00063482	30	35	31	1	0	0	ENSONIP00000018968	death-associated protein kinase 2 [Source:ZFIN;Acc:ZDB-GENE-080402-8]	1e-36	ENSDARP00000100879	death-associated protein kinase 2 [Source:ZFIN;Acc:ZDB-GENE-080402-8]	3e-28	ENSORLP00000022488	death-associated protein kinase 3 [Source:ZFIN;Acc:ZDB-GENE-030131-3026]	1e-09	sp|O43293|DAPK3_HUMAN	Death-associated protein kinase 3 OS=Homo sapiens GN=DAPK3 PE=1 SV=1	2e-08	G3PZ18_GASAC	Uncharacterized protein OS=Gasterosteus aculeatus PE=4 SV=1	6e-43
c3319_g1_i1	35.2213	0.343432	0.0097507	-6.68028	4.38e-05	0.000602477	21	23	57	1	0	0	ENSONIP00000019978	si:dkey-97a13.9 [Source:ZFIN;Acc:ZDB-GENE-070912-619]	9e-10			NA	ENSORLP00000011192	Uncharacterized protein [Source:UniProtKB/TrEMBL;Acc:H2LYH5]	7e-09			NA	G3Q7V3_GASAC	Uncharacterized protein OS=Gasterosteus aculeatus PE=4 SV=1	6e-06
c117703_g1_i1	477.261	4.6623	0.00976888	-6.67759	4.5e-11	3.89e-09	675	283	396	9	0	4	ENSONIP00000013562	troponin I type 2 (skeletal, fast) [Source:HGNC Symbol;Acc:11946]	3e-64	ENSDARP00000037759	troponin I, skeletal, fast 2a, tandem duplicate 4 [Source:ZFIN;Acc:ZDB-GENE-040625-119]	3e-48	ENSORLP00000000692	troponin I type 2 (skeletal, fast) [Source:HGNC Symbol;Acc:11946]	2e-65	sp|P68247|TNNI2_COTJA	Troponin I, fast skeletal muscle OS=Coturnix coturnix japonica GN=TNNI2 PE=3 SV=2	2e-31	H2L4J9_ORYLA	Uncharacterized protein (Fragment) OS=Oryzias latipes GN=TNNI2 (1 of 5) PE=4 SV=1	3e-65
c123097_g1_i1	27.8726	0.272851	0.00978925	-6.67459	4.05e-05	0.000564555	27	21	30	0	1	0	ENSONIP00000006383	si:dkey-8k3.1 [Source:ZFIN;Acc:ZDB-GENE-100922-112]	6e-53	ENSDARP00000116907	tenascin C [Source:ZFIN;Acc:ZDB-GENE-980526-104]	7e-11	ENSORLP00000001328	tenascin XB [Source:HGNC Symbol;Acc:11976]	2e-47	sp|Q05546|TENR_RAT	Tenascin-R OS=Rattus norvegicus GN=Tnr PE=1 SV=1	1e-11	I3JBZ3_ORENI	Uncharacterized protein (Fragment) OS=Oreochromis niloticus PE=4 SV=1	6e-51
c193059_g1_i1	1926.42	18.9216	0.00982216	-6.66974	1.8e-14	3.31e-12	1614	1730	1944	23	26	10	ENSONIP00000008278	diacylglycerol kinase, beta [Source:ZFIN;Acc:ZDB-GENE-070126-1]	0	ENSDARP00000129287	diacylglycerol kinase, beta [Source:ZFIN;Acc:ZDB-GENE-070126-1]	0	ENSORLP00000020877	diacylglycerol kinase, beta [Source:ZFIN;Acc:ZDB-GENE-070126-1]	0	sp|Q9Y6T7|DGKB_HUMAN	Diacylglycerol kinase beta OS=Homo sapiens GN=DGKB PE=2 SV=2	0	I3JHD4_ORENI	Uncharacterized protein OS=Oreochromis niloticus PE=4 SV=1	0
c93009_g1_i1	27.7362	0.272851	0.00983737	-6.66751	0.00132541	0.009395	18	33	22	0	1	0	ENSONIP00000001283	major facilitator superfamily domain containing 2B [Source:ZFIN;Acc:ZDB-GENE-041210-308]	1e-11	ENSDARP00000043952	major facilitator superfamily domain containing 2B [Source:ZFIN;Acc:ZDB-GENE-041210-308]	6e-15	ENSORLP00000012642	major facilitator superfamily domain containing 2B [Source:ZFIN;Acc:ZDB-GENE-041210-308]	5e-11	sp|A4IH46|MFS2B_XENTR	Major facilitator superfamily domain-containing protein 2B OS=Xenopus tropicalis GN=mfsd2b PE=2 SV=1	4e-08	W5LD69_ASTMX		9e-17
c195432_g1_i1	1410.95	13.8808	0.0098379	-6.66743	6.72e-09	3.34e-07	1998	644	1444	19	14	9	ENSONIP00000001020		8e-57	ENSDARP00000050870	regulator of G-protein signaling 3b [Source:ZFIN;Acc:ZDB-GENE-060531-24]	7e-39	ENSORLP00000021997	Uncharacterized protein [Source:UniProtKB/TrEMBL;Acc:H2MT99]	1e-52	sp|P49796|RGS3_HUMAN	Regulator of G-protein signaling 3 OS=Homo sapiens GN=RGS3 PE=1 SV=2	2e-27	I3IWN0_ORENI	Uncharacterized protein OS=Oreochromis niloticus PE=4 SV=1	4e-53
c39345_g1_i1	158.171	1.576	0.0099639	-6.64907	8.71e-10	5.43e-08	195	70	196	3	2	0			NA			NA			NA			NA			NA
c224644_g1_i1	342.681	3.45311	0.0100767	-6.63283	7.22e-08	2.64e-06	328	231	412	3	6	2			NA			NA			NA			NA			NA
c9921_g1_i1	356.424	3.60596	0.0101171	-6.62707	0.000397737	0.00361854	106	361	507	3	8	1	ENSONIP00000025059	endonuclease domain containing 1 [Source:HGNC Symbol;Acc:29129]	1e-160	ENSDARP00000091270	endonuclease domain containing 1 [Source:HGNC Symbol;Acc:29129]	4e-126	ENSORLP00000003318	zgc:172339 [Source:ZFIN;Acc:ZDB-GENE-080204-115]	7e-104	sp|O94919|ENDD1_HUMAN	Endonuclease domain-containing 1 protein OS=Homo sapiens GN=ENDOD1 PE=1 SV=2	5e-17	M4AGP0_XIPMA	Uncharacterized protein OS=Xiphophorus maculatus PE=4 SV=1	2e-161
c115836_g1_i1	89689.2	907.491	0.0101182	-6.62691	3.85e-10	2.62e-08	83187	63935	105697	874	1840	268			NA			NA	ENSORLP00000019508	Oryzias latipes metallothionein (LOC100049397), mRNA. [Source:RefSeq mRNA;Acc:NM_001104785]	5e-06			NA			NA
c29680_g1_i1	26.9316	0.272851	0.0101313	-6.62504	9.32e-05	0.00112843	25	19	32	0	1	0			NA			NA			NA			NA			NA
c48885_g1_i1	368.865	3.74712	0.0101585	-6.62116	1.23e-12	1.53e-10	189	273	584	5	6	1			NA			NA			NA			NA			NA
c212006_g1_i1	33.7233	0.343432	0.0101838	-6.61758	0.00202168	0.0130949	14	20	64	1	0	0			NA			NA			NA			NA			NA
c220204_g1_i1	60.3182	0.616284	0.0102172	-6.61285	4.21e-05	0.000583132	27	50	92	1	1	0			NA			NA			NA			NA			NA
c115924_g1_i1	38189.4	391.872	0.0102613	-6.60664	8.42e-09	4.05e-07	38521	27578	41183	255	571	378	ENSONIP00000023806	acid phosphatase 5a, tartrate resistant [Source:ZFIN;Acc:ZDB-GENE-040426-2864]	0	ENSDARP00000017532	acid phosphatase 5a, tartrate resistant [Source:ZFIN;Acc:ZDB-GENE-040426-2864]	6e-175	ENSORLP00000018374	acid phosphatase 5a, tartrate resistant [Source:ZFIN;Acc:ZDB-GENE-040426-2864]	0	sp|O97860|PPA5_RABIT	Tartrate-resistant acid phosphatase type 5 OS=Oryctolagus cuniculus GN=ACP5 PE=2 SV=1	3e-123	C3KIB1_ANOFI	Tartrate-resistant acid phosphatase type 5 OS=Anoplopoma fimbria GN=PPA5 PE=2 SV=1	0
c35446_g1_i1	1051.95	10.8228	0.0102883	-6.60286	5.87e-14	9.68e-12	981	752	1231	10	17	7	ENSONIP00000001868	myosin IE, b [Source:ZFIN;Acc:ZDB-GENE-040426-1347]	1e-129	ENSDARP00000044970	myosin IE, b [Source:ZFIN;Acc:ZDB-GENE-040426-1347]	3e-128	ENSORLP00000025825	myosin IE, b [Source:ZFIN;Acc:ZDB-GENE-040426-1347]	4e-129	sp|O00160|MYO1F_HUMAN	Unconventional myosin-If OS=Homo sapiens GN=MYO1F PE=1 SV=3	1e-119	H3CB84_TETNG	Uncharacterized protein (Fragment) OS=Tetraodon nigroviridis PE=4 SV=1	3e-133
c31900_g1_i1	33.3474	0.343432	0.0102986	-6.60141	4.15e-05	0.000576527	17	26	51	1	0	0	ENSONIP00000026065	Uncharacterized protein [Source:UniProtKB/TrEMBL;Acc:I3KY69]	4e-11			NA	ENSORLP00000000326	Uncharacterized protein [Source:UniProtKB/TrEMBL;Acc:H2L3K2]	1e-12			NA	C0HBP8_SALSA	High mobility group-T protein OS=Salmo salar GN=HMGT PE=2 SV=1	1e-15
c199132_g1_i1	845.505	8.76455	0.0103661	-6.59199	3.53e-07	1.04e-05	1303	472	629	13	10	4	ENSONIP00000020852	sal-like 4 (Drosophila) [Source:ZFIN;Acc:ZDB-GENE-060328-2]	2e-151	ENSDARP00000065330	sal-like 4 (Drosophila) [Source:ZFIN;Acc:ZDB-GENE-060328-2]	1e-113	ENSORLP00000020189	sal-like 4 (Drosophila) [Source:ZFIN;Acc:ZDB-GENE-060328-2]	9e-154	sp|Q9UJQ4|SALL4_HUMAN	Sal-like protein 4 OS=Homo sapiens GN=SALL4 PE=1 SV=1	5e-54	H2T0X0_TAKRU	Uncharacterized protein OS=Takifugu rubripes GN=LOC101068969 PE=4 SV=1	3e-156
c38242_g1_i1	104.007	1.07972	0.0103812	-6.58989	0.000492365	0.00429577	51	61	190	2	0	1			NA			NA			NA			NA			NA
c75919_g1_i1	431.483	4.4951	0.0104178	-6.58481	0.00554311	0.028765	327	586	188	4	10	1			NA			NA	ENSORLP00000023726	Uncharacterized protein [Source:UniProtKB/TrEMBL;Acc:H2MXQ2]	6e-30			NA	Q76B34_TAKRU	Reverse transcriptase OS=Takifugu rubripes GN=ORF2 PE=4 SV=1	1e-57
c111595_g1_i1	961.252	10.0488	0.0104538	-6.57983	1.33e-13	2.04e-11	1131	653	923	8	21	4	ENSONIP00000007824	RAB11 family interacting protein 4 (class II) a [Source:ZFIN;Acc:ZDB-GENE-040718-266]	0	ENSDARP00000070439	RAB11 family interacting protein 4 (class II) a [Source:ZFIN;Acc:ZDB-GENE-040718-266]	0	ENSORLP00000021353	RAB11 family interacting protein 4 (class II) a [Source:ZFIN;Acc:ZDB-GENE-040718-266]	0	sp|Q3LGD4|RFP4A_DANRE	Rab11 family-interacting protein 4A OS=Danio rerio GN=rab11fip4a PE=2 SV=1	0	I3JG33_ORENI	Uncharacterized protein OS=Oreochromis niloticus GN=LOC100711114 PE=4 SV=1	0
c153580_g1_i1	879.81	9.2302	0.0104911	-6.57469	0.000242578	0.00242837	512	345	1766	8	18	4	ENSONIP00000021293	si:dkey-24p1.6 [Source:ZFIN;Acc:ZDB-GENE-060503-67]	2e-39	ENSDARP00000121404	si:dkey-24p1.6 [Source:ZFIN;Acc:ZDB-GENE-060503-67]	2e-21	ENSORLP00000005095	si:dkey-24p1.6 [Source:ZFIN;Acc:ZDB-GENE-060503-67]	3e-42	sp|Q80TS8|SE1L3_MOUSE	Protein sel-1 homolog 3 OS=Mus musculus GN=Sel1l3 PE=2 SV=3	4e-09	M4ADN0_XIPMA	Uncharacterized protein OS=Xiphophorus maculatus PE=4 SV=1	3e-49
c33312_g1_i1	3501.68	36.8885	0.0105345	-6.56873	2.04e-07	6.48e-06	3055	2628	4144	28	51	34			NA			NA			NA			NA			NA
c210747_g1_i1	8893.68	93.9173	0.01056	-6.56525	3.72e-11	3.3e-09	9101	6703	9050	89	117	80	ENSONIP00000019745	si:ch211-157c3.4 [Source:ZFIN;Acc:ZDB-GENE-030131-8454]	6e-26	ENSDARP00000109985	si:ch211-157c3.4 [Source:ZFIN;Acc:ZDB-GENE-030131-8454]	2e-30	ENSORLP00000011414	si:ch211-157c3.4 [Source:ZFIN;Acc:ZDB-GENE-030131-8454]	3e-36	sp|Q6GZQ0|075L_FRG3G	Uncharacterized protein 075L OS=Frog virus 3 (isolate Goorha) GN=FV3-075L PE=4 SV=1	4e-10	Q4RBH1_TETNG	Chromosome undetermined SCAF21483, whole genome shotgun sequence OS=Tetraodon nigroviridis GN=GSTENG00038513001 PE=4 SV=1	9e-43
c165542_g1_i1	231.057	2.44397	0.0105774	-6.56288	3.68e-05	0.000522631	125	145	396	2	5	1			NA			NA			NA			NA			NA
c8092_g1_i1	101.903	1.07972	0.0105955	-6.5604	0.000696196	0.00566565	142	61	86	2	0	1	ENSONIP00000001300	SH3 and cysteine rich domain 2 [Source:HGNC Symbol;Acc:23990]	1e-119	ENSDARP00000100359	SH3 and cysteine rich domain [Source:HGNC Symbol;Acc:11353]	6e-35	ENSORLP00000004345	SH3 and cysteine rich domain 2 [Source:HGNC Symbol;Acc:23990]	6e-101	sp|Q8R1B0|STAC2_MOUSE	SH3 and cysteine-rich domain-containing protein 2 OS=Mus musculus GN=Stac2 PE=2 SV=1	2e-47	I3IXG0_ORENI	Uncharacterized protein OS=Oreochromis niloticus GN=STAC2 (1 of 2) PE=4 SV=1	2e-121
c153656_g1_i1	3101.52	33.038	0.0106522	-6.55271	1.04e-14	2.02e-12	3123	2305	3257	54	20	23	ENSONIP00000000766	Uncharacterized protein [Source:UniProtKB/TrEMBL;Acc:I3IVX5]	7e-138	ENSDARP00000058909	SRY-box containing gene 19b [Source:ZFIN;Acc:ZDB-GENE-010111-1]	8e-106	ENSORLP00000014647	SRY-box containing gene 2; Uncharacterized protein [Source:UniProtKB/TrEMBL;Acc:C3VV07]	7e-77	sp|Q9DDD7|SX19B_DANRE	Transcription factor Sox-19b OS=Danio rerio GN=sox19b PE=1 SV=1	2e-103	I3IVX6_ORENI	Uncharacterized protein OS=Oreochromis niloticus GN=LOC100693580 PE=4 SV=1	9e-135
c86930_g1_i1	36.8332	0.392853	0.0106657	-6.55087	0.000193172	0.00202659	34	12	64	0	0	1			NA			NA			NA			NA			NA
c152437_g1_i1	3469.32	37.0222	0.0106713	-6.55012	1.46e-14	2.74e-12	3408	2453	3914	54	49	13			NA			NA			NA			NA			NA
c198344_g1_i1	158.74	1.696	0.0106841	-6.54839	0.00640247	0.0320976	183	208	13	3	1	1			NA			NA			NA			NA			NA
c127773_g1_i1	68.5136	0.736285	0.0107466	-6.53998	3.15e-07	9.46e-06	59	73	51	1	0	1			NA			NA			NA			NA			NA
c116455_g1_i1	87.0952	0.938556	0.0107762	-6.53601	3.63e-08	1.45e-06	64	59	125	0	2	1	ENSONIP00000005166	EPH receptor A5 [Source:HGNC Symbol;Acc:3389]	1e-48	ENSDARP00000075583	Uncharacterized protein [Source:UniProtKB/TrEMBL;Acc:E7F2W4]	2e-54	ENSORLP00000019848	eph receptor A3 [Source:ZFIN;Acc:ZDB-GENE-010724-10]	8e-32	sp|P54756|EPHA5_HUMAN	Ephrin type-A receptor 5 OS=Homo sapiens GN=EPHA5 PE=1 SV=3	1e-44	M3ZJ46_XIPMA	Uncharacterized protein OS=Xiphophorus maculatus GN=EPHA5 PE=4 SV=1	2e-64
c81143_g1_i1	1294.87	13.9588	0.0107801	-6.53549	3.12e-06	6.67e-05	1181	1234	1102	13	6	20			NA	ENSDARP00000103033	si:ch211-80h18.1 [Source:ZFIN;Acc:ZDB-GENE-070705-257]	2e-11			NA			NA	G3P890_GASAC	Uncharacterized protein OS=Gasterosteus aculeatus PE=4 SV=1	1e-22
c192776_g1_i1	3370.83	36.4751	0.0108208	-6.53005	0.000187824	0.00198277	2959	3084	3176	22	34	50	ENSONIP00000018970	Uncharacterized protein [Source:UniProtKB/TrEMBL;Acc:I3KCX5]	0	ENSDARP00000062337	si:dkey-11e23.4 [Source:ZFIN;Acc:ZDB-GENE-041001-182]	3e-117	ENSORLP00000002957	Uncharacterized protein [Source:UniProtKB/TrEMBL;Acc:H2LAP3]	4e-178	sp|Q86TX2|ACOT1_HUMAN	Acyl-coenzyme A thioesterase 1 OS=Homo sapiens GN=ACOT1 PE=1 SV=1	7e-100	I3KCX5_ORENI	Uncharacterized protein OS=Oreochromis niloticus GN=LOC100693079 PE=4 SV=1	0
c108327_g1_i1	36.2689	0.392853	0.0108317	-6.5286	4.52e-05	0.000619165	24	21	60	0	0	1			NA			NA			NA			NA			NA
c35601_g1_i1	381.835	4.13998	0.0108423	-6.52718	8.85e-09	4.23e-07	288	228	584	5	6	2			NA			NA			NA			NA			NA
c196314_g1_i1	7067.85	76.7407	0.0108577	-6.52514	9.85e-15	1.92e-12	6862	4742	8426	55	117	66	ENSONIP00000019898	orthodenticle homolog 5 [Source:ZFIN;Acc:ZDB-GENE-030508-1]	2e-15	ENSDARP00000111991	NOBOX oogenesis homeobox [Source:ZFIN;Acc:ZDB-GENE-030131-6376]	3e-58	ENSORLP00000014011	NOBOX oogenesis homeobox [Source:ZFIN;Acc:ZDB-GENE-030131-6376]	2e-70	sp|Q8VIH1|NOBOX_MOUSE	Homeobox protein NOBOX OS=Mus musculus GN=Nobox PE=1 SV=1	6e-25	H3DHW4_TETNG	Uncharacterized protein OS=Tetraodon nigroviridis GN=MATN1 PE=3 SV=1	1e-140
c77576_g1_i1	31.4818	0.343432	0.0109089	-6.51835	9.72e-05	0.00116321	47	19	23	1	0	0			NA			NA			NA			NA			NA
c40524_g1_i1	1087.54	11.8648	0.0109097	-6.51824	9.01e-14	1.43e-11	972	646	1506	11	21	6			NA			NA			NA			NA			NA
c203031_g1_i1	35.6132	0.392853	0.0110311	-6.50228	2.56e-05	0.000387953	18	31	50	0	0	1			NA			NA			NA			NA	G3Q339_GASAC	Uncharacterized protein OS=Gasterosteus aculeatus PE=4 SV=1	7e-13
c192860_g1_i1	46174.8	511.099	0.0110688	-6.49736	6.83e-15	1.37e-12	45473	34115	49870	886	375	266	ENSONIP00000015139	caprin family member 2 [Source:ZFIN;Acc:ZDB-GENE-040812-2]	0	ENSDARP00000040707	caprin family member 2 [Source:ZFIN;Acc:ZDB-GENE-040812-2]	7e-171	ENSORLP00000015751	caprin family member 2 [Source:ZFIN;Acc:ZDB-GENE-040812-2]	1e-126	sp|Q5RJ80|CAPR2_DANRE	Caprin-2 OS=Danio rerio GN=caprin2 PE=2 SV=1	6e-170	I3K1Z4_ORENI	Uncharacterized protein OS=Oreochromis niloticus GN=LOC100690303 PE=4 SV=1	0
c77384_g1_i1	1129.34	12.5311	0.0110959	-6.49382	4.18e-14	7.14e-12	1100	830	1239	7	4	23	ENSONIP00000026576	Uncharacterized protein [Source:UniProtKB/TrEMBL;Acc:I3KZM9]	1e-131	ENSDARP00000110408	Uncharacterized protein [Source:UniProtKB/TrEMBL;Acc:E7F988]	8e-24	ENSORLP00000017538	Uncharacterized protein [Source:UniProtKB/TrEMBL;Acc:H2MG10]	4e-17	sp|P31792|POL_FENV1	Pol polyprotein (Fragment) OS=Feline endogenous virus ECE1 GN=pol PE=3 SV=1	9e-164	H2RXL2_TAKRU	Uncharacterized protein (Fragment) OS=Takifugu rubripes PE=4 SV=1	5e-166
c34006_g1_i1	7833.65	87.1169	0.0111209	-6.49059	2.82e-11	2.59e-09	9234	4855	8172	93	100	71	ENSONIP00000025623	si:dkey-91f15.6 [Source:ZFIN;Acc:ZDB-GENE-030131-4591]	5e-114	ENSDARP00000077561	cell death-inducing DFFA-like effector c [Source:HGNC Symbol;Acc:24229]	3e-77	ENSORLP00000021076	si:dkey-91f15.6 [Source:ZFIN;Acc:ZDB-GENE-030131-4591]	9e-107	sp|F1MN90|CIDEC_BOVIN	Cell death activator CIDE-3 OS=Bos taurus GN=CIDEC PE=2 SV=1	5e-62	E6ZFV7_DICLA	Cell death activator CIDE-3 OS=Dicentrarchus labrax GN=CIDEC PE=4 SV=1	2e-125
c34204_g1_i1	123.436	1.37373	0.0111291	-6.48952	1.02e-09	6.23e-08	89	85	177	4	0	0			NA			NA			NA			NA			NA
c151519_g1_i1	3994.62	44.7964	0.0112142	-6.47853	0.000116169	0.00134161	6218	3078	1691	59	64	18	ENSONIP00000011395	Kruppel-like factor 4b [Source:ZFIN;Acc:ZDB-GENE-010129-1]	0	ENSDARP00000056654	Kruppel-like factor 4b [Source:ZFIN;Acc:ZDB-GENE-010129-1]	7e-128	ENSORLP00000015697	Kruppel-like factor 4b [Source:ZFIN;Acc:ZDB-GENE-010129-1]	0	sp|O43474|KLF4_HUMAN	Krueppel-like factor 4 OS=Homo sapiens GN=KLF4 PE=1 SV=3	1e-64	G3PN98_GASAC	Uncharacterized protein OS=Gasterosteus aculeatus PE=4 SV=1	0
c196054_g1_i1	3526.89	39.5864	0.0112242	-6.47725	9.2e-12	9.54e-10	2858	2797	4193	54	44	23	ENSONIP00000005331	solute carrier family 12 (potassium/chloride transporters), member 8 [Source:ZFIN;Acc:ZDB-GENE-030131-5654]	0	ENSDARP00000103432	solute carrier family 12 (potassium/chloride transporters), member 8 [Source:ZFIN;Acc:ZDB-GENE-030131-5654]	0	ENSORLP00000019967	solute carrier family 12 (potassium/chloride transporters), member 8 [Source:ZFIN;Acc:ZDB-GENE-030131-5654]	1e-69	sp|Q6A4L1|S12A8_XENLA	Solute carrier family 12 member 8 OS=Xenopus laevis GN=slc12a8 PE=2 SV=1	0	I3J8Z1_ORENI	Uncharacterized protein OS=Oreochromis niloticus GN=LOC100710929 PE=4 SV=1	0
c69786_g1_i1	8622.41	96.9803	0.0112475	-6.47426	9.78e-10	6e-08	7780	6524	9853	99	107	86			NA			NA	ENSORLP00000015951	Uncharacterized protein [Source:UniProtKB/TrEMBL;Acc:H2MBM7]	3e-24			NA	H2MBM7_ORYLA	Uncharacterized protein OS=Oryzias latipes GN=LOC101173024 PE=4 SV=1	3e-22
c153951_g1_i1	145.475	1.63711	0.0112536	-6.47348	3.45e-09	1.85e-07	118	95	202	0	6	0			NA			NA			NA			NA			NA
c4577_g1_i1	1054.64	11.8837	0.0112681	-6.47162	1.26e-06	3.11e-05	852	686	1472	19	11	6	ENSONIP00000011694	finTRIM family, member 67 [Source:ZFIN;Acc:ZDB-GENE-060312-27]	2e-160	ENSDARP00000089056	finTRIM family, member 14 [Source:ZFIN;Acc:ZDB-GENE-060512-201]	2e-68	ENSORLP00000022211	finTRIM family, member 67 [Source:ZFIN;Acc:ZDB-GENE-060312-27]	6e-119	sp|Q99PP9|TRI16_MOUSE	Tripartite motif-containing protein 16 OS=Mus musculus GN=Trim16 PE=2 SV=2	2e-31	M4ARD6_XIPMA	Uncharacterized protein OS=Xiphophorus maculatus PE=4 SV=1	1e-163
c3179_g1_i1	6537.47	73.6986	0.0112733	-6.47095	1.86e-14	3.4e-12	6829	4619	6945	81	112	39	ENSONIP00000010698	fascin homolog 1, actin-bundling protein a (Strongylocentrotus purpuratus) [Source:ZFIN;Acc:ZDB-GENE-031009-1]	0	ENSDARP00000077647	fascin homolog 1, actin-bundling protein a (Strongylocentrotus purpuratus) [Source:ZFIN;Acc:ZDB-GENE-031009-1]	0	ENSORLP00000017138	fascin homolog 1, actin-bundling protein a (Strongylocentrotus purpuratus) [Source:ZFIN;Acc:ZDB-GENE-031009-1]	0	sp|Q16658|FSCN1_HUMAN	Fascin OS=Homo sapiens GN=FSCN1 PE=1 SV=3	0	I3JPA4_ORENI	Fascin (Fragment) OS=Oreochromis niloticus GN=LOC100703702 PE=3 SV=1	0
c7034_g1_i1	1379.45	15.5697	0.0112869	-6.46921	1.84e-09	1.05e-07	1611	936	1339	27	13	7	ENSONIP00000004005	zgc:110788 [Source:ZFIN;Acc:ZDB-GENE-050227-13]	2e-99	ENSDARP00000095766	SFT2 domain containing 2 [Source:HGNC Symbol;Acc:25140]	1e-76	ENSORLP00000020212	zgc:110788 [Source:ZFIN;Acc:ZDB-GENE-050227-13]	4e-97	sp|O95562|SFT2B_HUMAN	Vesicle transport protein SFT2B OS=Homo sapiens GN=SFT2D2 PE=1 SV=1	5e-62	M4ANA2_XIPMA	Uncharacterized protein OS=Xiphophorus maculatus GN=SFT2D2 (1 of 2) PE=4 SV=1	2e-96
c2187_g1_i1	724.39	8.18821	0.0113036	-6.46707	3.43e-13	4.83e-11	777	511	749	7	14	5	ENSONIP00000004240	RAB33B, member RAS oncogene family [Source:HGNC Symbol;Acc:16075]	6e-33	ENSDARP00000068605	RAB33B, member RAS oncogene family a [Source:ZFIN;Acc:ZDB-GENE-050809-122]	4e-30	ENSORLP00000002582	RAB33B, member RAS oncogene family [Source:HGNC Symbol;Acc:16075]	4e-33	sp|O35963|RB33B_MOUSE	Ras-related protein Rab-33B OS=Mus musculus GN=Rab33b PE=1 SV=1	3e-28	H2S242_TAKRU	Uncharacterized protein (Fragment) OS=Takifugu rubripes GN=RAB33B (2 of 2) PE=4 SV=1	2e-33
c30562_g1_i1	11984.5	136.023	0.0113499	-6.46118	3.1e-06	6.65e-05	12289	12815	6751	141	95	157	ENSONIP00000008013	inositol(myo)-1(or 4)-monophosphatase 1 [Source:HGNC Symbol;Acc:6050]	8e-114	ENSDARP00000076958	inositol(myo)-1(or 4)-monophosphatase 2 [Source:ZFIN;Acc:ZDB-GENE-050522-349]	5e-109	ENSORLP00000015866	inositol(myo)-1(or 4)-monophosphatase 1 [Source:HGNC Symbol;Acc:6050]	8e-115	sp|Q5R4X0|IMPA1_PONAB	Inositol monophosphatase 1 OS=Pongo abelii GN=IMPA1 PE=2 SV=1	1e-122	H3C6H2_TETNG	Uncharacterized protein OS=Tetraodon nigroviridis GN=GSTENG10026248001 PE=4 SV=1	2e-161
c46102_g1_i1	64.8589	0.736285	0.0113521	-6.4609	7.32e-07	1.95e-05	65	52	63	1	0	1			NA	ENSDARP00000129107	myosin light chain kinase family, member 4a [Source:ZFIN;Acc:ZDB-GENE-120824-2]	6e-06			NA			NA			NA
c210752_g1_i1	123.386	1.40199	0.0113626	-6.45956	7.87e-05	0.000978839	71	69	219	1	1	2			NA			NA			NA			NA			NA
c29733_g1_i1	332.675	3.78707	0.0113837	-6.45689	2.02e-11	1.93e-09	281	396	194	0	11	2	ENSONIP00000026093	Oreochromis niloticus forkhead box L2 (foxl2), mRNA. [Source:RefSeq mRNA;Acc:NM_001279778]	8e-164	ENSDARP00000061827	forkhead box L2 [Source:ZFIN;Acc:ZDB-GENE-060512-241]	2e-140	ENSORLP00000025058	Oryzias latipes forkhead box L2 (foxl2), mRNA. [Source:RefSeq mRNA;Acc:NM_001104888]	1e-163	sp|Q6VFT6|FOXL2_PIG	Forkhead box protein L2 OS=Sus scrofa GN=FOXL2 PE=3 SV=1	4e-95	E0D567_HALTR	Forkhead transcriptional factor 2 OS=Halichoeres trimaculatus GN=Foxl2 PE=2 SV=1	5e-171
c111366_g1_i1	3110.72	35.524	0.0114199	-6.45231	8.12e-14	1.3e-11	4337	2165	2189	30	55	26	ENSONIP00000010222	phosphorylase kinase, gamma 1a (muscle) [Source:ZFIN;Acc:ZDB-GENE-061103-385]	3e-130	ENSDARP00000045984	phosphorylase kinase, gamma 1a (muscle) [Source:ZFIN;Acc:ZDB-GENE-061103-385]	2e-117	ENSORLP00000009746	phosphorylase kinase, gamma 1a (muscle) [Source:ZFIN;Acc:ZDB-GENE-061103-385]	6e-120	sp|P13286|PHKG1_RAT	Phosphorylase b kinase gamma catalytic chain, skeletal muscle/heart isoform OS=Rattus norvegicus GN=Phkg1 PE=2 SV=2	2e-96	H2US30_TAKRU	Uncharacterized protein OS=Takifugu rubripes GN=LOC101080204 PE=4 SV=1	5e-133
c203960_g1_i1	370.136	4.27167	0.0115408	-6.43711	1.06e-11	1.09e-09	412	256	374	3	9	2	ENSONIP00000004662	grainyhead-like 1 (Drosophila) [Source:ZFIN;Acc:ZDB-GENE-030131-3665]	0	ENSDARP00000124914	grainyhead-like 1 (Drosophila) [Source:ZFIN;Acc:ZDB-GENE-030131-3665]	0	ENSORLP00000019084	grainyhead-like 1 (Drosophila) [Source:ZFIN;Acc:ZDB-GENE-030131-3665]	0	sp|Q5RAR8|GRHL1_PONAB	Grainyhead-like protein 1 homolog OS=Pongo abelii GN=GRHL1 PE=2 SV=1	1e-155	H2UD01_TAKRU	Uncharacterized protein OS=Takifugu rubripes GN=LOC101072762 PE=4 SV=1	0
c203554_g1_i1	2972.52	34.4654	0.0115947	-6.43039	0.000357563	0.00332294	2936	2146	3273	30	54	24	ENSONIP00000002748	Uncharacterized protein [Source:UniProtKB/TrEMBL;Acc:I3J1K8]	1e-41	ENSDARP00000061743	zona pellucida glycoprotein 3a, tandem duplicate 1 [Source:ZFIN;Acc:ZDB-GENE-040727-1]	1e-37	ENSORLP00000006820	Uncharacterized protein [Source:UniProtKB/TrEMBL;Acc:H2LLA9]	1e-37	sp|P97708|ZP3_RAT	Zona pellucida sperm-binding protein 3 OS=Rattus norvegicus GN=Zp3 PE=1 SV=2	2e-46	W5N8Q9_LEPOC		4e-53
c118438_g1_i1	76.3899	0.889135	0.0116394	-6.42484	7.07e-08	2.6e-06	84	67	58	1	2	0	ENSONIP00000019254	rabphilin 3A homolog (mouse) [Source:HGNC Symbol;Acc:17056]	2e-78	ENSDARP00000087116	rabphilin 3A homolog (mouse) [Source:HGNC Symbol;Acc:17056]	1e-46	ENSORLP00000000569	rabphilin 3A homolog (mouse) [Source:HGNC Symbol;Acc:17056]	1e-58	sp|Q9Y2J0|RP3A_HUMAN	Rabphilin-3A OS=Homo sapiens GN=RPH3A PE=1 SV=1	8e-41	I3KDQ9_ORENI	Uncharacterized protein (Fragment) OS=Oreochromis niloticus GN=RPH3A (2 of 2) PE=4 SV=1	2e-77
c72971_g1_i1	148.937	1.74542	0.0117192	-6.41498	3.33e-07	9.91e-06	227	80	118	2	1	2			NA	ENSDARP00000113563	si:ch211-130h14.4 [Source:ZFIN;Acc:ZDB-GENE-081107-8]	4e-08			NA			NA			NA
c195364_g1_i1	258.15	3.02741	0.0117273	-6.41398	0.00818702	0.0386895	122	91	563	3	3	3			NA			NA			NA			NA			NA
c199504_g1_i1	29.118	0.343432	0.0117945	-6.40574	8.5e-05	0.00104259	20	29	30	1	0	0	ENSONIP00000002190	potassium voltage-gated channel, subfamily H (eag-related), member 5b [Source:ZFIN;Acc:ZDB-GENE-090319-1]	2e-71	ENSDARP00000115061	potassium voltage-gated channel, subfamily H (eag-related), member 5b [Source:ZFIN;Acc:ZDB-GENE-090319-1]	4e-70	ENSORLP00000022585	potassium voltage-gated channel, subfamily H (eag-related), member 5b [Source:ZFIN;Acc:ZDB-GENE-090319-1]	7e-71	sp|Q9EPI9|KCNH5_RAT	Potassium voltage-gated channel subfamily H member 5 OS=Rattus norvegicus GN=Kcnh5 PE=2 SV=1	3e-61	H2SFV7_TAKRU	Uncharacterized protein (Fragment) OS=Takifugu rubripes GN=LOC101074832 PE=4 SV=1	4e-75
c117193_g1_i1	22.8144	0.272851	0.0119596	-6.38568	0.000912956	0.0070241	23	19	21	0	1	0			NA			NA			NA			NA			NA
c34047_g1_i1	51.4339	0.616284	0.0119821	-6.38298	1.24e-07	4.19e-06	45	44	53	1	1	0	ENSONIP00000002005	ATP-binding cassette, sub-family A (ABC1), member 1B [Source:ZFIN;Acc:ZDB-GENE-030131-9826]	5e-44	ENSDARP00000124570	ATP-binding cassette, sub-family A (ABC1), member 1B [Source:ZFIN;Acc:ZDB-GENE-030131-9826]	2e-42	ENSORLP00000025406	ATP-binding cassette, sub-family A (ABC1), member 1B [Source:ZFIN;Acc:ZDB-GENE-030131-9826]	1e-43	sp|P41233|ABCA1_MOUSE	ATP-binding cassette sub-family A member 1 OS=Mus musculus GN=Abca1 PE=1 SV=4	2e-35	I3IZG5_ORENI	Uncharacterized protein OS=Oreochromis niloticus GN=LOC100699821 PE=3 SV=1	2e-42
c95505_g1_i1	55.5287	0.665704	0.0119885	-6.38221	0.000533611	0.00457186	44	42	70	0	1	1			NA			NA			NA			NA			NA
c4734_g1_i1	28.5826	0.343432	0.0120154	-6.37897	0.000143584	0.00159046	16	28	34	1	0	0	ENSONIP00000020306	synaptic vesicle glycoprotein 2C [Source:ZFIN;Acc:ZDB-GENE-060526-233]	1e-96	ENSDARP00000127797	synaptic vesicle glycoprotein 2C [Source:ZFIN;Acc:ZDB-GENE-060526-233]	9e-98	ENSORLP00000011850	synaptic vesicle glycoprotein 2C [Source:ZFIN;Acc:ZDB-GENE-060526-233]	1e-97	sp|Q496J9|SV2C_HUMAN	Synaptic vesicle glycoprotein 2C OS=Homo sapiens GN=SV2C PE=1 SV=1	5e-95	M4AWZ8_XIPMA	Uncharacterized protein OS=Xiphophorus maculatus GN=SV2C (2 of 2) PE=4 SV=1	2e-102
c39909_g1_i1	28.5265	0.343432	0.0120391	-6.37613	0.000634005	0.00525711	15	37	22	1	0	0			NA			NA			NA			NA			NA
c199603_g1_i1	1341.3	16.1696	0.0120552	-6.3742	0.000140475	0.00156507	675	1498	1413	12	24	14	ENSONIP00000002539	hairy-related 4, tandem duplicate 4 [Source:ZFIN;Acc:ZDB-GENE-081031-104]	3e-12	ENSDARP00000055708	hairy-related 2 [Source:ZFIN;Acc:ZDB-GENE-980526-274]	8e-14	ENSORLP00000004962	hairy-related 4, tandem duplicate 4 [Source:ZFIN;Acc:ZDB-GENE-081031-104]	4e-12	sp|Q03062|HES5_RAT	Transcription factor HES-5 OS=Rattus norvegicus GN=Hes5 PE=2 SV=1	4e-15	W5MBA4_LEPOC		2e-25
c75003_g1_i1	5937.15	72.3911	0.0121929	-6.35781	5.36e-11	4.55e-09	5405	3878	7613	58	116	53	ENSONIP00000010516	Uncharacterized protein [Source:UniProtKB/TrEMBL;Acc:I3JNS2]	0	ENSDARP00000102978	Uncharacterized protein [Source:UniProtKB/TrEMBL;Acc:E7F0C9]	1e-49	ENSORLP00000018592	Uncharacterized protein [Source:UniProtKB/TrEMBL;Acc:H2MIV9]	1e-62	sp|Q9BH11|ZP4_BOVIN	Zona pellucida sperm-binding protein 4 OS=Bos taurus GN=ZP4 PE=1 SV=2	8e-45	I3JNS2_ORENI	Uncharacterized protein OS=Oreochromis niloticus PE=4 SV=1	0
c197449_g1_i1	2736.06	33.5387	0.012258	-6.35013	5.43e-14	9.04e-12	2791	1881	3053	43	40	20	ENSONIP00000018116	forkhead box H1 [Source:ZFIN;Acc:ZDB-GENE-000616-15]	0	ENSDARP00000072485	forkhead box H1 [Source:ZFIN;Acc:ZDB-GENE-000616-15]	2e-153	ENSORLP00000009191	forkhead box H1 [Source:ZFIN;Acc:ZDB-GENE-000616-15]	0	sp|Q9I9E1|FOXH1_DANRE	Forkhead box protein H1 OS=Danio rerio GN=foxh1 PE=1 SV=1	2e-152	E6ZII9_DICLA	Forkhead box protein H1 OS=Dicentrarchus labrax GN=FOXH1 PE=3 SV=1	0
c152681_g1_i1	8974.51	110.223	0.0122818	-6.34733	2.76e-14	4.84e-12	8768	6527	9916	134	123	78	ENSONIP00000016253	si:dkeyp-75h12.2 [Source:ZFIN;Acc:ZDB-GENE-030131-7512]	0	ENSDARP00000100161	testis-specific kinase 1 [Source:HGNC Symbol;Acc:11731]	0	ENSORLP00000009603	si:dkeyp-75h12.2 [Source:ZFIN;Acc:ZDB-GENE-030131-7512]	0	sp|Q15569|TESK1_HUMAN	Dual specificity testis-specific protein kinase 1 OS=Homo sapiens GN=TESK1 PE=1 SV=2	7e-154	I3K558_ORENI	Uncharacterized protein OS=Oreochromis niloticus GN=TESK1 (2 of 2) PE=3 SV=1	0
c2611_g1_i1	72.3249	0.889135	0.0122936	-6.34595	0.000384851	0.00352643	193	8	13	1	2	0	ENSONIP00000021087	paired-like homeobox 2a [Source:ZFIN;Acc:ZDB-GENE-000223-14]	8e-166	ENSDARP00000013072	paired-like homeobox 2a [Source:ZFIN;Acc:ZDB-GENE-000223-14]	2e-114	ENSORLP00000014086	paired-like homeobox 2a [Source:ZFIN;Acc:ZDB-GENE-000223-14]	2e-154	sp|O14813|PHX2A_HUMAN	Paired mesoderm homeobox protein 2A OS=Homo sapiens GN=PHOX2A PE=1 SV=2	5e-99	M4A9H0_XIPMA	Uncharacterized protein OS=Xiphophorus maculatus PE=3 SV=1	1e-170
c76199_g1_i1	105.844	1.30315	0.012312	-6.34379	3.78e-08	1.5e-06	80	100	109	3	1	0	ENSONIP00000008083	myosin light chain kinase family, member 4b [Source:ZFIN;Acc:ZDB-GENE-041001-128]	2e-64	ENSDARP00000129107	myosin light chain kinase family, member 4a [Source:ZFIN;Acc:ZDB-GENE-120824-2]	5e-56	ENSORLP00000015739	myosin light chain kinase family, member 4b [Source:ZFIN;Acc:ZDB-GENE-041001-128]	2e-65	sp|Q86YV6|MYLK4_HUMAN	Myosin light chain kinase family member 4 OS=Homo sapiens GN=MYLK4 PE=1 SV=2	7e-43	H2SXX6_TAKRU	Uncharacterized protein (Fragment) OS=Takifugu rubripes GN=LOC101062352 PE=4 SV=1	2e-68
c141927_g1_i1	22.1611	0.272851	0.0123122	-6.34377	0.00854139	0.0399416	10	7	50	0	1	0			NA			NA			NA			NA			NA
c155772_g1_i1	97.6442	1.21141	0.0124063	-6.33278	0.000275383	0.00268834	64	123	67	0	3	1	ENSONIP00000023308	ATP-binding cassette, sub-family A (ABC1), member 4b [Source:ZFIN;Acc:ZDB-GENE-050517-4]	0	ENSDARP00000113256	ATP-binding cassette, sub-family A (ABC1), member 4b [Source:ZFIN;Acc:ZDB-GENE-050517-4]	5e-173	ENSORLP00000007047	ATP-binding cassette, sub-family A (ABC1), member 4a [Source:ZFIN;Acc:ZDB-GENE-050517-3]	3e-138	sp|P78363|ABCA4_HUMAN	Retinal-specific ATP-binding cassette transporter OS=Homo sapiens GN=ABCA4 PE=1 SV=3	2e-145	G3PWS8_GASAC	Uncharacterized protein OS=Gasterosteus aculeatus PE=3 SV=1	0
c153716_g1_i1	679.873	8.46595	0.0124523	-6.32745	1.51e-08	6.73e-07	1001	327	631	8	8	9	ENSONIP00000012278	si:ch1073-95o12.1 [Source:ZFIN;Acc:ZDB-GENE-110411-128]	8e-168	ENSDARP00000098972	collagen, type XIX, alpha 1 [Source:HGNC Symbol;Acc:2196]	9e-102	ENSORLP00000012971	collagen, type XIX, alpha 1 [Source:ZFIN;Acc:ZDB-GENE-090312-196]	1e-151	sp|Q14993|COJA1_HUMAN	Collagen alpha-1(XIX) chain OS=Homo sapiens GN=COL19A1 PE=1 SV=3	2e-142	H2UVI1_TAKRU	Uncharacterized protein (Fragment) OS=Takifugu rubripes PE=4 SV=1	0
c230902_g1_i1	43.6924	0.545703	0.0124896	-6.32312	1.78e-05	0.000286813	52	32	38	0	2	0			NA			NA			NA			NA			NA
c70337_g1_i1	283.801	3.54485	0.0124906	-6.32301	3.12e-11	2.83e-09	383	160	267	6	4	1	ENSONIP00000019484	copine VIII [Source:ZFIN;Acc:ZDB-GENE-100809-1]	8e-123	ENSDARP00000055273	copine VIII [Source:HGNC Symbol;Acc:23498]	3e-117	ENSORLP00000001160	copine VIII [Source:ZFIN;Acc:ZDB-GENE-100809-1]	3e-123	sp|Q86YQ8|CPNE8_HUMAN	Copine-8 OS=Homo sapiens GN=CPNE8 PE=1 SV=2	1e-109	H2TRC0_TAKRU	Uncharacterized protein (Fragment) OS=Takifugu rubripes GN=LOC101065210 PE=4 SV=1	2e-126
c118772_g1_i1	888.247	11.1192	0.0125181	-6.31984	3.91e-13	5.46e-11	865	610	1036	21	10	3	ENSONIP00000005342	acetylserotonin O-methyltransferase [Source:ZFIN;Acc:ZDB-GENE-080220-43]	0	ENSDARP00000104053	acetylserotonin O-methyltransferase [Source:ZFIN;Acc:ZDB-GENE-080220-43]	3e-138	ENSORLP00000019958	acetylserotonin O-methyltransferase [Source:ZFIN;Acc:ZDB-GENE-080220-43]	0	sp|Q92056|ASMT_CHICK	Acetylserotonin O-methyltransferase OS=Gallus gallus GN=ASMT PE=2 SV=1	1e-150	M4AP53_XIPMA	Uncharacterized protein OS=Xiphophorus maculatus PE=4 SV=1	0
c40614_g1_i1	777.453	9.75962	0.0125533	-6.31579	4.92e-13	6.66e-11	906	468	842	7	14	9	ENSONIP00000026225	progestin and adipoQ receptor family member VIII [Source:ZFIN;Acc:ZDB-GENE-030728-3]	1e-179	ENSDARP00000105408	progestin and adipoQ receptor family member VIII [Source:ZFIN;Acc:ZDB-GENE-030728-3]	4e-135	ENSORLP00000020262	Oryzias latipes G protein coupled progestin receptor beta (olgpcpr-beta), mRNA. [Source:RefSeq mRNA;Acc:NM_001201495]	2e-176	sp|Q80ZE5|MPRB_MOUSE	Membrane progestin receptor beta OS=Mus musculus GN=Paqr8 PE=2 SV=2	2e-104	I3KYM8_ORENI	Uncharacterized protein OS=Oreochromis niloticus GN=LOC100709678 PE=4 SV=1	4e-173
c45260_g1_i1	85.7711	1.07972	0.0125884	-6.31176	0.000101458	0.00120245	47	45	159	2	0	1	ENSONIP00000014286	solute carrier family 27 (fatty acid transporter), member 6 [Source:ZFIN;Acc:ZDB-GENE-060825-27]	2e-81	ENSDARP00000106457	solute carrier family 27 (fatty acid transporter), member 6 [Source:ZFIN;Acc:ZDB-GENE-060825-27]	1e-68	ENSORLP00000023720	solute carrier family 27 (fatty acid transporter), member 6 [Source:ZFIN;Acc:ZDB-GENE-060825-27]	1e-70	sp|Q9Y2P4|S27A6_HUMAN	Long-chain fatty acid transport protein 6 OS=Homo sapiens GN=SLC27A6 PE=1 SV=1	6e-55	G3Q315_GASAC	Uncharacterized protein OS=Gasterosteus aculeatus PE=4 SV=1	2e-85
c116187_g1_i1	113.792	1.43484	0.0126093	-6.30937	2.86e-08	1.18e-06	140	82	96	1	4	0	ENSONIP00000013562	troponin I type 2 (skeletal, fast) [Source:HGNC Symbol;Acc:11946]	3e-20	ENSDARP00000117341	troponin I, skeletal, fast 2b, tandem duplicate 2 [Source:ZFIN;Acc:ZDB-GENE-040801-9]	2e-15	ENSORLP00000000688	troponin I type 2 (skeletal, fast) [Source:HGNC Symbol;Acc:11946]	1e-20	sp|P27768|TNNI2_RAT	Troponin I, fast skeletal muscle OS=Rattus norvegicus GN=Tnni2 PE=2 SV=2	8e-09	Q7T1N1_PAROL	Putative fast skeletal muscle troponin (Fragment) OS=Paralichthys olivaceus PE=2 SV=1	6e-19
c155390_g1_i1	7305.56	92.2003	0.0126206	-6.30808	3.52e-14	6.08e-12	7132	5378	7985	99	101	78	ENSONIP00000016755	si:ch1073-139a18.1 [Source:ZFIN;Acc:ZDB-GENE-091204-5]	0	ENSDARP00000032730	nicotinamide nucleotide transhydrogenase [Source:ZFIN;Acc:ZDB-GENE-040426-2592]	0	ENSORLP00000003023	si:ch1073-139a18.1 [Source:ZFIN;Acc:ZDB-GENE-091204-5]	0	sp|P11024|NNTM_BOVIN	NAD(P) transhydrogenase, mitochondrial OS=Bos taurus GN=NNT PE=1 SV=3	0	I3K6L0_ORENI	Uncharacterized protein OS=Oreochromis niloticus GN=LOC100699966 PE=4 SV=1	0
c155228_g1_i1	2966.16	37.5079	0.0126453	-6.30526	1.29e-08	5.87e-07	2930	2447	2828	10	122	2	ENSONIP00000024860	aquaporin 10b [Source:ZFIN;Acc:ZDB-GENE-060503-57]	3e-177	ENSDARP00000076033	aquaporin 10b [Source:ZFIN;Acc:ZDB-GENE-060503-57]	9e-141	ENSORLP00000000413	aquaporin 10b [Source:ZFIN;Acc:ZDB-GENE-060503-57]	1e-161	sp|Q96PS8|AQP10_HUMAN	Aquaporin-10 OS=Homo sapiens GN=AQP10 PE=2 SV=2	8e-97	Q67EP9_SPAAU	Aquaporin OS=Sparus aurata PE=2 SV=1	3e-172
c75154_g1_i1	54.1681	0.686865	0.0126802	-6.30127	0.000794196	0.00628324	82	12	68	2	0	0			NA			NA			NA			NA			NA
c110244_g2_i1	1252.49	15.9341	0.012722	-6.29653	2.77e-13	3.96e-11	1149	755	1687	15	28	8	ENSONIP00000024742	calcium channel, voltage-dependent, T type, alpha 1G subunit [Source:ZFIN;Acc:ZDB-GENE-090514-2]	0	ENSDARP00000106730	calcium channel, voltage-dependent, T type, alpha 1G subunit [Source:ZFIN;Acc:ZDB-GENE-090514-2]	0	ENSORLP00000010812	calcium channel, voltage-dependent, T type, alpha 1H subunit b [Source:ZFIN;Acc:ZDB-GENE-090312-128]	0	sp|O54898|CAC1G_RAT	Voltage-dependent T-type calcium channel subunit alpha-1G OS=Rattus norvegicus GN=Cacna1g PE=2 SV=2	0	I3KUE6_ORENI	Uncharacterized protein OS=Oreochromis niloticus PE=3 SV=1	0
c77354_g1_i1	133.865	1.70769	0.0127568	-6.29259	0.00711679	0.0347763	253	71	55	1	5	0	ENSONIP00000010887	hairy and enhancer of split related-7 [Source:ZFIN;Acc:ZDB-GENE-000427-6]	1e-57	ENSDARP00000006074	hairy and enhancer of split related-7 [Source:ZFIN;Acc:ZDB-GENE-000427-6]	4e-29	ENSORLP00000020223	hairy and enhancer of split related-7 [Source:ZFIN;Acc:ZDB-GENE-000427-6]	5e-57	sp|Q28HA8|HES71_XENTR	Transcription factor HES-7.1 OS=Xenopus tropicalis GN=hes7.1 PE=2 SV=1	2e-09	M4AGK0_XIPMA	Uncharacterized protein OS=Xiphophorus maculatus PE=4 SV=1	3e-60
c197205_g1_i1	20677.7	265.199	0.0128254	-6.28486	5.67e-07	1.57e-05	19132	15856	22820	240	320	243	ENSONIP00000007526	si:dkey-202g17.3 [Source:ZFIN;Acc:ZDB-GENE-131127-371]	1e-167	ENSDARP00000074646	solute carrier family 3 (amino acid transporter heavy chain), member 2 [Source:HGNC Symbol;Acc:11026]	2e-134	ENSORLP00000008612	si:dkey-202g17.3 [Source:ZFIN;Acc:ZDB-GENE-131127-371]	4e-82	sp|Q7YQK3|4F2_RABIT	4F2 cell-surface antigen heavy chain OS=Oryctolagus cuniculus GN=SLC3A2 PE=1 SV=2	2e-32	I3JF85_ORENI	Uncharacterized protein OS=Oreochromis niloticus PE=4 SV=1	3e-169
c39136_g1_i1	74.7082	0.959716	0.0128462	-6.28251	0.0030778	0.0181873	149	28	39	2	1	0	ENSONIP00000013100	goosecoid [Source:ZFIN;Acc:ZDB-GENE-980528-2060]	3e-122	ENSDARP00000076522	goosecoid [Source:ZFIN;Acc:ZDB-GENE-980528-2060]	1e-97	ENSORLP00000011329	dorsal root ganglia homeobox [Source:ZFIN;Acc:ZDB-GENE-070330-1]	2e-15	sp|P53544|GSC_DANRE	Homeobox protein goosecoid OS=Danio rerio GN=gsc PE=2 SV=1	6e-98	G3PI25_GASAC	Uncharacterized protein OS=Gasterosteus aculeatus PE=3 SV=1	2e-124
c210674_g1_i1	30.4229	0.392853	0.0129131	-6.27502	0.000126393	0.00143708	29	21	36	0	0	1			NA			NA			NA			NA			NA
c55406_g1_i1	20.9613	0.272851	0.0130169	-6.26347	0.00126589	0.00905881	18	20	19	0	1	0			NA			NA			NA			NA	G3Q6D8_GASAC	Uncharacterized protein OS=Gasterosteus aculeatus PE=4 SV=1	1e-16
c193549_g1_i1	52950.8	690.679	0.0130438	-6.26049	7.69e-07	2.04e-05	46448	42106	59005	646	755	669	ENSONIP00000012385	cell division cycle 20 homolog [Source:ZFIN;Acc:ZDB-GENE-040426-2044]	0	ENSDARP00000006680	cell division cycle 20 homolog [Source:ZFIN;Acc:ZDB-GENE-040426-2044]	0	ENSORLP00000020595	Oryzias latipes cell division cycle 20 (cdc20), mRNA. [Source:RefSeq mRNA;Acc:NM_001160432]	0	sp|Q12834|CDC20_HUMAN	Cell division cycle protein 20 homolog OS=Homo sapiens GN=CDC20 PE=1 SV=2	0	I3JU40_ORENI	Uncharacterized protein OS=Oreochromis niloticus GN=LOC100706704 PE=4 SV=1	0
c6425_g1_i1	41.8231	0.545703	0.0130479	-6.26004	0.00205956	0.0132862	20	21	82	0	2	0			NA			NA			NA			NA			NA
c319_g1_i1	67.8933	0.889135	0.0130961	-6.25472	5.54e-07	1.54e-05	69	46	77	1	2	0	ENSONIP00000018891	si:ch211-122m3.1 [Source:ZFIN;Acc:ZDB-GENE-091113-51]	6e-27	ENSDARP00000114383	si:ch211-122m3.1 [Source:ZFIN;Acc:ZDB-GENE-091113-51]	2e-19	ENSORLP00000002350	si:ch211-122m3.1 [Source:ZFIN;Acc:ZDB-GENE-091113-51]	3e-27	sp|Q0V8T9|CTP5A_MOUSE	Contactin-associated protein like 5-1 OS=Mus musculus GN=Cntnap5a PE=2 SV=1	6e-11	I3KCP6_ORENI	Uncharacterized protein (Fragment) OS=Oreochromis niloticus GN=LOC100700197 PE=4 SV=1	6e-26
c129546_g1_i1	52.318	0.686865	0.0131287	-6.25114	2.51e-06	5.57e-05	51	38	58	2	0	0			NA			NA			NA			NA			NA
c42612_g1_i1	133.745	1.75711	0.0131377	-6.25014	0.000344867	0.00323337	47	147	166	0	5	1			NA			NA			NA			NA			NA
c72592_g1_i1	56.0152	0.736285	0.0131444	-6.24941	9.99e-07	2.55e-05	52	42	63	1	0	1			NA			NA			NA			NA			NA
c201958_g1_i1	1032.84	13.589	0.0131569	-6.24804	5.64e-13	7.59e-11	970	770	1156	11	23	9	ENSONIP00000008900	coiled-coil domain containing 106b [Source:ZFIN;Acc:ZDB-GENE-050306-6]	1e-14	ENSDARP00000101594	zgc:174877 [Source:ZFIN;Acc:ZDB-GENE-041008-66]	4e-21	ENSORLP00000023012	coiled-coil domain containing 106 [Source:HGNC Symbol;Acc:30181]	2e-15	sp|Q3ULM0|CC106_MOUSE	Coiled-coil domain-containing protein 106 OS=Mus musculus GN=Ccdc106 PE=1 SV=1	2e-14	H2TIT7_TAKRU	Uncharacterized protein (Fragment) OS=Takifugu rubripes PE=4 SV=1	6e-62
c197094_g1_i1	55.7889	0.736285	0.0131977	-6.24357	0.00627688	0.0315848	17	76	51	1	0	1			NA			NA			NA			NA			NA
c38883_g1_i1	72.6697	0.959716	0.0132066	-6.2426	2.2e-06	4.99e-05	112	42	52	2	1	0			NA			NA			NA			NA			NA
c29992_g1_i1	2229.5	29.4598	0.0132137	-6.24183	7.56e-10	4.8e-08	2450	1481	2374	35	38	18			NA			NA			NA			NA			NA
c45076_g1_i1	41.2558	0.545703	0.0132273	-6.24034	0.000137058	0.00153477	29	20	72	0	2	0			NA			NA			NA			NA			NA
c64_g1_i1	6882.71	91.3926	0.0132786	-6.23476	1.11e-12	1.39e-10	6910	4751	7771	103	129	53	ENSONIP00000003846	carbonic anhydrase VII [Source:ZFIN;Acc:ZDB-GENE-040426-1786]	2e-160	ENSDARP00000066379	carbonic anhydrase VII [Source:ZFIN;Acc:ZDB-GENE-040426-1786]	1e-144	ENSORLP00000015962	carbonic anhydrase II [Source:ZFIN;Acc:ZDB-GENE-031219-5]	9e-96	sp|P43166|CAH7_HUMAN	Carbonic anhydrase 7 OS=Homo sapiens GN=CA7 PE=1 SV=1	1e-123	H2V4P5_TAKRU	Uncharacterized protein OS=Takifugu rubripes GN=LOC101061579 PE=4 SV=1	3e-164
c86925_g1_i1	20.5446	0.272851	0.0132809	-6.2345	0.010418	0.0464806	32	17	7	0	1	0			NA			NA			NA			NA			NA
c35727_g1_i1	5135.66	68.4063	0.0133199	-6.23028	9.43e-14	1.49e-11	4832	3693	5933	62	105	47	ENSONIP00000010598	AT rich interactive domain 3B (BRIGHT-like) [Source:HGNC Symbol;Acc:14350]	1e-168	ENSDARP00000094246	AT rich interactive domain 3B (Bright like) [Source:ZFIN;Acc:ZDB-GENE-070209-182]	1e-131	ENSORLP00000010296	AT rich interactive domain 3A (BRIGHT-like) [Source:HGNC Symbol;Acc:3031]	1e-81	sp|Q9Z1N7|ARI3B_MOUSE	AT-rich interactive domain-containing protein 3B OS=Mus musculus GN=Arid3b PE=2 SV=1	4e-92	I3JP04_ORENI	Uncharacterized protein OS=Oreochromis niloticus GN=ARID3B (1 of 2) PE=4 SV=1	6e-176
c2968_g1_i1	179.772	2.39455	0.0133199	-6.23027	7.63e-10	4.83e-08	173	115	224	3	5	0	ENSONIP00000002190	potassium voltage-gated channel, subfamily H (eag-related), member 5b [Source:ZFIN;Acc:ZDB-GENE-090319-1]	0	ENSDARP00000091095	potassium voltage-gated channel, subfamily H (eag-related), member 5b [Source:ZFIN;Acc:ZDB-GENE-090319-1]	0	ENSORLP00000022585	potassium voltage-gated channel, subfamily H (eag-related), member 5b [Source:ZFIN;Acc:ZDB-GENE-090319-1]	0	sp|Q8NCM2|KCNH5_HUMAN	Potassium voltage-gated channel subfamily H member 5 OS=Homo sapiens GN=KCNH5 PE=1 SV=3	0	I3J000_ORENI	Uncharacterized protein OS=Oreochromis niloticus PE=4 SV=1	0
c33148_g1_i1	188.208	2.53572	0.0134729	-6.21379	1.22e-09	7.34e-08	129	182	202	5	3	0	ENSONIP00000000205	extracellular leucine-rich repeat and fibronectin type III domain containing 1b [Source:ZFIN;Acc:ZDB-GENE-080327-21]	0	ENSDARP00000103370	extracellular leucine-rich repeat and fibronectin type III domain containing 1 [Source:HGNC Symbol;Acc:33154]	0	ENSORLP00000012193	extracellular leucine-rich repeat and fibronectin type III domain containing 1b [Source:ZFIN;Acc:ZDB-GENE-080327-21]	0	sp|P0C7U0|ELFN1_HUMAN	Protein ELFN1 OS=Homo sapiens GN=ELFN1 PE=1 SV=2	0	I3IUB5_ORENI	Uncharacterized protein OS=Oreochromis niloticus GN=LOC100697202 PE=4 SV=1	0
c130117_g1_i1	45.6463	0.616284	0.0135013	-6.21076	6.96e-07	1.87e-05	30	43	52	1	1	0			NA			NA			NA			NA			NA
c168040_g1_i1	25.3239	0.343432	0.0135616	-6.20433	0.0027471	0.0166143	36	10	28	1	0	0			NA			NA			NA			NA			NA
c36538_g1_i1	57.8795	0.785706	0.0135749	-6.20292	0.00291279	0.0174155	58	71	21	0	0	2	ENSONIP00000008506	Uncharacterized protein [Source:UniProtKB/TrEMBL;Acc:I3JI12]	3e-27	ENSDARP00000114651	si:dkey-28d5.9 [Source:ZFIN;Acc:ZDB-GENE-060503-449]	2e-23	ENSORLP00000021112	Uncharacterized protein [Source:UniProtKB/TrEMBL;Acc:H2MQT8]	4e-33	sp|Q28768|LYAM1_PAPHA	L-selectin OS=Papio hamadryas GN=SELL PE=2 SV=1	8e-09	H2MQT8_ORYLA	Uncharacterized protein OS=Oryzias latipes PE=4 SV=1	1e-28
c167138_g1_i1	77.705	1.05856	0.0136228	-6.19784	0.00967179	0.043928	46	18	173	0	1	2			NA			NA			NA			NA			NA
c172609_g1_i1	79.2184	1.07972	0.0136296	-6.19711	2.12e-07	6.69e-06	91	59	71	2	0	1			NA			NA			NA			NA			NA
c7637_g1_i1	2668.61	36.4908	0.0136741	-6.19241	1.33e-13	2.04e-11	2595	1773	3202	59	35	17			NA			NA			NA			NA			NA
c17390_g1_i1	28.6267	0.392853	0.0137233	-6.18723	0.000243323	0.00243358	20	30	27	0	0	1			NA			NA			NA			NA			NA
c39467_g1_i1	256.577	3.52369	0.0137335	-6.18616	1.69e-10	1.28e-08	218	226	262	4	5	2	ENSONIP00000018968	death-associated protein kinase 2 [Source:ZFIN;Acc:ZDB-GENE-080402-8]	6e-73	ENSDARP00000112316	death-associated protein kinase 2 [Source:ZFIN;Acc:ZDB-GENE-080402-8]	3e-67	ENSORLP00000009274	im:7162965 [Source:ZFIN;Acc:ZDB-GENE-060810-178]	1e-64	sp|Q9UIK4|DAPK2_HUMAN	Death-associated protein kinase 2 OS=Homo sapiens GN=DAPK2 PE=1 SV=1	1e-67	I3KCX3_ORENI	Uncharacterized protein OS=Oreochromis niloticus GN=LOC100701596 PE=4 SV=1	6e-75
c54330_g1_i1	19.606	0.272851	0.0139167	-6.16704	0.00593757	0.0302769	16	8	34	0	1	0			NA			NA			NA			NA			NA
c47657_g1_i1	28.1171	0.392853	0.013972	-6.16131	0.0024358	0.0151561	34	24	19	0	0	1			NA			NA			NA			NA			NA
c193230_g1_i1	37495	524.418	0.0139863	-6.15984	0.000640272	0.00529566	35700	26688	43258	670	461	429	ENSONIP00000005059	si:dkey-88l16.3 [Source:ZFIN;Acc:ZDB-GENE-030131-6015]	0	ENSDARP00000117883	si:dkey-88l16.3 [Source:ZFIN;Acc:ZDB-GENE-030131-6015]	0	ENSORLP00000021438	low density lipoprotein receptor-related protein 2a [Source:ZFIN;Acc:ZDB-GENE-050119-2]	1e-130	sp|A2ARV4|LRP2_MOUSE	Low-density lipoprotein receptor-related protein 2 OS=Mus musculus GN=Lrp2 PE=1 SV=1	2e-132	F1QN45_DANRE	Uncharacterized protein (Fragment) OS=Danio rerio GN=si:dkey-88l16.3 PE=4 SV=1	0
c158757_g1_i1	519.08	7.28976	0.0140436	-6.15394	7.18e-08	2.63e-06	526	368	567	17	1	3	ENSONIP00000018710	zgc:194282 [Source:ZFIN;Acc:ZDB-GENE-081022-95]	0	ENSDARP00000129737	src-related kinase lacking C-terminal regulatory tyrosine and N-terminal myristylation sites [Source:HGNC Symbol;Acc:11298]	0	ENSORLP00000025138	zgc:194282 [Source:ZFIN;Acc:ZDB-GENE-081022-95]	0	sp|Q62270|SRMS_MOUSE	Tyrosine-protein kinase Srms OS=Mus musculus GN=Srms PE=2 SV=2	1e-147	H2RR36_TAKRU	Uncharacterized protein OS=Takifugu rubripes GN=LOC101065710 PE=4 SV=1	0
c45663_g1_i1	24.4366	0.343432	0.014054	-6.15287	0.000301186	0.00289206	22	8	43	1	0	0			NA			NA			NA			NA			NA
c111548_g1_i1	438.658	6.1911	0.0141137	-6.14676	1.11e-11	1.13e-09	433	312	490	7	11	2	ENSONIP00000024742	calcium channel, voltage-dependent, T type, alpha 1G subunit [Source:ZFIN;Acc:ZDB-GENE-090514-2]	0	ENSDARP00000106730	calcium channel, voltage-dependent, T type, alpha 1G subunit [Source:ZFIN;Acc:ZDB-GENE-090514-2]	0	ENSORLP00000010812	calcium channel, voltage-dependent, T type, alpha 1H subunit b [Source:ZFIN;Acc:ZDB-GENE-090312-128]	1e-162	sp|O43497|CAC1G_HUMAN	Voltage-dependent T-type calcium channel subunit alpha-1G OS=Homo sapiens GN=CACNA1G PE=2 SV=3	0	E6ZGJ0_DICLA	T calcium channel alpha 1G subunit variant 88 OS=Dicentrarchus labrax GN=CACNA1G PE=3 SV=1	0
c110_g1_i1	3817.6	53.9866	0.0141415	-6.14392	2.64e-13	3.83e-11	4902	2768	2977	40	100	33	ENSONIP00000004825	solute carrier family 6 (neutral amino acid transporter), member 15 [Source:ZFIN;Acc:ZDB-GENE-050420-93]	0	ENSDARP00000111636	solute carrier family 6 (neutral amino acid transporter), member 15 [Source:ZFIN;Acc:ZDB-GENE-050420-93]	0	ENSORLP00000024820	solute carrier family 6 (neutral amino acid transporter), member 15 [Source:ZFIN;Acc:ZDB-GENE-050420-93]	0	sp|Q9H2J7|S6A15_HUMAN	Sodium-dependent neutral amino acid transporter B(0)AT2 OS=Homo sapiens GN=SLC6A15 PE=1 SV=1	0	I3J7I5_ORENI	Transporter OS=Oreochromis niloticus GN=LOC100707096 PE=3 SV=1	0
c351_g1_i1	12626.1	179.242	0.0141961	-6.13836	8.88e-14	1.42e-11	12313	8902	14377	222	186	133			NA	ENSDARP00000107832	protein MGARP-like [Source:RefSeq peptide;Acc:NP_001268979]	4e-08			NA			NA	W5K485_ASTMX		7e-08
c152821_g1_i1	357.565	5.07853	0.0142031	-6.13765	2.77e-11	2.55e-09	335	312	336	5	8	3	ENSONIP00000013042	von Willebrand factor C domain containing 2 [Source:ZFIN;Acc:ZDB-GENE-090313-315]	0	ENSDARP00000101468	von Willebrand factor C domain containing 2 [Source:ZFIN;Acc:ZDB-GENE-090313-315]	3e-166	ENSORLP00000020072	von Willebrand factor C domain-containing protein 2-like [Source:ZFIN;Acc:ZDB-GENE-081104-169]	1e-83	sp|Q8C8N3|VWC2_MOUSE	Brorin OS=Mus musculus GN=Vwc2 PE=1 SV=1	3e-118	I3JVZ7_ORENI	Uncharacterized protein OS=Oreochromis niloticus GN=LOC100705038 PE=4 SV=1	0
c223323_g1_i1	19.2077	0.272851	0.0142053	-6.13742	0.001361	0.00958704	16	12	27	0	1	0			NA			NA			NA			NA			NA
c160208_g1_i1	51.7057	0.736285	0.0142399	-6.13391	1.76e-06	4.15e-05	54	33	60	1	0	1	ENSONIP00000022905	si:ch211-239f4.1 [Source:ZFIN;Acc:ZDB-GENE-061207-24]	5e-42	ENSDARP00000105280	ecotropic viral integration site 5-like [Source:HGNC Symbol;Acc:30464]	6e-31	ENSORLP00000000368	si:ch211-239f4.1 [Source:ZFIN;Acc:ZDB-GENE-061207-24]	8e-22	sp|Q96CN4|EVI5L_HUMAN	EVI5-like protein OS=Homo sapiens GN=EVI5L PE=1 SV=1	4e-12	I3KP60_ORENI	Uncharacterized protein OS=Oreochromis niloticus GN=LOC100697259 PE=4 SV=1	3e-31
c151533_g1_i1	2326.36	33.2635	0.0142985	-6.12799	2.67e-13	3.86e-11	2263	1643	2651	34	46	23			NA			NA			NA			NA			NA
c80880_g1_i1	732.82	10.4959	0.0143226	-6.12556	2.04e-12	2.42e-10	891	518	644	8	14	10	ENSONIP00000004253	immunoglobulin-like domain containing receptor 1a [Source:ZFIN;Acc:ZDB-GENE-040426-1412]	5e-13			NA	ENSORLP00000004596	immunoglobulin-like domain containing receptor 1a [Source:ZFIN;Acc:ZDB-GENE-040426-1412]	8e-08			NA	G3PQS2_GASAC	Uncharacterized protein OS=Gasterosteus aculeatus PE=4 SV=1	2e-11
c69791_g1_i1	22363.8	320.314	0.0143229	-6.12554	5.77e-10	3.77e-08	21799	15072	26472	392	299	265	ENSONIP00000023039	kelch domain containing 1 [Source:HGNC Symbol;Acc:19836]	0	ENSDARP00000109344	Uncharacterized protein [Source:UniProtKB/TrEMBL;Acc:E7EZ78]	6e-62	ENSORLP00000014607	kelch domain containing 1 [Source:HGNC Symbol;Acc:19836]	0	sp|Q8N7A1|KLDC1_HUMAN	Kelch domain-containing protein 1 OS=Homo sapiens GN=KLHDC1 PE=2 SV=2	4e-116	E6ZHY5_DICLA	Kelch domain-containing protein 1 OS=Dicentrarchus labrax GN=KLHDC1 PE=4 SV=1	0
c35717_g1_i1	110.012	1.576	0.0143257	-6.12525	0.000351933	0.00328423	105	62	150	3	2	0	ENSONIP00000003158	potassium voltage-gated channel, Shaw-related subfamily, member 4 [Source:ZFIN;Acc:ZDB-GENE-060503-773]	2e-20	ENSDARP00000122709	potassium voltage-gated channel, Shaw-related subfamily, member 4 [Source:ZFIN;Acc:ZDB-GENE-060503-773]	1e-22	ENSORLP00000007739	potassium voltage-gated channel, Shaw-related subfamily, member 4 [Source:ZFIN;Acc:ZDB-GENE-060503-773]	7e-21	sp|Q63734|KCNC4_RAT	Potassium voltage-gated channel subfamily C member 4 OS=Rattus norvegicus GN=Kcnc4 PE=1 SV=1	4e-07	H3C0T0_TETNG	Uncharacterized protein OS=Tetraodon nigroviridis GN=KCNC4 PE=4 SV=1	6e-24
c152453_g1_i1	65.4339	0.938556	0.0143436	-6.12345	0.00244964	0.015225	108	54	16	0	2	1	ENSONIP00000014611		5e-58	ENSDARP00000123622	si:dkey-117n7.4 [Source:ZFIN;Acc:ZDB-GENE-060503-237]	2e-64	ENSORLP00000018240	Uncharacterized protein [Source:UniProtKB/TrEMBL;Acc:H2MHW9]	1e-56	sp|Q63870|CO7A1_MOUSE	Collagen alpha-1(VII) chain OS=Mus musculus GN=Col7a1 PE=1 SV=3	9e-30	M3ZSU2_XIPMA	Uncharacterized protein (Fragment) OS=Xiphophorus maculatus PE=4 SV=1	5e-46
c162720_g1_i1	27.378	0.392853	0.0143492	-6.12288	7.56e-05	0.000946942	19	14	47	0	0	1			NA			NA	ENSORLP00000008961	prostaglandin D2 synthase b [Source:ZFIN;Acc:ZDB-GENE-030131-8436]	1e-08			NA	C1BZ41_ESOLU	Lipocalin OS=Esox lucius GN=LIPO PE=2 SV=1	3e-10
c196325_g1_i1	1965.68	28.3069	0.0144005	-6.11773	5.53e-13	7.45e-11	2375	1262	1926	25	55	12	ENSONIP00000015929	one-eyed pinhead [Source:ZFIN;Acc:ZDB-GENE-990415-198]	6e-74	ENSDARP00000106724	one-eyed pinhead [Source:ZFIN;Acc:ZDB-GENE-990415-198]	3e-62	ENSORLP00000019143	one-eyed pinhead [Source:ZFIN;Acc:ZDB-GENE-990415-198]	6e-69	sp|P13385|TDGF1_HUMAN	Teratocarcinoma-derived growth factor 1 OS=Homo sapiens GN=TDGF1 PE=1 SV=1	2e-27	I3K484_ORENI	Uncharacterized protein (Fragment) OS=Oreochromis niloticus GN=LOC100710212 PE=4 SV=1	4e-67
c314_g1_i1	51.0357	0.736285	0.0144269	-6.1151	8e-06	0.000146984	59	18	74	1	0	1	ENSONIP00000012318	synaptotagmin III [Source:ZFIN;Acc:ZDB-GENE-090601-1]	2e-120	ENSDARP00000103301	synaptotagmin III [Source:ZFIN;Acc:ZDB-GENE-090601-1]	8e-110	ENSORLP00000002410	synaptotagmin III [Source:ZFIN;Acc:ZDB-GENE-090601-1]	2e-119	sp|P24507|SY63_DIPOM	Synaptotagmin-C OS=Diplobatis ommata GN=P65-C PE=2 SV=1	2e-82	I3JTX3_ORENI	Uncharacterized protein OS=Oreochromis niloticus GN=LOC100690813 PE=4 SV=1	1e-120
c166522_g1_i1	158.724	2.29112	0.0144346	-6.11432	3.02e-06	6.5e-05	136	183	99	2	3	2			NA			NA			NA			NA			NA
c193451_g1_i1	1602.32	23.1911	0.0144734	-6.11045	2.03e-06	4.66e-05	2129	1402	829	32	26	13			NA			NA			NA			NA			NA
c157524_g1_i1	45.9949	0.665704	0.0144734	-6.11045	1.12e-05	0.00019527	32	36	61	0	1	1			NA			NA			NA			NA			NA
c112253_g1_i1	1028.09	14.897	0.01449	-6.1088	0.00013828	0.00154531	685	718	1520	15	17	13	ENSONIP00000007850	family with sequence similarity 189, member A1 [Source:ZFIN;Acc:ZDB-GENE-040718-129]	0	ENSDARP00000069890	family with sequence similarity 189, member A1 [Source:ZFIN;Acc:ZDB-GENE-040718-129]	6e-88	ENSORLP00000007939	family with sequence similarity 189, member A1 [Source:ZFIN;Acc:ZDB-GENE-040718-129]	2e-140	sp|O60320|F1891_HUMAN	Protein FAM189A1 OS=Homo sapiens GN=FAM189A1 PE=2 SV=4	8e-153	I3JG59_ORENI	Uncharacterized protein OS=Oreochromis niloticus GN=LOC100699008 PE=4 SV=1	0
c160575_g1_i1	201.623	2.92398	0.0145022	-6.10758	2.94e-05	0.000434314	189	246	89	2	1	5			NA			NA			NA			NA			NA
c83619_g1_i1	23.6776	0.343432	0.0145045	-6.10736	0.000939435	0.00718266	30	15	22	1	0	0			NA			NA			NA			NA			NA
c129791_g1_i1	45.8163	0.665704	0.0145299	-6.10484	1.31e-05	0.000222031	50	48	24	0	1	1			NA			NA			NA			NA			NA
c126171_g1_i1	37.5251	0.545703	0.0145424	-6.10359	3.68e-05	0.000521782	57	25	23	0	2	0	ENSONIP00000023203	cholinergic receptor, nicotinic, beta 1 (muscle) like [Source:ZFIN;Acc:ZDB-GENE-060811-1]	0	ENSDARP00000124150	cholinergic receptor, nicotinic, beta 1 (muscle) like [Source:ZFIN;Acc:ZDB-GENE-060811-1]	0	ENSORLP00000004409	cholinergic receptor, nicotinic, beta 1 (muscle) like [Source:ZFIN;Acc:ZDB-GENE-060811-1]	5e-167	sp|P02712|ACHB_TORCA	Acetylcholine receptor subunit beta OS=Torpedo californica GN=CHRNB1 PE=1 SV=1	3e-134	I3KQ08_ORENI	Uncharacterized protein (Fragment) OS=Oreochromis niloticus GN=LOC100692189 PE=3 SV=1	0
c192951_g1_i1	180.882	2.64625	0.0146297	-6.09496	1.61e-09	9.35e-08	191	118	204	1	7	1			NA			NA			NA			NA			NA
c115437_g1_i1	396.634	5.80313	0.0146309	-6.09483	0.000755719	0.00604474	131	286	716	8	4	5	ENSONIP00000008609	acetylserotonin O-methyltransferase-like [Source:ZFIN;Acc:ZDB-GENE-030131-2854]	9e-30	ENSDARP00000007743	acetylserotonin O-methyltransferase-like [Source:ZFIN;Acc:ZDB-GENE-030131-2854]	3e-23	ENSORLP00000013668	acetylserotonin O-methyltransferase-like [Source:ZFIN;Acc:ZDB-GENE-030131-2854]	6e-29	sp|O95671|ASML_HUMAN	N-acetylserotonin O-methyltransferase-like protein OS=Homo sapiens GN=ASMTL PE=1 SV=3	2e-14	I3JIB5_ORENI	Uncharacterized protein OS=Oreochromis niloticus PE=3 SV=1	5e-29
c170935_g1_i1	50.3142	0.736285	0.0146338	-6.09456	4.88e-06	9.69e-05	41	41	58	1	0	1			NA			NA			NA			NA			NA
c210901_g1_i1	23.4636	0.343432	0.0146368	-6.09425	0.00197875	0.0128777	26	21	17	1	0	0			NA			NA			NA			NA			NA
c211911_g1_i1	23.4162	0.343432	0.0146664	-6.09134	0.00458539	0.0248414	14	11	44	1	0	0	ENSONIP00000001685	Uncharacterized protein [Source:UniProtKB/TrEMBL;Acc:I3IYJ5]	2e-09			NA			NA			NA	G3N786_GASAC	Uncharacterized protein OS=Gasterosteus aculeatus PE=4 SV=1	1e-07
c118492_g1_i1	438.455	6.4311	0.0146676	-6.09122	0.00510996	0.0270154	893	274	52	7	9	4	ENSONIP00000003872	Ca2+-dependent activator protein for secretion a [Source:ZFIN;Acc:ZDB-GENE-030616-525]	0	ENSDARP00000034254	Ca2+-dependent activator protein for secretion a [Source:ZFIN;Acc:ZDB-GENE-030616-525]	0	ENSORLP00000012776	Ca2+-dependent activator protein for secretion a [Source:ZFIN;Acc:ZDB-GENE-030616-525]	0	sp|Q62717|CAPS1_RAT	Calcium-dependent secretion activator 1 OS=Rattus norvegicus GN=Cadps PE=1 SV=1	0	H3CK41_TETNG	Uncharacterized protein OS=Tetraodon nigroviridis PE=4 SV=1	0
c2610_g1_i1	23.2985	0.343432	0.0147405	-6.08407	0.000401453	0.00364181	25	13	29	1	0	0	ENSONIP00000025812	deiodinase, iodothyronine, type II [Source:ZFIN;Acc:ZDB-GENE-030327-4]	2e-08	ENSDARP00000121555	deiodinase, iodothyronine, type I [Source:ZFIN;Acc:ZDB-GENE-030328-41]	9e-21	ENSORLP00000013567	Oryzias latipes iodothyronine deiodinase type II (dio2), mRNA. [Source:RefSeq mRNA;Acc:NM_001136521]	1e-08	sp|O42449|IOD1_ORENI	Type I iodothyronine deiodinase OS=Oreochromis niloticus GN=dio1 PE=2 SV=3	7e-28	D4P8D1_CHRCY	Iodothyronine deiodinase OS=Chrysiptera cyanea GN=dio1 PE=2 SV=1	5e-26
c91572_g1_i1	23.2519	0.343432	0.01477	-6.08118	0.0103826	0.0463744	15	5	51	1	0	0	ENSONIP00000022866	D-dopachrome tautomerase [Source:ZFIN;Acc:ZDB-GENE-040625-160]	2e-07			NA	ENSORLP00000013760	D-dopachrome tautomerase [Source:ZFIN;Acc:ZDB-GENE-040625-160]	1e-06			NA	H2U4T1_TAKRU	Uncharacterized protein OS=Takifugu rubripes GN=LOC101067398 PE=4 SV=1	2e-07
c9503_g1_i1	155.037	2.29112	0.014778	-6.08041	0.00364344	0.0207476	121	61	278	2	3	2	ENSONIP00000015910	deleted in colorectal carcinoma [Source:HGNC Symbol;Acc:2701]	3e-54	ENSDARP00000129086	neogenin 1 [Source:HGNC Symbol;Acc:7754]	6e-32	ENSORLP00000019200	deleted in colorectal carcinoma [Source:HGNC Symbol;Acc:2701]	2e-59	sp|P43146|DCC_HUMAN	Netrin receptor DCC OS=Homo sapiens GN=DCC PE=1 SV=2	4e-30	H2MKI6_ORYLA	Uncharacterized protein (Fragment) OS=Oryzias latipes GN=LOC101164079 PE=4 SV=1	1e-58
c155000_g1_i1	86.659	1.28199	0.0147935	-6.07889	0.000863031	0.00670818	36	51	165	1	2	1			NA			NA			NA			NA			NA
c151491_g1_i1	504.023	7.4614	0.0148037	-6.0779	1.35e-11	1.35e-09	495	433	459	10	9	4	ENSONIP00000017795	neuropeptide FF receptor 2 [Source:HGNC Symbol;Acc:4525]	0	ENSDARP00000088415	neuropeptide FF receptor 2.1 (npffr2.1), mRNA [Source:RefSeq mRNA;Acc:NM_001105109]	0	ENSORLP00000003808	neuropeptide FF receptor 2.2 [Source:ZFIN;Acc:ZDB-GENE-070705-159]	0	sp|Q9Y5X5|NPFF2_HUMAN	Neuropeptide FF receptor 2 OS=Homo sapiens GN=NPFFR2 PE=1 SV=2	2e-158	I3K9K0_ORENI	Uncharacterized protein OS=Oreochromis niloticus GN=LOC100702353 PE=3 SV=1	0
c15054_g1_i1	49.7051	0.736285	0.0148131	-6.07699	8.5e-06	0.000154074	52	44	40	1	0	1			NA			NA			NA			NA			NA
c153755_g1_i1	2853.56	42.3456	0.0148396	-6.07441	1.53e-06	3.68e-05	2511	1685	4008	28	71	34	ENSONIP00000005485	general transcription factor IIF, polypeptide 2b [Source:ZFIN;Acc:ZDB-GENE-050417-374]	2e-148	ENSDARP00000113068	general transcription factor IIF, polypeptide 2a [Source:ZFIN;Acc:ZDB-GENE-040625-131]	7e-121	ENSORLP00000019387	general transcription factor IIF, polypeptide 2b [Source:ZFIN;Acc:ZDB-GENE-050417-374]	1e-137	sp|Q2T9L9|T2FB_BOVIN	General transcription factor IIF subunit 2 OS=Bos taurus GN=GTF2F2 PE=2 SV=1	3e-117	I3J9E5_ORENI	Uncharacterized protein OS=Oreochromis niloticus GN=LOC100699655 PE=4 SV=1	3e-153
c114820_g1_i1	2676.03	39.7632	0.0148591	-6.07251	2.69e-13	3.89e-11	2673	2042	2757	46	36	36	ENSONIP00000005059	si:dkey-88l16.3 [Source:ZFIN;Acc:ZDB-GENE-030131-6015]	1e-38	ENSDARP00000117883	si:dkey-88l16.3 [Source:ZFIN;Acc:ZDB-GENE-030131-6015]	8e-61	ENSORLP00000006788	low density lipoprotein receptor-related protein 2b [Source:ZFIN;Acc:ZDB-GENE-111115-1]	3e-26	sp|A2ARV4|LRP2_MOUSE	Low-density lipoprotein receptor-related protein 2 OS=Mus musculus GN=Lrp2 PE=1 SV=1	5e-27	G3Q0M1_GASAC	Uncharacterized protein (Fragment) OS=Gasterosteus aculeatus PE=4 SV=1	3e-63
c169972_g1_i1	23.0948	0.343432	0.0148706	-6.0714	0.000418046	0.00375866	7	19	39	1	0	0	ENSONIP00000023107	GLIS family zinc finger 1a [Source:ZFIN;Acc:ZDB-GENE-070912-8]	6e-53	ENSDARP00000035545	GLIS family zinc finger 1b [Source:ZFIN;Acc:ZDB-GENE-081105-172]	2e-84	ENSORLP00000004835	GLIS family zinc finger 1-like [Source:RefSeq peptide;Acc:NP_001157276]	2e-110	sp|Q8K1M4|GLIS1_MOUSE	Zinc finger protein GLIS1 OS=Mus musculus GN=Glis1 PE=2 SV=2	2e-58	M4AF57_XIPMA	Uncharacterized protein OS=Xiphophorus maculatus PE=4 SV=1	7e-113
c30793_g1_i1	229.348	3.41316	0.014882	-6.07029	2.95e-08	1.21e-06	195	105	373	8	1	1			NA			NA			NA			NA			NA
c159366_g1_i1	18.1978	0.272851	0.0149936	-6.05951	0.00979593	0.0443705	21	13	17	0	1	0			NA			NA			NA			NA			NA
c202449_g1_i1	26.183	0.392853	0.0150041	-6.0585	0.000219296	0.00224446	19	26	26	0	0	1			NA			NA			NA			NA			NA
c155463_g1_i1	2740.52	41.323	0.0150785	-6.05136	1.99e-08	8.54e-07	3983	1263	2678	48	32	41	ENSONIP00000001020		1e-102	ENSDARP00000113548	regulator of G-protein signaling 3b [Source:ZFIN;Acc:ZDB-GENE-060531-24]	2e-71	ENSORLP00000021997	Uncharacterized protein [Source:UniProtKB/TrEMBL;Acc:H2MT99]	8e-103	sp|P49797|RGS3_RAT	Regulator of G-protein signaling 3 OS=Rattus norvegicus GN=Rgs3 PE=1 SV=2	3e-58	H3C9V7_TETNG	Uncharacterized protein OS=Tetraodon nigroviridis PE=4 SV=1	3e-106
c123213_g1_i1	45.5148	0.686865	0.015091	-6.05017	1.62e-05	0.00026412	27	24	82	2	0	0			NA			NA			NA			NA			NA
c117944_g1_i1	116.001	1.75711	0.0151474	-6.04478	6.49e-06	0.000123329	50	115	152	0	5	1			NA			NA			NA			NA			NA
c122145_g1_i1	40.6392	0.616284	0.0151648	-6.04313	0.00699289	0.0343193	8	35	71	1	1	0			NA			NA			NA			NA			NA
c156279_g1_i1	364.139	5.57023	0.015297	-6.03061	7e-08	2.57e-06	445	299	258	3	8	6			NA			NA			NA			NA			NA
c123807_g1_i1	25.6284	0.392853	0.0153288	-6.02761	5.87e-05	0.000768406	27	16	30	0	0	1	ENSONIP00000009119	NHL repeat containing 3 [Source:HGNC Symbol;Acc:33751]	9e-143	ENSDARP00000106695	NHL repeat containing 3 [Source:HGNC Symbol;Acc:33751]	3e-75	ENSORLP00000018296	NHL repeat containing 3 [Source:HGNC Symbol;Acc:33751]	4e-104	sp|Q5R9V0|NHLC3_PONAB	NHL repeat-containing protein 3 OS=Pongo abelii GN=NHLRC3 PE=2 SV=1	8e-101	I3JJS5_ORENI	Uncharacterized protein OS=Oreochromis niloticus GN=LOC100694630 PE=4 SV=1	4e-141
c203300_g1_i1	293.694	4.51167	0.0153618	-6.02451	1.07e-10	8.51e-09	197	235	390	3	7	4			NA			NA			NA			NA			NA
c71514_g1_i1	97.8475	1.50542	0.0153854	-6.0223	7.83e-08	2.82e-06	108	55	118	2	3	0	ENSONIP00000021341	calcium channel, voltage-dependent, T type, alpha 1I subunit [Source:HGNC Symbol;Acc:1396]	0	ENSDARP00000079651	calcium channel, voltage-dependent, T type, alpha 1I subunit [Source:ZFIN;Acc:ZDB-GENE-060503-324]	0	ENSORLP00000013388	calcium channel, voltage-dependent, T type, alpha 1I subunit [Source:ZFIN;Acc:ZDB-GENE-060503-324]	8e-155	sp|Q9P0X4|CAC1I_HUMAN	Voltage-dependent T-type calcium channel subunit alpha-1I OS=Homo sapiens GN=CACNA1I PE=1 SV=1	3e-123	M4ACG5_XIPMA	Uncharacterized protein OS=Xiphophorus maculatus PE=3 SV=1	0
c29857_g1_i1	16299.6	250.97	0.0153973	-6.02118	1.77e-13	2.65e-11	15472	11750	18643	400	209	144	ENSONIP00000007434	solute carrier family 24 (sodium/potassium/calcium exchanger), member 4b [Source:ZFIN;Acc:ZDB-GENE-081031-75]	0	ENSDARP00000032788	solute carrier family 24 (sodium/potassium/calcium exchanger), member 4b [Source:ZFIN;Acc:ZDB-GENE-081031-75]	0	ENSORLP00000014608	solute carrier family 24 (sodium/potassium/calcium exchanger), member 4b [Source:ZFIN;Acc:ZDB-GENE-081031-75]	0	sp|Q8CGQ8|NCKX4_MOUSE	Sodium/potassium/calcium exchanger 4 OS=Mus musculus GN=Slc24a4 PE=2 SV=2	0	M4ARS8_XIPMA	Uncharacterized protein OS=Xiphophorus maculatus PE=4 SV=1	0
c39857_g1_i1	284.908	4.39167	0.0154143	-6.01958	7.84e-05	0.000974781	249	259	272	3	8	3			NA			NA			NA			NA			NA
c1513_g1_i1	95.3231	1.47257	0.0154482	-6.01642	0.00288449	0.0172814	64	129	51	2	0	2			NA			NA			NA			NA			NA
c153613_g1_i1	8883.83	137.51	0.0154787	-6.01357	2.1e-13	3.12e-11	7929	6061	11191	139	162	116	ENSONIP00000012478	FYVE, RhoGEF and PH domain containing 4 [Source:HGNC Symbol;Acc:19125]	0	ENSDARP00000079126	Uncharacterized protein [Source:UniProtKB/TrEMBL;Acc:E7EYW1]	0	ENSORLP00000011213	FYVE, RhoGEF and PH domain containing 4 [Source:HGNC Symbol;Acc:19125]	0	sp|Q91ZT5|FGD4_MOUSE	FYVE, RhoGEF and PH domain-containing protein 4 OS=Mus musculus GN=Fgd4 PE=2 SV=1	0	I3JUD3_ORENI	Uncharacterized protein OS=Oreochromis niloticus GN=FGD4 (2 of 2) PE=4 SV=1	0
c5548_g1_i1	538.488	8.37879	0.0155598	-6.00603	0.000172569	0.00185371	317	665	427	8	12	6			NA			NA			NA			NA	H3DNR7_TETNG	Uncharacterized protein OS=Tetraodon nigroviridis PE=4 SV=1	1e-13
c20158_g1_i1	609.186	9.49624	0.0155884	-6.00338	9.52e-07	2.45e-05	644	628	356	11	8	9			NA			NA			NA	sp|Q6GZT3|043R_FRG3G	Uncharacterized protein 043R OS=Frog virus 3 (isolate Goorha) GN=FV3-043R PE=4 SV=1	4e-10			NA
c153255_g1_i1	64.6126	1.00914	0.0156183	-6.00062	6.17e-05	0.00080122	40	75	56	1	1	1			NA			NA			NA			NA			NA
c39859_g1_i1	342.218	5.36086	0.015665	-5.99631	0.000137546	0.00153846	245	301	399	9	4	3			NA			NA			NA			NA			NA
c49815_g1_i1	25.0039	0.392853	0.0157117	-5.99202	0.00351734	0.0201821	6	24	39	0	0	1			NA			NA			NA			NA			NA
c217936_g1_i1	159.843	2.51456	0.0157314	-5.99021	0.00180699	0.0119986	80	147	214	3	4	1	ENSONIP00000002023	troponin C type 2 (fast) [Source:ZFIN;Acc:ZDB-GENE-000322-2]	6e-50	ENSDARP00000123658	troponin C type 2 (fast) [Source:ZFIN;Acc:ZDB-GENE-000322-2]	2e-48	ENSORLP00000002236	troponin C type 2 (fast) [Source:ZFIN;Acc:ZDB-GENE-000322-2]	2e-50	sp|P81660|TNNC2_ANGAN	Troponin C, skeletal muscle OS=Anguilla anguilla PE=1 SV=1	2e-42	F5BZS8_EPIBR		4e-51
c3062_g1_i1	325.707	5.16569	0.0158599	-5.97847	2.84e-06	6.17e-05	300	168	478	5	4	6	ENSONIP00000002156	spectrin repeat containing, nuclear envelope 2b [Source:ZFIN;Acc:ZDB-GENE-071218-5]	3e-22	ENSDARP00000118645	spectrin repeat containing, nuclear envelope 1 [Source:HGNC Symbol;Acc:17089]	2e-64	ENSORLP00000022573	spectrin repeat containing, nuclear envelope 2b [Source:ZFIN;Acc:ZDB-GENE-071218-5]	3e-23	sp|Q8WXH0|SYNE2_HUMAN	Nesprin-2 OS=Homo sapiens GN=SYNE2 PE=1 SV=3	5e-20	M4A4S4_XIPMA	Uncharacterized protein OS=Xiphophorus maculatus GN=CLMN (1 of 2) PE=4 SV=1	9e-79
c162296_g1_i1	2363.91	37.5047	0.0158656	-5.97796	4.3e-06	8.74e-05	1744	1390	3688	78	22	12			NA			NA			NA			NA			NA
c75150_g1_i1	1494.14	23.765	0.0159055	-5.97433	1.19e-12	1.49e-10	1587	1111	1480	29	29	15	ENSONIP00000009707	transmembrane protein 54 [Source:ZFIN;Acc:ZDB-GENE-060503-898]	5e-98	ENSDARP00000052085	transmembrane protein 54 [Source:ZFIN;Acc:ZDB-GENE-060503-898]	5e-62	ENSORLP00000021861	zgc:63942 [Source:ZFIN;Acc:ZDB-GENE-040426-1304]	4e-64	sp|Q497B3|KCP3_RAT	Keratinocyte-associated protein 3 OS=Rattus norvegicus GN=Krtcap3 PE=2 SV=1	8e-27	I3JLG3_ORENI	Uncharacterized protein (Fragment) OS=Oreochromis niloticus PE=4 SV=1	2e-98
c160591_g1_i1	24.6947	0.392853	0.0159084	-5.97407	0.000215658	0.00221502	23	19	27	0	0	1	ENSONIP00000022882	UDP-N-acetyl-alpha-D-galactosamine: polypeptide N-acetylgalactosaminyltransferase 7 [Source:ZFIN;Acc:ZDB-GENE-050522-284]	1e-25	ENSDARP00000074379	UDP-N-acetyl-alpha-D-galactosamine: polypeptide N-acetylgalactosaminyltransferase 7 [Source:ZFIN;Acc:ZDB-GENE-050522-284]	9e-28	ENSORLP00000013819	UDP-N-acetyl-alpha-D-galactosamine: polypeptide N-acetylgalactosaminyltransferase 7 [Source:ZFIN;Acc:ZDB-GENE-050522-284]	4e-28	sp|Q5RFJ6|GALT7_PONAB	N-acetylgalactosaminyltransferase 7 OS=Pongo abelii GN=GALNT7 PE=2 SV=1	2e-28	J3SFH9_CROAD	N-acetylgalactosaminyltransferase 7-like OS=Crotalus adamanteus PE=2 SV=1	7e-27
c151648_g2_i1	275.494	4.38457	0.0159153	-5.97344	2.1e-10	1.55e-08	310	189	277	8	6	0	ENSONIP00000024742	calcium channel, voltage-dependent, T type, alpha 1G subunit [Source:ZFIN;Acc:ZDB-GENE-090514-2]	0	ENSDARP00000127136	calcium channel, voltage-dependent, T type, alpha 1G subunit [Source:ZFIN;Acc:ZDB-GENE-090514-2]	0	ENSORLP00000013388	calcium channel, voltage-dependent, T type, alpha 1I subunit [Source:ZFIN;Acc:ZDB-GENE-060503-324]	1e-125	sp|O43497|CAC1G_HUMAN	Voltage-dependent T-type calcium channel subunit alpha-1G OS=Homo sapiens GN=CACNA1G PE=2 SV=3	0	I3KUE6_ORENI	Uncharacterized protein OS=Oreochromis niloticus PE=3 SV=1	0
c37256_g1_i1	212.566	3.392	0.0159574	-5.96963	2.2e-10	1.61e-08	245	142	213	6	2	2			NA			NA			NA			NA			NA
c72_g1_i1	4983.8	79.6636	0.0159845	-5.96718	6.42e-13	8.53e-11	5764	3464	4780	80	138	37	ENSONIP00000017079	absent in melanoma 1-like [Source:HGNC Symbol;Acc:17295]	0	ENSDARP00000022315	absent in melanoma 1-like [Source:HGNC Symbol;Acc:17295]	0	ENSORLP00000012561	absent in melanoma 1-like [Source:HGNC Symbol;Acc:17295]	0	sp|Q8N1P7|AIM1L_HUMAN	Absent in melanoma 1-like protein OS=Homo sapiens GN=AIM1L PE=2 SV=1	0	I3K7I4_ORENI	Uncharacterized protein OS=Oreochromis niloticus GN=LOC100700562 PE=4 SV=1	0
c7613_g1_i1	24.5393	0.392853	0.0160092	-5.96496	0.000214385	0.00220528	33	7	33	0	0	1	ENSONIP00000019604	dopamine receptor D4b [Source:ZFIN;Acc:ZDB-GENE-070508-3]	3e-27	ENSDARP00000117014	dopamine receptor D4b [Source:ZFIN;Acc:ZDB-GENE-070508-3]	6e-24	ENSORLP00000024962	dopamine receptor D4 related sequence [Source:ZFIN;Acc:ZDB-GENE-051113-172]	1e-12	sp|Q6TLJ0|DRD4_MUSPF	D(4) dopamine receptor OS=Mustela putorius furo GN=DRD4 PE=2 SV=1	7e-11	I3KEQ9_ORENI	Uncharacterized protein OS=Oreochromis niloticus GN=LOC100693279 PE=3 SV=1	7e-25
c170368_g1_i1	59.6728	0.959716	0.016083	-5.95832	0.000788509	0.00624768	100	22	52	2	1	0			NA			NA			NA			NA			NA
c71199_g1_i1	108.192	1.74542	0.0161326	-5.95388	1.65e-05	0.000268292	130	33	159	2	1	2			NA			NA			NA			NA			NA
c71554_g1_i1	79.4486	1.28199	0.0161361	-5.95357	3.33e-05	0.000482017	109	37	84	1	2	1	ENSONIP00000012368	zgc:153733 [Source:ZFIN;Acc:ZDB-GENE-060825-273]	1e-43	ENSDARP00000069754	zgc:153733 [Source:ZFIN;Acc:ZDB-GENE-060825-273]	3e-28	ENSORLP00000002696	myosin light chain, phosphorylatable, fast skeletal muscle a [Source:ZFIN;Acc:ZDB-GENE-990712-15]	2e-21	sp|P02609|MLRS_CHICK	Myosin regulatory light chain 2, skeletal muscle isoform OS=Gallus gallus GN=MYLPF PE=1 SV=2	8e-19	I3JU23_ORENI	Uncharacterized protein OS=Oreochromis niloticus GN=LOC100702252 PE=4 SV=1	2e-42
c178599_g1_i1	45.6207	0.736285	0.0161393	-5.95328	5.72e-06	0.000110915	46	31	52	1	0	1	ENSONIP00000009569	stathmin 1a [Source:ZFIN;Acc:ZDB-GENE-031006-14]	5e-56	ENSDARP00000041006	stathmin 1b [Source:ZFIN;Acc:ZDB-GENE-050417-397]	9e-55	ENSORLP00000020225	stathmin-like 4 [Source:ZFIN;Acc:ZDB-GENE-040426-2732]	1e-34	sp|P54227|STMN1_MOUSE	Stathmin OS=Mus musculus GN=Stmn1 PE=1 SV=2	8e-46	C3KK19_ANOFI	Stathmin OS=Anoplopoma fimbria GN=STMN1 PE=2 SV=1	3e-57
c165290_g1_i1	154.103	2.4934	0.0161801	-5.94964	7.28e-09	3.58e-07	102	152	165	1	5	2	ENSONIP00000000045	ovo-like 1 (Drosophila) [Source:ZFIN;Acc:ZDB-GENE-031010-37]	1e-49	ENSDARP00000124196	ovo-like 1 (Drosophila) [Source:ZFIN;Acc:ZDB-GENE-031010-37]	4e-28			NA	sp|Q9WTJ2|OVOL1_MOUSE	Putative transcription factor Ovo-like 1 OS=Mus musculus GN=Ovol1 PE=2 SV=1	8e-15	I3ITV6_ORENI	Uncharacterized protein OS=Oreochromis niloticus GN=LOC100690616 PE=4 SV=1	1e-49
c83804_g1_i1	100.112	1.62542	0.016236	-5.94466	5.21e-08	1.98e-06	80	60	148	2	2	1			NA	ENSDARP00000100089	cadherin 24, type 2 [Source:HGNC Symbol;Acc:14265]	9e-54			NA			NA	Q4SNR2_TETNG	Chromosome 15 SCAF14542, whole genome shotgun sequence OS=Tetraodon nigroviridis GN=GSTENG00015165001 PE=4 SV=1	5e-174
c70498_g1_i1	3536.55	57.4751	0.0162517	-5.94326	8.21e-13	1.06e-10	4025	2233	3784	35	109	40	ENSONIP00000014027	zgc:77784 [Source:ZFIN;Acc:ZDB-GENE-040426-1874]	0	ENSDARP00000062559	roundabout, axon guidance receptor, homolog 3 (Drosophila) [Source:HGNC Symbol;Acc:13433]	0	ENSORLP00000006664	zgc:77784 [Source:ZFIN;Acc:ZDB-GENE-040426-1874]	0	sp|Q9HCK4|ROBO2_HUMAN	Roundabout homolog 2 OS=Homo sapiens GN=ROBO2 PE=1 SV=2	0	G3P8P6_GASAC	Uncharacterized protein (Fragment) OS=Gasterosteus aculeatus GN=ROBO3 (2 of 2) PE=4 SV=1	0
c81008_g1_i1	140.389	2.29112	0.0163198	-5.93723	4.1e-05	0.000570554	98	137	147	2	3	2	ENSONIP00000003519	potassium channel, subfamily K, member 5b [Source:ZFIN;Acc:ZDB-GENE-040426-1297]	3e-19	ENSDARP00000035431	potassium channel, subfamily K, member 5a [Source:ZFIN;Acc:ZDB-GENE-051113-112]	6e-18	ENSORLP00000008553	potassium channel, subfamily K, member 5b [Source:ZFIN;Acc:ZDB-GENE-040426-1297]	1e-25	sp|O95279|KCNK5_HUMAN	Potassium channel subfamily K member 5 OS=Homo sapiens GN=KCNK5 PE=1 SV=1	6e-16	H2UWV2_TAKRU	Uncharacterized protein OS=Takifugu rubripes GN=LOC101066263 PE=3 SV=1	3e-27
c196851_g1_i1	58.5255	0.959716	0.0163983	-5.93031	6.02e-05	0.000784953	47	22	105	2	1	0			NA			NA			NA			NA			NA
c129726_g1_i1	41.8454	0.686865	0.0164143	-5.9289	0.000301676	0.00289592	9	53	48	2	0	0	ENSONIP00000022432	transmembrane protease, serine 15 [Source:ZFIN;Acc:ZDB-GENE-091204-83]	2e-29	ENSDARP00000100259	transmembrane protease, serine 15 [Source:ZFIN;Acc:ZDB-GENE-091204-83]	2e-18			NA	sp|P98072|ENTK_BOVIN	Enteropeptidase OS=Bos taurus GN=TMPRSS15 PE=1 SV=1	9e-14	H2RVR1_TAKRU	Uncharacterized protein (Fragment) OS=Takifugu rubripes GN=LOC101079914 PE=3 SV=1	6e-32
c44887_g1_i1	205.93	3.38253	0.0164256	-5.92791	9.04e-10	5.6e-08	176	148	257	2	7	2	ENSONIP00000003887	LIM domain only 7b [Source:ZFIN;Acc:ZDB-GENE-060825-242]	1e-24	ENSDARP00000027005	LIM domain only 7a [Source:ZFIN;Acc:ZDB-GENE-030219-74]	3e-14	ENSORLP00000014224	LIM domain only 7a [Source:ZFIN;Acc:ZDB-GENE-030219-74]	2e-07			NA	H3CVL9_TETNG	Uncharacterized protein (Fragment) OS=Tetraodon nigroviridis PE=4 SV=1	4e-27
c40559_g1_i1	40.4519	0.665704	0.0164567	-5.92518	5.56e-05	0.000737271	31	23	63	0	1	1			NA			NA			NA			NA			NA
c64334_g1_i1	16.5588	0.272851	0.0164777	-5.92334	0.00282828	0.0170204	20	8	20	0	1	0			NA			NA			NA			NA			NA
c218349_g1_i1	108.799	1.79484	0.0164968	-5.92167	0.00296786	0.0176704	80	101	117	1	1	3			NA			NA			NA			NA			NA
c132440_g1_i1	37.1979	0.616284	0.0165677	-5.91548	9.49e-05	0.00114238	36	19	53	1	1	0			NA			NA			NA			NA			NA
c163419_g1_i1	74.0222	1.23257	0.0166513	-5.90822	2.88e-07	8.73e-06	67	80	50	2	2	0	ENSONIP00000014036	si:dkey-4p15.5 [Source:ZFIN;Acc:ZDB-GENE-121214-193]	2e-111	ENSDARP00000102766	si:ch73-261i21.5 [Source:ZFIN;Acc:ZDB-GENE-110411-258]	5e-138	ENSORLP00000006764	zona pellucida-like domain containing 1b [Source:ZFIN;Acc:ZDB-GENE-121214-104]	2e-78	sp|Q66IR0|ZPLD1_XENLA	Zona pellucida-like domain-containing protein 1 OS=Xenopus laevis GN=zpld1 PE=2 SV=1	8e-76	H2SIG6_TAKRU	Uncharacterized protein OS=Takifugu rubripes GN=LOC101065557 PE=4 SV=1	7e-165
c119570_g1_i1	39.8755	0.665704	0.0166946	-5.90448	0.0041677	0.023052	11	15	94	0	1	1			NA	ENSDARP00000112081	si:ch211-149k12.3 [Source:ZFIN;Acc:ZDB-GENE-131127-504]	7e-12			NA			NA	E7FGD6_DANRE	Uncharacterized protein OS=Danio rerio PE=4 SV=1	4e-06
c57593_g1_i1	53.2558	0.889135	0.0166956	-5.90439	1.45e-05	0.000241071	65	45	36	1	2	0			NA			NA			NA			NA			NA
c197291_g1_i1	132.926	2.22054	0.0167051	-5.90357	0.000640331	0.00529566	124	87	167	1	4	2			NA			NA			NA			NA			NA
c75049_g1_i1	3083.9	51.5342	0.0167107	-5.90308	5.08e-13	6.86e-11	3227	1994	3535	75	34	42			NA			NA			NA			NA			NA
c2056_g1_i1	4927.12	82.6997	0.0167846	-5.89672	4.56e-13	6.25e-11	4718	3377	5842	100	75	71	ENSONIP00000001868	myosin IE, b [Source:ZFIN;Acc:ZDB-GENE-040426-1347]	0	ENSDARP00000044970	myosin IE, b [Source:ZFIN;Acc:ZDB-GENE-040426-1347]	0	ENSORLP00000025825	myosin IE, b [Source:ZFIN;Acc:ZDB-GENE-040426-1347]	0	sp|Q12965|MYO1E_HUMAN	Unconventional myosin-Ie OS=Homo sapiens GN=MYO1E PE=1 SV=2	0	I3IZ28_ORENI	Uncharacterized protein (Fragment) OS=Oreochromis niloticus GN=myo1e PE=4 SV=1	0
c101772_g1_i1	16.2246	0.272851	0.0168172	-5.89392	0.00544462	0.0283742	21	10	15	0	1	0			NA			NA			NA			NA			NA
c70747_g1_i1	16.1829	0.272851	0.0168605	-5.89021	0.00617957	0.031211	23	14	7	0	1	0			NA			NA			NA			NA			NA
c195933_g1_i1	3289.2	55.5941	0.016902	-5.88666	7.43e-13	9.77e-11	3387	2517	3270	75	46	44	ENSONIP00000005059	si:dkey-88l16.3 [Source:ZFIN;Acc:ZDB-GENE-030131-6015]	1e-44	ENSDARP00000117883	si:dkey-88l16.3 [Source:ZFIN;Acc:ZDB-GENE-030131-6015]	8e-65	ENSORLP00000006788	low density lipoprotein receptor-related protein 2b [Source:ZFIN;Acc:ZDB-GENE-111115-1]	1e-31	sp|O88307|SORL_MOUSE	Sortilin-related receptor OS=Mus musculus GN=Sorl1 PE=1 SV=3	3e-32	G3Q0M1_GASAC	Uncharacterized protein (Fragment) OS=Gasterosteus aculeatus PE=4 SV=1	3e-62
c97140_g1_i1	23.2376	0.392853	0.0169059	-5.88633	0.00414453	0.0229484	32	23	7	0	0	1			NA			NA			NA			NA			NA
c30715_g1_i1	548.061	9.26793	0.0169104	-5.88595	1.86e-11	1.8e-09	522	379	648	9	14	6			NA			NA			NA			NA			NA
c46639_g1_i1	76.6445	1.30315	0.0170025	-5.87811	4.92e-05	0.000664685	43	87	74	3	1	0			NA			NA			NA			NA			NA
c2557_g1_i1	940.784	16.0142	0.0170222	-5.87644	4.24e-12	4.67e-10	1073	569	1040	20	22	8	ENSONIP00000005337	ATPase, H+ transporting, lysosomal , V1 subunit E1a [Source:ZFIN;Acc:ZDB-GENE-041212-51]	0	ENSDARP00000019176	ATPase, H+ transporting, lysosomal , V1 subunit E1a [Source:ZFIN;Acc:ZDB-GENE-041212-51]	2e-167	ENSORLP00000010150	ATPase, H+ transporting, lysosomal , V1 subunit E1a [Source:ZFIN;Acc:ZDB-GENE-041212-51]	0	sp|Q96PD7|DGAT2_HUMAN	Diacylglycerol O-acyltransferase 2 OS=Homo sapiens GN=DGAT2 PE=1 SV=2	5e-125	I3J8Z7_ORENI	Uncharacterized protein OS=Oreochromis niloticus GN=LOC100707401 PE=4 SV=1	0
c193090_g2_i1	16.0081	0.272851	0.0170446	-5.87454	0.00302446	0.0179407	11	10	25	0	1	0			NA			NA			NA			NA			NA
c209577_g1_i1	23.0259	0.392853	0.0170614	-5.87312	0.000830097	0.00650593	14	22	27	0	0	1	ENSONIP00000012973	retinoic acid receptor, beta [Source:HGNC Symbol;Acc:9865]	1e-130	ENSDARP00000052545	retinoic acid receptor, gamma b [Source:ZFIN;Acc:ZDB-GENE-070314-1]	2e-113	ENSORLP00000010679	retinoic acid receptor, beta [Source:HGNC Symbol;Acc:9865]	1e-128	sp|P10826|RARB_HUMAN	Retinoic acid receptor beta OS=Homo sapiens GN=RARB PE=1 SV=2	4e-121	I3JVS8_ORENI	Uncharacterized protein (Fragment) OS=Oreochromis niloticus GN=RARB (2 of 2) PE=3 SV=1	6e-133
c112092_g1_i1	3430.36	58.9367	0.0171809	-5.86305	7.2e-13	9.5e-11	3796	2455	3372	82	48	45	ENSONIP00000019760	phospholipase A1 member A [Source:HGNC Symbol;Acc:17661]	0	ENSDARP00000014304	zgc:91985 [Source:ZFIN;Acc:ZDB-GENE-040801-242]	3e-79	ENSORLP00000010801	phospholipase A1 member A [Source:HGNC Symbol;Acc:17661]	0	sp|Q6NYZ4|PLA1A_DANRE	Phospholipase A1 member A OS=Danio rerio GN=pla1a PE=2 SV=1	0	H2LXE3_ORYLA	Uncharacterized protein (Fragment) OS=Oryzias latipes GN=LOC101169888 PE=3 SV=1	0
c57238_g1_i1	19.9476	0.343432	0.0172167	-5.86005	0.00837445	0.0393317	40	9	8	1	0	0			NA			NA			NA			NA			NA
c38695_g1_i1	337.305	5.83139	0.0172882	-5.85407	6.85e-11	5.7e-09	379	241	326	5	5	7	ENSONIP00000022944	myosin, heavy polypeptide 9a, non-muscle [Source:ZFIN;Acc:ZDB-GENE-030131-5870]	1e-41	ENSDARP00000086805	myosin, heavy polypeptide 9b, non-muscle [Source:ZFIN;Acc:ZDB-GENE-030131-998]	1e-41	ENSORLP00000020311	myosin, heavy polypeptide 9b, non-muscle [Source:ZFIN;Acc:ZDB-GENE-030131-998]	3e-38	sp|Q63862|MYH11_RAT	Myosin-11 (Fragments) OS=Rattus norvegicus GN=Myh11 PE=2 SV=3	6e-36	G3Q6K2_GASAC	Uncharacterized protein (Fragment) OS=Gasterosteus aculeatus PE=4 SV=1	3e-41
c151545_g1_i1	440.212	7.62135	0.0173129	-5.85201	3.14e-05	0.000459661	369	181	751	5	13	6			NA			NA			NA			NA			NA
c70416_g1_i1	9063.04	157.06	0.0173298	-5.8506	9.46e-13	1.2e-10	8888	6664	9874	180	231	82	ENSONIP00000003887	LIM domain only 7b [Source:ZFIN;Acc:ZDB-GENE-060825-242]	0	ENSDARP00000119254	LIM domain only 7b [Source:ZFIN;Acc:ZDB-GENE-060825-242]	3e-111	ENSORLP00000014224	LIM domain only 7a [Source:ZFIN;Acc:ZDB-GENE-030219-74]	2e-53	sp|Q9UPQ0|LIMC1_HUMAN	LIM and calponin homology domains-containing protein 1 OS=Homo sapiens GN=LIMCH1 PE=1 SV=4	2e-54	M4AXJ9_XIPMA	Uncharacterized protein OS=Xiphophorus maculatus PE=4 SV=1	0
c2444_g1_i1	10574.4	183.39	0.0173429	-5.84951	8.97e-13	1.14e-10	11550	8290	9522	190	253	125	ENSONIP00000004276	oxysterol binding protein-like 7 [Source:HGNC Symbol;Acc:16387]	0	ENSDARP00000013230	oxysterol binding protein-like 7 [Source:ZFIN;Acc:ZDB-GENE-041010-212]	0	ENSORLP00000021823	oxysterol binding protein-like 7 [Source:HGNC Symbol;Acc:16387]	0	sp|Q9BZF3|OSBL6_HUMAN	Oxysterol-binding protein-related protein 6 OS=Homo sapiens GN=OSBPL6 PE=1 SV=1	0	I3J5Y6_ORENI	Oxysterol-binding protein (Fragment) OS=Oreochromis niloticus GN=OSBPL7 (1 of 2) PE=3 SV=1	0
c76608_g1_i1	15.7236	0.272851	0.017353	-5.84867	0.00532843	0.0278936	10	15	18	0	1	0			NA			NA			NA			NA			NA
c48121_g1_i1	474.998	8.2471	0.0173624	-5.84789	2.28e-11	2.13e-09	502	287	568	10	9	6			NA			NA			NA			NA			NA
c110818_g1_i1	56879.6	989.483	0.0173961	-5.84509	6.97e-10	4.47e-08	54381	42953	61848	1708	810	463	ENSONIP00000016195	apoptosis-inducing factor, mitochondrion-associated 1 [Source:ZFIN;Acc:ZDB-GENE-030826-11]	6e-09	ENSDARP00000105942	Uncharacterized protein [Source:UniProtKB/TrEMBL;Acc:E7F3G0]	2e-21	ENSORLP00000002588	Uncharacterized protein [Source:UniProtKB/TrEMBL;Acc:H2L9P4]	7e-37			NA	H2L9P4_ORYLA	Uncharacterized protein OS=Oryzias latipes GN=LOC101160137 PE=4 SV=1	1e-36
c163209_g1_i1	19.6654	0.343432	0.0174638	-5.83949	0.00108065	0.00800798	25	7	26	1	0	0			NA			NA			NA			NA			NA
c205247_g1_i1	39.248	0.686865	0.0175006	-5.83645	1.11e-05	0.00019335	29	26	57	2	0	0			NA			NA			NA			NA			NA
c139958_g1_i1	19.5282	0.343432	0.0175865	-5.82939	0.00150684	0.0103884	14	17	23	1	0	0	ENSONIP00000017832	RRS1 ribosome biogenesis regulator homolog (S. cerevisiae) [Source:ZFIN;Acc:ZDB-GENE-030131-9345]	1e-15	ENSDARP00000128094	RRS1 ribosome biogenesis regulator homolog (S. cerevisiae) [Source:ZFIN;Acc:ZDB-GENE-030131-9345]	1e-13	ENSORLP00000010671	RRS1 ribosome biogenesis regulator homolog (S. cerevisiae) [Source:ZFIN;Acc:ZDB-GENE-030131-9345]	6e-17	sp|Q9CYH6|RRS1_MOUSE	Ribosome biogenesis regulatory protein homolog OS=Mus musculus GN=Rrs1 PE=2 SV=1	1e-10	H2LX23_ORYLA	Uncharacterized protein OS=Oryzias latipes GN=LOC101156613 PE=4 SV=1	5e-15
c126514_g1_i1	15.5031	0.272851	0.0175997	-5.8283	0.0038164	0.021521	10	18	13	0	1	0			NA			NA			NA			NA			NA
c123869_g1_i1	15.5023	0.272851	0.0176007	-5.82823	0.00360625	0.0205773	8	16	18	0	1	0	ENSONIP00000025083	retinoic acid receptor, alpha a [Source:ZFIN;Acc:ZDB-GENE-980526-284]	9e-26	ENSDARP00000123094	retinoic acid receptor gamma a [Source:ZFIN;Acc:ZDB-GENE-980526-531]	7e-27	ENSORLP00000009849	retinoic acid receptor gamma a [Source:ZFIN;Acc:ZDB-GENE-980526-531]	6e-26	sp|P18515|RARB_NOTVI	Retinoic acid receptor beta (Fragment) OS=Notophthalmus viridescens GN=RARB PE=3 SV=1	2e-26	M4ARK2_XIPMA	Uncharacterized protein OS=Xiphophorus maculatus GN=RARB (2 of 2) PE=3 SV=1	1e-37
c195717_g1_i1	21410.4	377.926	0.0176515	-5.82406	7.9e-13	1.03e-10	20251	15677	24218	451	469	242	ENSONIP00000007383	glycogenin 1b [Source:ZFIN;Acc:ZDB-GENE-040625-30]	0	ENSDARP00000097305	glycogenin 1b [Source:ZFIN;Acc:ZDB-GENE-040625-30]	0	ENSORLP00000012517	glycogenin 1b [Source:ZFIN;Acc:ZDB-GENE-040625-30]	0	sp|P13280|GLYG_RABIT	Glycogenin-1 OS=Oryctolagus cuniculus GN=GYG1 PE=1 SV=3	7e-148	E6ZIX1_DICLA	Glycogenin-1 OS=Dicentrarchus labrax GN=GLYG PE=4 SV=1	0
c45159_g1_i1	83.3761	1.47257	0.0176618	-5.82323	0.00242051	0.0150843	141	47	48	2	0	2	ENSONIP00000015175	calcium channel, voltage-dependent, L type, alpha 1S subunit, b [Source:ZFIN;Acc:ZDB-GENE-051227-1]	0	ENSDARP00000096673	calcium channel, voltage-dependent, L type, alpha 1S subunit, a [Source:ZFIN;Acc:ZDB-GENE-090514-1]	0	ENSORLP00000013457	calcium channel, voltage-dependent, L type, alpha 1S subunit, a [Source:ZFIN;Acc:ZDB-GENE-090514-1]	0	sp|P22316|CAC1S_CYPCA	Dihydropyridine-sensitive L-type skeletal muscle calcium channel subunit alpha-1 OS=Cyprinus carpio PE=2 SV=1	0	E6ZFL0_DICLA	Voltage dependent calcium channel alpha-1S subunit isoform alpha-1S-a OS=Dicentrarchus labrax GN=CACNA1SA PE=3 SV=1	0
c120205_g1_i1	9210.5	162.785	0.0176739	-5.82224	5.23e-06	0.000102902	7915	7302	10471	139	210	147	ENSONIP00000018287	perilipin 2 [Source:HGNC Symbol;Acc:248]	2e-63	ENSDARP00000110556	perilipin 2 [Source:ZFIN;Acc:ZDB-GENE-050913-12]	2e-31	ENSORLP00000007901	perilipin 2 [Source:HGNC Symbol;Acc:248]	1e-68	sp|P43883|PLIN2_MOUSE	Perilipin-2 OS=Mus musculus GN=Plin2 PE=2 SV=2	4e-27	H2LPC0_ORYLA	Uncharacterized protein OS=Oryzias latipes GN=LOC101162661 PE=4 SV=1	1e-71
c155945_g1_i1	30.87	0.545703	0.0176774	-5.82195	0.000235157	0.00237215	18	33	32	0	2	0	ENSONIP00000018148	COMM domain containing 3 [Source:ZFIN;Acc:ZDB-GENE-041219-3]	1e-06			NA			NA			NA			NA
c11166_g1_i1	52.9448	0.938556	0.0177271	-5.8179	0.00852306	0.0398784	58	23	74	0	2	1	ENSONIP00000010696	phosphodiesterase 3A, cGMP-inhibited [Source:HGNC Symbol;Acc:8778]	3e-26	ENSDARP00000119110	phosphodiesterase 3A, cGMP-inhibited [Source:ZFIN;Acc:ZDB-GENE-041210-23]	6e-19	ENSORLP00000005649	phosphodiesterase 3A, cGMP-inhibited [Source:HGNC Symbol;Acc:8778]	1e-21	sp|Q9Z0X4|PDE3A_MOUSE	cGMP-inhibited 3',5'-cyclic phosphodiesterase A OS=Mus musculus GN=Pde3a PE=1 SV=1	7e-08	G3P6N1_GASAC	Uncharacterized protein (Fragment) OS=Gasterosteus aculeatus PE=3 SV=1	2e-27
c75707_g1_i1	22.1588	0.392853	0.017729	-5.81775	0.000977283	0.00740519	24	14	25	0	0	1			NA			NA			NA			NA			NA
c29927_g1_i1	27615.7	490.5	0.0177616	-5.81509	8.81e-13	1.13e-10	26819	20109	30650	526	672	322	ENSONIP00000007263	cytoplasmic polyadenylation element binding protein 1b [Source:ZFIN;Acc:ZDB-GENE-990927-1]	0	ENSDARP00000089674	cytoplasmic polyadenylation element binding protein 1b [Source:ZFIN;Acc:ZDB-GENE-990927-1]	0	ENSORLP00000001869	cytoplasmic polyadenylation element binding protein 1b [Source:ZFIN;Acc:ZDB-GENE-990927-1]	0	sp|Q9DED5|CPEB1_CARAU	Cytoplasmic polyadenylation element-binding protein 1 OS=Carassius auratus GN=cpeb1 PE=2 SV=1	0	H2UZY1_TAKRU	Uncharacterized protein OS=Takifugu rubripes GN=LOC101075024 PE=4 SV=1	0
c201668_g1_i1	30.6971	0.545703	0.017777	-5.81384	7.96e-05	0.000987482	44	16	28	0	2	0	ENSONIP00000000696	Uncharacterized protein [Source:UniProtKB/TrEMBL;Acc:I3IVQ6]	4e-60	ENSDARP00000118166	otoferlin [Source:ZFIN;Acc:ZDB-GENE-030131-7778]	3e-19	ENSORLP00000016795	otoferlin [Source:ZFIN;Acc:ZDB-GENE-030131-7778]	7e-18	sp|A3KGK3|FR1L4_MOUSE	Fer-1-like protein 4 OS=Mus musculus GN=Fer1l4 PE=2 SV=3	6e-32	G3NJP6_GASAC	Uncharacterized protein OS=Gasterosteus aculeatus PE=4 SV=1	3e-79
c216158_g1_i1	22.0924	0.392853	0.0177823	-5.81342	0.00675042	0.0334085	44	8	12	0	0	1			NA			NA			NA			NA			NA
c34305_g1_i1	129.683	2.31229	0.0178303	-5.80952	0.00431609	0.0236871	242	28	115	4	2	1			NA			NA			NA			NA			NA
c176948_g1_i1	22.0081	0.392853	0.0178504	-5.8079	0.00106903	0.00794189	19	16	27	0	0	1			NA			NA			NA			NA			NA
c90135_g1_i1	15.262	0.272851	0.0178779	-5.80568	0.00412548	0.0228572	18	8	18	0	1	0			NA			NA			NA			NA			NA
c154395_g1_i1	272.949	4.91621	0.0180114	-5.79494	7.61e-10	4.82e-08	177	247	328	1	11	4	ENSONIP00000000906	si:dkey-226m8.7 [Source:ZFIN;Acc:ZDB-GENE-060526-259]	1e-10			NA	ENSORLP00000002155	si:dkey-226m8.7 [Source:ZFIN;Acc:ZDB-GENE-060526-259]	4e-10	sp|Q91499|DSA2B_TORMA	Dispanin subfamily A member 2b OS=Torpedo marmorata PE=2 SV=1	1e-09	I3IWB6_ORENI	Uncharacterized protein (Fragment) OS=Oreochromis niloticus PE=4 SV=1	2e-09
c161226_g1_i1	21.7733	0.392853	0.0180429	-5.79242	0.000742483	0.00596519	23	9	32	0	0	1			NA			NA			NA			NA	Q4RE30_TETNG	Chromosome 9 SCAF15140, whole genome shotgun sequence OS=Tetraodon nigroviridis GN=GSTENG00035952001 PE=4 SV=1	3e-20
c2755_g1_i1	136.239	2.46055	0.0180605	-5.79102	2.21e-07	6.93e-06	94	107	181	1	2	4	ENSONIP00000024666	solute carrier family 8 (sodium-calcium exchanger), member 3 [Source:ZFIN;Acc:ZDB-GENE-050810-1]	0	ENSDARP00000090977	solute carrier family 8 (sodium-calcium exchanger), member 3 [Source:ZFIN;Acc:ZDB-GENE-050810-1]	0	ENSORLP00000004679	solute carrier family 8 (sodium/calcium exchanger), member 1b [Source:ZFIN;Acc:ZDB-GENE-060110-3]	0	sp|P70549|NAC3_RAT	Sodium/calcium exchanger 3 OS=Rattus norvegicus GN=Slc8a3 PE=2 SV=1	0	I3KU70_ORENI	Uncharacterized protein (Fragment) OS=Oreochromis niloticus GN=LOC100707890 PE=4 SV=1	0
c164131_g1_i1	152.14	2.75456	0.0181054	-5.78744	6.59e-09	3.28e-07	170	85	182	3	2	3			NA			NA			NA			NA			NA
c18434_g1_i1	48.8708	0.889135	0.0181936	-5.78043	1.66e-05	0.000269697	51	38	47	1	2	0			NA			NA			NA			NA			NA
c154595_g1_i1	89.8367	1.63711	0.0182232	-5.77808	3.17e-07	9.52e-06	119	45	95	0	6	0	ENSONIP00000022740		2e-27	ENSDARP00000106328	Uncharacterized protein [Source:UniProtKB/TrEMBL;Acc:F1QMM8]	5e-32	ENSORLP00000013852	Uncharacterized protein [Source:UniProtKB/TrEMBL;Acc:H2M5V8]	1e-27	sp|P18736|ZG71_XENLA	Gastrula zinc finger protein XlCGF71.1 (Fragment) OS=Xenopus laevis PE=3 SV=1	5e-29	F1QF44_DANRE	Uncharacterized protein (Fragment) OS=Danio rerio PE=4 SV=1	7e-26
c121786_g1_i1	66.4176	1.21141	0.0182392	-5.77681	9.4e-06	0.000168259	51	75	50	0	3	1			NA			NA			NA			NA			NA
c47252_g1_i1	36.4975	0.665704	0.0182397	-5.77677	6.16e-05	0.00080082	51	23	29	0	1	1			NA			NA			NA			NA			NA
c194106_g1_i1	935.829	17.0799	0.0182511	-5.77588	0.00266371	0.0162375	540	414	1816	15	25	13	ENSONIP00000024926	si:dkey-7e14.7 [Source:ZFIN;Acc:ZDB-GENE-121214-164]	0	ENSDARP00000102508	si:dkey-7e14.7 [Source:ZFIN;Acc:ZDB-GENE-121214-164]	0	ENSORLP00000003937	si:dkey-7e14.7 [Source:ZFIN;Acc:ZDB-GENE-121214-164]	0	sp|Q8IWB9|TEX2_HUMAN	Testis-expressed sequence 2 protein OS=Homo sapiens GN=TEX2 PE=1 SV=2	0	I3KUY0_ORENI	Uncharacterized protein OS=Oreochromis niloticus PE=4 SV=1	0
c222058_g1_i1	51.3724	0.938556	0.0182696	-5.77441	0.00481636	0.0257991	71	7	78	0	2	1			NA			NA			NA			NA			NA
c125484_g1_i1	72.452	1.33141	0.0183764	-5.766	1.39e-06	3.4e-05	59	72	65	0	2	2			NA			NA			NA			NA			NA
c50702_g1_i1	37.3599	0.686865	0.0183851	-5.76532	6.39e-05	0.000824793	49	32	21	2	0	0			NA			NA			NA			NA			NA
c1954_g1_i1	4649.63	85.5845	0.0184067	-5.76362	0.000844011	0.00658976	7489	3486	1838	62	155	56	ENSONIP00000006573	cytochrome P450, family 2, subfamily W, polypeptide 1 [Source:HGNC Symbol;Acc:20243]	0	ENSDARP00000059181	cytochrome P450, family 2, subfamily K, polypeptide 8 [Source:ZFIN;Acc:ZDB-GENE-080721-19]	0	ENSORLP00000010151	Uncharacterized protein [Source:UniProtKB/TrEMBL;Acc:H2LVL8]	0	sp|Q92090|CP2K1_ONCMY	Cytochrome P450 2K1 OS=Oncorhynchus mykiss GN=cyp2k1 PE=2 SV=1	0	I3JCI3_ORENI	Uncharacterized protein OS=Oreochromis niloticus GN=CYP2W1 (1 of 7) PE=3 SV=1	0
c1211_g1_i1	271.506	5.00336	0.0184282	-5.76194	0.00181389	0.0120335	301	161	314	1	7	7	ENSONIP00000019974	myozenin 1b [Source:ZFIN;Acc:ZDB-GENE-040718-146]	9e-110	ENSDARP00000096413	myozenin 1b [Source:ZFIN;Acc:ZDB-GENE-040718-146]	3e-82	ENSORLP00000013171	myozenin 1b [Source:ZFIN;Acc:ZDB-GENE-040718-146]	3e-97	sp|Q9JK37|MYOZ1_MOUSE	Myozenin-1 OS=Mus musculus GN=Myoz1 PE=1 SV=1	1e-21	E6ZHR0_DICLA	Myozenin-2 OS=Dicentrarchus labrax GN=MYOZ2 PE=4 SV=1	1e-114
c18337_g1_i1	33.4012	0.616284	0.0184509	-5.76016	0.000101657	0.00120352	32	24	38	1	1	0			NA			NA			NA			NA			NA
c48855_g1_i1	14.757	0.272851	0.0184896	-5.75714	0.00359246	0.0205213	17	16	6	0	1	0	ENSONIP00000022348	Uncharacterized protein [Source:UniProtKB/TrEMBL;Acc:I3KMK3]	7e-10	ENSDARP00000107855	si:dkey-238o14.9 [Source:ZFIN;Acc:ZDB-GENE-110914-52]	3e-09	ENSORLP00000013852	Uncharacterized protein [Source:UniProtKB/TrEMBL;Acc:H2M5V8]	1e-08	sp|P18736|ZG71_XENLA	Gastrula zinc finger protein XlCGF71.1 (Fragment) OS=Xenopus laevis PE=3 SV=1	1e-07	I3KMK3_ORENI	Uncharacterized protein (Fragment) OS=Oreochromis niloticus PE=4 SV=1	2e-06
c1792_g1_i1	6612.08	122.417	0.0185142	-5.75523	0.000232027	0.00234864	6715	6442	4694	109	179	92			NA			NA			NA			NA			NA
c80853_g1_i1	18.5368	0.343432	0.0185271	-5.75422	0.00217776	0.0138768	12	10	32	1	0	0			NA			NA			NA			NA			NA
c13850_g1_i1	6111.13	113.245	0.0185309	-5.75392	5.12e-05	0.000687822	5714	4581	6831	100	102	130			NA			NA			NA			NA			NA
c112778_g1_i1	21.1889	0.392853	0.0185405	-5.75318	0.00130228	0.0092601	16	22	19	0	0	1			NA			NA			NA			NA			NA
c164153_g1_i1	80.7978	1.50542	0.0186319	-5.74608	0.000861932	0.00670058	36	54	142	2	3	0			NA			NA			NA			NA			NA
c71244_g1_i1	106.977	1.99711	0.0186687	-5.74324	2.14e-08	9.12e-07	144	75	80	0	3	3	ENSONIP00000025951	Uncharacterized protein [Source:UniProtKB/TrEMBL;Acc:I3KXV5]	3e-08			NA	ENSORLP00000023649	Uncharacterized protein [Source:UniProtKB/TrEMBL;Acc:H2MXI3]	2e-12			NA	H2MXI3_ORYLA	Uncharacterized protein (Fragment) OS=Oryzias latipes PE=4 SV=1	6e-11
c200225_g1_i1	2915.37	54.4571	0.0186793	-5.74241	2.42e-10	1.74e-08	2631	2807	2470	36	101	37	ENSONIP00000003205	cathepsin H [Source:ZFIN;Acc:ZDB-GENE-030131-3539]	0	ENSDARP00000060244	cathepsin H [Source:ZFIN;Acc:ZDB-GENE-030131-3539]	4e-166	ENSORLP00000015673	cathepsin L.1 [Source:ZFIN;Acc:ZDB-GENE-040718-61]	2e-73	sp|O46427|CATH_PIG	Pro-cathepsin H OS=Sus scrofa GN=CTSH PE=1 SV=1	4e-157	G3PVT6_GASAC	Uncharacterized protein (Fragment) OS=Gasterosteus aculeatus PE=3 SV=1	0
c267_g1_i1	1643.08	30.7041	0.0186869	-5.74183	5.49e-12	5.92e-10	1600	1253	1738	35	44	17			NA			NA			NA			NA			NA
c78887_g1_i1	540.001	10.1102	0.0187225	-5.73909	3.61e-06	7.54e-05	232	426	865	3	16	12			NA			NA			NA			NA			NA
c11921_g1_i1	146.997	2.76625	0.0188183	-5.73172	0.00437764	0.023956	173	72	181	1	6	2			NA			NA			NA			NA			NA
c203185_g1_i1	1367.8	25.741	0.0188193	-5.73165	4.6e-12	5.02e-10	1265	822	1835	27	33	19			NA			NA			NA			NA			NA
c162718_g1_i1	991.152	18.6604	0.018827	-5.73105	1.02e-06	2.6e-05	809	754	1218	21	29	9			NA			NA			NA			NA			NA
c34094_g1_i1	33157.1	624.372	0.0188307	-5.73077	4.54e-05	0.000620597	37550	21720	34553	642	661	569	ENSONIP00000006021	oogenesis-related gene [Source:ZFIN;Acc:ZDB-GENE-050208-584]	1e-73	ENSDARP00000097506	oogenesis-related gene [Source:ZFIN;Acc:ZDB-GENE-050208-584]	2e-47			NA			NA	Q4SYJ7_TETNG	Chromosome undetermined SCAF12032, whole genome shotgun sequence OS=Tetraodon nigroviridis GN=GSTENG00010296001 PE=4 SV=1	1e-74
c77402_g1_i1	260.74	4.91858	0.018864	-5.72822	0.00498526	0.0264768	180	279	240	10	4	1	ENSONIP00000004909	dopamine beta hydroxylase [Source:ZFIN;Acc:ZDB-GENE-990621-3]	5e-79	ENSDARP00000091863	dopamine beta hydroxylase [Source:ZFIN;Acc:ZDB-GENE-990621-3]	3e-67	ENSORLP00000012854	dopamine beta hydroxylase [Source:ZFIN;Acc:ZDB-GENE-990621-3]	3e-78	sp|Q9XTA0|DOPO_HORSE	Dopamine beta-hydroxylase OS=Equus caballus GN=DBH PE=2 SV=1	5e-50	G3PZF9_GASAC	Uncharacterized protein OS=Gasterosteus aculeatus PE=4 SV=1	8e-81
c1281_g1_i1	9260.76	175.037	0.0189009	-5.7254	2.17e-12	2.56e-10	10110	7158	8491	172	258	116	ENSONIP00000007515	NAC alpha domain containing [Source:ZFIN;Acc:ZDB-GENE-091020-7]	2e-80	ENSDARP00000010986	NAC alpha domain containing [Source:ZFIN;Acc:ZDB-GENE-091020-7]	4e-62	ENSORLP00000010678	NAC alpha domain containing [Source:ZFIN;Acc:ZDB-GENE-091020-7]	3e-75	sp|Q8AWF2|NACA_ORENI	Nascent polypeptide-associated complex subunit alpha OS=Oreochromis niloticus GN=naca PE=2 SV=1	4e-50	I3JF74_ORENI	Uncharacterized protein (Fragment) OS=Oreochromis niloticus PE=4 SV=1	4e-83
c88311_g1_i1	14.4301	0.272851	0.0189085	-5.72482	0.00657821	0.0327791	23	8	10	0	1	0			NA			NA			NA			NA			NA
c97083_g1_i1	14.4267	0.272851	0.0189129	-5.72449	0.00456719	0.0247733	8	15	16	0	1	0			NA			NA			NA			NA			NA
c120351_g1_i1	9598.25	182.085	0.0189706	-5.72009	1.89e-12	2.26e-10	8987	6944	11075	178	259	128	ENSONIP00000012763	zgc:85843 [Source:ZFIN;Acc:ZDB-GENE-040426-2362]	0	ENSDARP00000118571	transmembrane 6 superfamily member 2 [Source:ZFIN;Acc:ZDB-GENE-060503-338]	6e-124	ENSORLP00000019418	zgc:85843 [Source:ZFIN;Acc:ZDB-GENE-040426-2362]	1e-169	sp|Q9BZW4|TM6S2_HUMAN	Transmembrane 6 superfamily member 2 OS=Homo sapiens GN=TM6SF2 PE=2 SV=3	1e-93	I3JV68_ORENI	Uncharacterized protein OS=Oreochromis niloticus GN=TM6SF2 (1 of 2) PE=4 SV=1	0
c7148_g1_i1	14.3482	0.272851	0.0190164	-5.71661	0.00738483	0.035745	11	7	24	0	1	0			NA			NA			NA			NA			NA
c126249_g1_i1	376.765	7.16739	0.0190235	-5.71607	1.44e-05	0.000239174	212	404	397	8	9	5			NA			NA			NA			NA			NA
c89545_g1_i1	34.8816	0.665704	0.0190847	-5.71144	0.000763571	0.00609128	35	9	61	0	1	1	ENSONIP00000008871	aggrecan a [Source:ZFIN;Acc:ZDB-GENE-050208-221]	4e-44	ENSDARP00000026455	aggrecan a [Source:ZFIN;Acc:ZDB-GENE-050208-221]	1e-43	ENSORLP00000000123	aggrecan a [Source:ZFIN;Acc:ZDB-GENE-050208-221]	3e-40	sp|P07898|PGCA_CHICK	Aggrecan core protein OS=Gallus gallus GN=ACAN PE=1 SV=2	2e-41	H2U7L5_TAKRU	Uncharacterized protein (Fragment) OS=Takifugu rubripes PE=4 SV=1	4e-51
c161734_g1_i1	70.8752	1.36426	0.0192487	-5.69909	0.000217555	0.00222904	114	40	47	0	5	0	ENSONIP00000020797	R3H domain containing-like [Source:ZFIN;Acc:ZDB-GENE-090313-275]	4e-120	ENSDARP00000039704	R3H domain containing-like [Source:ZFIN;Acc:ZDB-GENE-090313-275]	5e-102	ENSORLP00000024671	peptidase inhibitor 15a [Source:ZFIN;Acc:ZDB-GENE-040724-135]	1e-76	sp|A2A5I3|CRSPL_MOUSE	Peptidase inhibitor R3HDML OS=Mus musculus GN=R3hdml PE=3 SV=1	2e-86	I3KI52_ORENI	Uncharacterized protein OS=Oreochromis niloticus GN=LOC100711882 PE=4 SV=1	3e-116
c78493_g1_i1	22715.8	437.356	0.0192533	-5.69875	5.77e-06	0.000111752	22089	15931	26055	642	468	227	ENSONIP00000003783	epithelial cell adhesion molecule [Source:ZFIN;Acc:ZDB-GENE-040426-2209]	1e-127	ENSDARP00000059320	epithelial cell adhesion molecule [Source:ZFIN;Acc:ZDB-GENE-040426-2209]	1e-107	ENSORLP00000024467	epithelial cell adhesion molecule [Source:ZFIN;Acc:ZDB-GENE-040426-2209]	4e-104	sp|Q8BGV3|TACD2_MOUSE	Tumor-associated calcium signal transducer 2 OS=Mus musculus GN=Tacstd2 PE=2 SV=1	2e-51	Q4RN49_TETNG	Chromosome undetermined SCAF15016, whole genome shotgun sequence OS=Tetraodon nigroviridis GN=GSTENG00031736001 PE=4 SV=1	1e-137
c118575_g1_i1	753.835	14.5677	0.0193248	-5.69341	2.69e-05	0.00040427	1228	418	494	21	14	9	ENSONIP00000005116	anthrax toxin receptor 2b [Source:ZFIN;Acc:ZDB-GENE-080213-4]	2e-42	ENSDARP00000120305	anthrax toxin receptor 2b [Source:ZFIN;Acc:ZDB-GENE-080213-4]	2e-37	ENSORLP00000014357	anthrax toxin receptor 2b [Source:ZFIN;Acc:ZDB-GENE-080213-4]	1e-31	sp|Q6DFX2|ANTR2_MOUSE	Anthrax toxin receptor 2 OS=Mus musculus GN=Antxr2 PE=2 SV=1	3e-28	H3D6R7_TETNG	Uncharacterized protein (Fragment) OS=Tetraodon nigroviridis PE=4 SV=1	3e-43
c221665_g1_i1	45.9494	0.889135	0.0193503	-5.6915	3.7e-05	0.0005243	51	28	52	1	2	0			NA			NA			NA			NA			NA
c7959_g1_i1	559.902	10.8488	0.0193763	-5.68957	3.16e-11	2.86e-09	553	399	624	13	9	10	ENSONIP00000020035	si:ch211-12e13.2 [Source:ZFIN;Acc:ZDB-GENE-060526-27]	2e-33	ENSDARP00000117883	si:dkey-88l16.3 [Source:ZFIN;Acc:ZDB-GENE-030131-6015]	1e-37	ENSORLP00000021438	low density lipoprotein receptor-related protein 2a [Source:ZFIN;Acc:ZDB-GENE-050119-2]	1e-20	sp|Q06561|UNC52_CAEEL	Basement membrane proteoglycan OS=Caenorhabditis elegans GN=unc-52 PE=1 SV=2	1e-21	Q4S367_TETNG	Chromosome 4 SCAF14752, whole genome shotgun sequence. (Fragment) OS=Tetraodon nigroviridis GN=GSTENG00024773001 PE=4 SV=1	6e-42
c28660_g1_i1	2891.08	56.0812	0.019398	-5.68795	2.65e-12	3.06e-10	3718	1857	2591	38	67	63	ENSONIP00000010462	si:ch211-122m3.1 [Source:ZFIN;Acc:ZDB-GENE-091113-51]	0	ENSDARP00000088465	si:ch211-122m3.1 [Source:ZFIN;Acc:ZDB-GENE-091113-51]	0	ENSORLP00000002350	si:ch211-122m3.1 [Source:ZFIN;Acc:ZDB-GENE-091113-51]	0	sp|Q9C0A0|CNTP4_HUMAN	Contactin-associated protein-like 4 OS=Homo sapiens GN=CNTNAP4 PE=1 SV=3	0	I3JNL8_ORENI	Uncharacterized protein OS=Oreochromis niloticus GN=LOC100704748 PE=4 SV=1	0
c2988_g1_i1	12061.7	235.097	0.0194912	-5.68103	0.000217223	0.00222616	8559	6341	20257	291	157	235	ENSONIP00000014361	myosin XVIIIB [Source:HGNC Symbol;Acc:18150]	0	ENSDARP00000128019	myosin XVIIIAb [Source:ZFIN;Acc:ZDB-GENE-080423-1]	0	ENSORLP00000001440	myosin XVIIIB [Source:HGNC Symbol;Acc:18150]	0	sp|Q8IUG5|MY18B_HUMAN	Unconventional myosin-XVIIIb OS=Homo sapiens GN=MYO18B PE=1 SV=1	0	Q4S1U4_TETNG	Chromosome undetermined SCAF14764, whole genome shotgun sequence. (Fragment) OS=Tetraodon nigroviridis GN=GSTENG00025385001 PE=4 SV=1	0
c43593_g1_i1	31.61	0.616284	0.0194965	-5.68064	0.00338519	0.0195962	42	30	13	1	1	0			NA			NA			NA			NA			NA
c12815_g1_i1	441.108	8.60222	0.0195014	-5.68028	1.14e-10	9e-09	464	302	479	9	13	5			NA			NA			NA			NA			NA
c1518_g1_i1	8646.17	168.901	0.0195347	-5.67781	2.33e-12	2.71e-10	9472	6156	8647	161	222	135	ENSONIP00000018945	tripartite motif-containing 36 [Source:ZFIN;Acc:ZDB-GENE-040426-2936]	0	ENSDARP00000085610	tripartite motif-containing 36 [Source:ZFIN;Acc:ZDB-GENE-040426-2936]	0	ENSORLP00000006162	tripartite motif-containing 36 [Source:ZFIN;Acc:ZDB-GENE-040426-2936]	0	sp|Q9NQ86|TRI36_HUMAN	E3 ubiquitin-protein ligase TRIM36 OS=Homo sapiens GN=TRIM36 PE=2 SV=2	0	I3KCV0_ORENI	Uncharacterized protein OS=Oreochromis niloticus GN=trim36 PE=4 SV=1	0
c157505_g1_i1	1712.64	33.4563	0.019535	-5.6778	0.000131705	0.00148667	1996	868	2088	29	53	23	ENSONIP00000021196	DnaJ (Hsp40) homolog, subfamily B, member 9b [Source:ZFIN;Acc:ZDB-GENE-050522-76]	5e-21	ENSDARP00000111572	DnaJ (Hsp40) homolog, subfamily B, member 9a [Source:ZFIN;Acc:ZDB-GENE-050626-115]	2e-24	ENSORLP00000018295	Uncharacterized protein [Source:UniProtKB/TrEMBL;Acc:H2MI23]	1e-33	sp|P97554|DNJB9_RAT	DnaJ homolog subfamily B member 9 OS=Rattus norvegicus GN=Dnajb9 PE=2 SV=2	5e-23	M3ZJA0_XIPMA	Uncharacterized protein OS=Xiphophorus maculatus PE=4 SV=1	5e-36
c201562_g1_i1	12707.8	248.263	0.0195363	-5.6777	2.15e-12	2.54e-10	13124	8767	13964	308	312	146	ENSONIP00000003632	La ribonucleoprotein domain family, member 6 [Source:ZFIN;Acc:ZDB-GENE-030131-6403]	0	ENSDARP00000114792	La ribonucleoprotein domain family, member 6 [Source:ZFIN;Acc:ZDB-GENE-030131-6403]	0	ENSORLP00000017879	La ribonucleoprotein domain family, member 6 [Source:ZFIN;Acc:ZDB-GENE-030131-6403]	0	sp|Q8BN59|LARP6_MOUSE	La-related protein 6 OS=Mus musculus GN=Larp6 PE=1 SV=1	3e-115	I3J442_ORENI	Uncharacterized protein OS=Oreochromis niloticus GN=LOC100693209 PE=4 SV=1	0
c85832_g1_i1	758.435	14.8547	0.019586	-5.67403	2.06e-11	1.96e-09	711	604	795	11	19	15	ENSONIP00000012237	oxysterol binding protein-like 1A [Source:HGNC Symbol;Acc:16398]	0	ENSDARP00000084901	oxysterol binding protein-like 1A [Source:ZFIN;Acc:ZDB-GENE-050208-657]	1e-135	ENSORLP00000021176	oxysterol binding protein-like 1A [Source:HGNC Symbol;Acc:16398]	1e-171	sp|Q91XL9|OSBL1_MOUSE	Oxysterol-binding protein-related protein 1 OS=Mus musculus GN=Osbpl1a PE=1 SV=2	4e-121	I3JTP2_ORENI	Oxysterol-binding protein OS=Oreochromis niloticus GN=OSBPL1A (1 of 2) PE=3 SV=1	0
c3162_g1_i1	2826.42	55.4272	0.0196104	-5.67224	5.7e-06	0.000110668	1776	2597	3401	36	70	61	ENSONIP00000005830	Fras1 related extracellular matrix 1b [Source:ZFIN;Acc:ZDB-GENE-050208-783]	0	ENSDARP00000084650	Fras1 related extracellular matrix 1b [Source:ZFIN;Acc:ZDB-GENE-050208-783]	0	ENSORLP00000004358	Fras1 related extracellular matrix 1b [Source:ZFIN;Acc:ZDB-GENE-050208-783]	0	sp|Q5H8C1|FREM1_HUMAN	FRAS1-related extracellular matrix protein 1 OS=Homo sapiens GN=FREM1 PE=1 SV=3	0	G3NFL6_GASAC	Uncharacterized protein (Fragment) OS=Gasterosteus aculeatus PE=4 SV=1	0
c165698_g1_i1	20.014	0.392853	0.0196289	-5.67087	0.00191639	0.01255	20	15	21	0	0	1			NA			NA			NA			NA			NA
c220222_g1_i1	39.9636	0.785706	0.0196605	-5.66855	0.00401804	0.0223898	12	34	66	0	0	2			NA	ENSDARP00000111765	Uncharacterized protein [Source:UniProtKB/TrEMBL;Acc:E7EYP6]	1e-06			NA			NA			NA
c83630_g1_i1	45.0437	0.889135	0.0197394	-5.66278	6.44e-05	0.000830641	44	34	48	1	2	0			NA			NA			NA			NA			NA
c127793_g1_i1	58.7874	1.16199	0.0197659	-5.66084	4.89e-05	0.000660683	31	45	90	1	3	0	ENSONIP00000019425	synaptic vesicle glycoprotein 2C [Source:HGNC Symbol;Acc:30670]	2e-70	ENSDARP00000078459	synaptic vesicle glycoprotein 2C [Source:ZFIN;Acc:ZDB-GENE-060526-233]	2e-47	ENSORLP00000002704	synaptic vesicle glycoprotein 2C [Source:HGNC Symbol;Acc:30670]	2e-69	sp|Q9Z2I6|SV2C_RAT	Synaptic vesicle glycoprotein 2C OS=Rattus norvegicus GN=Sv2c PE=1 SV=1	1e-34	I3KE80_ORENI	Uncharacterized protein OS=Oreochromis niloticus GN=SV2C (1 of 2) PE=4 SV=1	5e-71
c37819_g1_i1	213.254	4.21766	0.0197776	-5.65999	7.5e-06	0.000139033	141	129	345	1	7	5	ENSONIP00000003156	tenomodulin [Source:ZFIN;Acc:ZDB-GENE-080220-31]	3e-116	ENSDARP00000068994	tenomodulin [Source:ZFIN;Acc:ZDB-GENE-080220-31]	2e-107	ENSORLP00000013938	Oryzias latipes chondromodulin-I (chm-i), mRNA. [Source:RefSeq mRNA;Acc:NM_001104913]	1e-44	sp|Q9H2S6|TNMD_HUMAN	Tenomodulin OS=Homo sapiens GN=TNMD PE=2 SV=1	2e-57	M4AH10_XIPMA	Uncharacterized protein (Fragment) OS=Xiphophorus maculatus PE=4 SV=1	2e-121
c36912_g1_i1	19.8152	0.392853	0.0198258	-5.65648	0.00171718	0.0115344	21	18	15	0	0	1			NA			NA			NA			NA			NA
c204346_g1_i1	31.048	0.616284	0.0198494	-5.65476	7.41e-05	0.000931654	25	17	48	1	1	0			NA			NA			NA			NA			NA
c167736_g1_i1	17.2857	0.343432	0.019868	-5.65341	0.0111212	0.0489025	18	16	13	1	0	0	ENSONIP00000007759	pleckstrin homology domain containing, family A member 7b [Source:ZFIN;Acc:ZDB-GENE-091014-2]	2e-13	ENSDARP00000103434	pleckstrin homology domain containing, family A member 7b [Source:ZFIN;Acc:ZDB-GENE-091014-2]	1e-13	ENSORLP00000008406	pleckstrin homology domain containing, family A member 7b [Source:ZFIN;Acc:ZDB-GENE-091014-2]	3e-13	sp|Q3UIL6|PKHA7_MOUSE	Pleckstrin homology domain-containing family A member 7 OS=Mus musculus GN=Plekha7 PE=1 SV=2	1e-12	H2V535_TAKRU	Uncharacterized protein OS=Takifugu rubripes PE=4 SV=1	1e-14
c76942_g1_i2	101.369	2.01827	0.0199102	-5.65035	1.68e-06	3.98e-05	94	111	64	2	2	2	ENSONIP00000019604	dopamine receptor D4b [Source:ZFIN;Acc:ZDB-GENE-070508-3]	2e-136	ENSDARP00000051973	dopamine receptor D4b [Source:ZFIN;Acc:ZDB-GENE-070508-3]	1e-119	ENSORLP00000000107	dopamine receptor D4b [Source:ZFIN;Acc:ZDB-GENE-070508-3]	3e-123	sp|Q6TLJ0|DRD4_MUSPF	D(4) dopamine receptor OS=Mustela putorius furo GN=DRD4 PE=2 SV=1	6e-78	H2U3R6_TAKRU	Uncharacterized protein (Fragment) OS=Takifugu rubripes GN=LOC101078250 PE=3 SV=1	9e-144
c74406_g1_i1	1501.44	29.9893	0.0199737	-5.64576	4.26e-08	1.66e-06	1558	760	2037	34	34	23	ENSONIP00000011989	snail homolog 2 (Drosophila) [Source:ZFIN;Acc:ZDB-GENE-030326-6]	5e-80	ENSDARP00000108624	snail homolog 2 (Drosophila) [Source:ZFIN;Acc:ZDB-GENE-030326-6]	3e-81	ENSORLP00000021850	snail homolog 2 (Drosophila) [Source:ZFIN;Acc:ZDB-GENE-030326-6]	4e-80	sp|Q3MHQ4|SNAI2_BOVIN	Zinc finger protein SNAI2 OS=Bos taurus GN=SNAI2 PE=2 SV=1	9e-81	W5KUP9_ASTMX		3e-79
c74147_g1_i1	4145.5	82.9738	0.0200154	-5.64275	3.95e-12	4.36e-10	4001	2929	4756	100	112	46	ENSONIP00000015074	UDP-N-acetyl-alpha-D-galactosamine:polypeptide N-acetylgalactosaminyltransferase 6 (GalNAc-T6) [Source:ZFIN;Acc:ZDB-GENE-040426-2272]	0	ENSDARP00000007473	UDP-N-acetyl-alpha-D-galactosamine:polypeptide N-acetylgalactosaminyltransferase 6 (GalNAc-T6) [Source:ZFIN;Acc:ZDB-GENE-040426-2272]	0	ENSORLP00000008787	UDP-N-acetyl-alpha-D-galactosamine:polypeptide N-acetylgalactosaminyltransferase 6 (GalNAc-T6) [Source:ZFIN;Acc:ZDB-GENE-040426-2272]	0	sp|Q8C7U7|GALT6_MOUSE	Polypeptide N-acetylgalactosaminyltransferase 6 OS=Mus musculus GN=Galnt6 PE=2 SV=1	0	I3K1S9_ORENI	Uncharacterized protein OS=Oreochromis niloticus GN=LOC100705948 PE=3 SV=1	0
c127107_g1_i1	428.024	8.59054	0.0200702	-5.6388	8.81e-11	7.13e-09	405	312	486	11	9	6			NA			NA			NA			NA			NA
c72446_g1_i1	2052.04	41.2872	0.02012	-5.63522	5.57e-12	5.99e-10	2276	1219	2369	43	54	30	ENSONIP00000003769	RNA binding motif protein 24 [Source:HGNC Symbol;Acc:21539]	5e-114	ENSDARP00000100853	RNA binding motif protein 24a [Source:ZFIN;Acc:ZDB-GENE-040628-1]	2e-100	ENSORLP00000009929	RNA binding motif protein 24 [Source:HGNC Symbol;Acc:21539]	4e-114	sp|Q76LC6|RBM24_DANRE	RNA-binding protein 24 OS=Danio rerio GN=rbm24 PE=2 SV=1	1e-99	I3J4H9_ORENI	Uncharacterized protein OS=Oreochromis niloticus GN=RBM24 (2 of 2) PE=4 SV=1	5e-110
c186564_g1_i1	52.4109	1.05856	0.0201973	-5.6297	1.12e-06	2.8e-05	51	41	54	0	1	2			NA			NA			NA			NA			NA
c165829_g1_i1	2597.37	52.4702	0.0202013	-5.62941	5.05e-12	5.47e-10	2047	2149	3022	51	59	48			NA	ENSDARP00000088239	zinc finger, GATA-like protein 1 [Source:ZFIN;Acc:ZDB-GENE-060825-359]	9e-48			NA	sp|Q1WG82|ZGLP1_MOUSE	GATA-type zinc finger protein 1 OS=Mus musculus GN=Zglp1 PE=2 SV=1	2e-26	W5MLS8_LEPOC		3e-42
c163621_g1_i1	671.776	13.6196	0.0202741	-5.62422	3.95e-11	3.47e-09	789	470	627	17	17	8	ENSONIP00000022944	myosin, heavy polypeptide 9a, non-muscle [Source:ZFIN;Acc:ZDB-GENE-030131-5870]	7e-43	ENSDARP00000086805	myosin, heavy polypeptide 9b, non-muscle [Source:ZFIN;Acc:ZDB-GENE-030131-998]	5e-40	ENSORLP00000020311	myosin, heavy polypeptide 9b, non-muscle [Source:ZFIN;Acc:ZDB-GENE-030131-998]	1e-38	sp|Q258K2|MYH9_CANFA	Myosin-9 OS=Canis familiaris GN=MYH9 PE=2 SV=1	2e-38	I3KP99_ORENI	Uncharacterized protein (Fragment) OS=Oreochromis niloticus GN=LOC100705764 PE=4 SV=1	4e-40
c193961_g1_i1	2834.47	57.7037	0.0203578	-5.61827	1.32e-08	5.98e-07	2613	2282	2983	67	71	39	ENSONIP00000019598	Uncharacterized protein [Source:UniProtKB/TrEMBL;Acc:I3KEQ3]	0	ENSDARP00000064725	patatin-like phospholipase domain containing 3 [Source:ZFIN;Acc:ZDB-GENE-040718-27]	5e-144	ENSORLP00000016193	patatin-like phospholipase domain containing 3 [Source:ZFIN;Acc:ZDB-GENE-040718-27]	4e-118	sp|P0C548|PLPL2_RAT	Patatin-like phospholipase domain-containing protein 2 OS=Rattus norvegicus GN=Pnpla2 PE=2 SV=1	8e-108	I3KEQ3_ORENI	Uncharacterized protein OS=Oreochromis niloticus GN=LOC100697369 PE=4 SV=1	0
c179863_g1_i1	16.8625	0.343432	0.0203667	-5.61765	0.00705566	0.0345504	9	12	27	1	0	0			NA			NA			NA			NA			NA
c46310_g1_i1	16.8208	0.343432	0.0204171	-5.61408	0.00150287	0.0103676	11	16	19	1	0	0			NA			NA			NA			NA			NA
c88195_g1_i1	355.346	7.25913	0.0204283	-5.61328	2.07e-06	4.76e-05	373	197	453	11	7	4	ENSONIP00000026074	Histone H2B [Source:UniProtKB/TrEMBL;Acc:I3KX66]	2e-31	ENSDARP00000101525	zgc:112234 [Source:ZFIN;Acc:ZDB-GENE-050522-106]	4e-33	ENSORLP00000014781	Histone H2B [Source:UniProtKB/TrEMBL;Acc:B6F103]	1e-31	sp|Q5BJA5|H2B1_DANRE	Histone H2B 1/2 OS=Danio rerio GN=zgc:112234 PE=2 SV=3	4e-32	B3DJF8_DANRE	Histone H2B OS=Danio rerio GN=LOC570661 PE=2 SV=1	1e-34
c116103_g1_i1	1805.45	36.926	0.0204524	-5.61158	8.09e-06	0.000148216	1266	1427	2364	31	56	28	ENSONIP00000001816	aquaporin 11 [Source:ZFIN;Acc:ZDB-GENE-080418-1]	1e-76	ENSDARP00000113574	aquaporin 11 [Source:ZFIN;Acc:ZDB-GENE-080418-1]	1e-65	ENSORLP00000018866	aquaporin 11 [Source:ZFIN;Acc:ZDB-GENE-080418-1]	3e-54	sp|Q8NBQ7|AQP11_HUMAN	Aquaporin-11 OS=Homo sapiens GN=AQP11 PE=2 SV=1	6e-30	H2SZ41_TAKRU	Uncharacterized protein (Fragment) OS=Takifugu rubripes GN=LOC101077713 PE=3 SV=1	3e-87
c155748_g1_i1	1572.72	32.1938	0.0204702	-5.61033	0.00621946	0.0313622	918	824	2857	32	23	38	ENSONIP00000012652	ch1073-291c23.1 [Source:ZFIN;Acc:ZDB-GENE-050208-114]	0	ENSDARP00000087592	ch1073-291c23.1 [Source:ZFIN;Acc:ZDB-GENE-050208-114]	0	ENSORLP00000015345	ch1073-291c23.1 [Source:ZFIN;Acc:ZDB-GENE-050208-114]	0	sp|Q95LI2|VITRN_BOVIN	Vitrin OS=Bos taurus GN=VIT PE=2 SV=2	0	W5KP62_ASTMX		0
c6621_g1_i1	19.1363	0.392853	0.0205292	-5.60618	0.0045947	0.0248826	10	24	16	0	0	1			NA			NA			NA			NA			NA
c206758_g1_i1	26.5477	0.545703	0.0205555	-5.60433	0.000403655	0.0036584	28	18	29	0	2	0			NA			NA			NA			NA			NA
c45111_g1_i1	33.4061	0.686865	0.0205611	-5.60394	0.000333814	0.00314784	31	8	62	2	0	0			NA			NA			NA			NA			NA
c192898_g1_i1	3835.75	78.9388	0.0205797	-5.60263	3.13e-12	3.54e-10	3963	2712	4119	86	63	82	ENSONIP00000000367	lysophosphatidylcholine acyltransferase 4 [Source:ZFIN;Acc:ZDB-GENE-030131-5777]	0	ENSDARP00000050686	lysophosphatidylcholine acyltransferase 4 [Source:ZFIN;Acc:ZDB-GENE-030131-5777]	0	ENSORLP00000011221	lysophosphatidylcholine acyltransferase 4 [Source:ZFIN;Acc:ZDB-GENE-030131-5777]	0	sp|Q6DCK1|LPCT4_XENLA	Lysophospholipid acyltransferase LPCAT4 OS=Xenopus laevis GN=lpcat4 PE=2 SV=2	3e-116	I3IUS7_ORENI	Uncharacterized protein OS=Oreochromis niloticus GN=LOC100693391 PE=4 SV=1	0
c132585_g1_i1	18.8798	0.392853	0.0208081	-5.58671	0.00124388	0.00893424	13	17	22	0	0	1			NA			NA			NA			NA			NA
c128206_g1_i1	18.8591	0.392853	0.020831	-5.58512	0.00147269	0.0102009	21	4	32	0	0	1			NA			NA			NA			NA			NA
c1018_g1_i1	9081.15	189.204	0.0208348	-5.58486	3.66e-12	4.06e-10	9345	6565	9585	228	202	142	ENSONIP00000016216		7e-09	ENSDARP00000105925	vascular associated protein [Source:ZFIN;Acc:ZDB-GENE-090313-42]	5e-138	ENSORLP00000014687	interphotoreceptor matrix proteoglycan 2 [Source:HGNC Symbol;Acc:18362]	6e-06	sp|Q2FDK5|SRAP_STAA3	Serine-rich adhesin for platelets OS=Staphylococcus aureus (strain USA300) GN=sraP PE=3 SV=1	2e-11	G3PWB5_GASAC	Uncharacterized protein OS=Gasterosteus aculeatus PE=4 SV=1	0
c116633_g1_i1	48.2066	1.00914	0.0209336	-5.57804	0.000555769	0.0047213	77	22	40	1	1	1	ENSONIP00000018556	glutamate receptor, metabotropic 4 [Source:ZFIN;Acc:ZDB-GENE-030131-5781]	1e-78	ENSDARP00000058735	glutamate receptor, metabotropic 4 [Source:ZFIN;Acc:ZDB-GENE-030131-5781]	4e-69	ENSORLP00000009079	glutamate receptor, metabotropic 4 [Source:ZFIN;Acc:ZDB-GENE-030131-5781]	2e-77	sp|Q14833|GRM4_HUMAN	Metabotropic glutamate receptor 4 OS=Homo sapiens GN=GRM4 PE=1 SV=1	2e-63	E6ZEX3_DICLA	Metabotropic glutamate receptor 4 OS=Dicentrarchus labrax GN=GRM4 PE=4 SV=1	3e-87
c39689_g1_i1	1023.66	21.4739	0.0209776	-5.57501	1.85e-11	1.79e-09	792	689	1433	27	26	13			NA			NA			NA			NA			NA
c49732_g1_i1	12.9897	0.272851	0.0210052	-5.57311	0.00389163	0.0218447	14	15	5	0	1	0	ENSONIP00000018111	Uncharacterized protein [Source:UniProtKB/TrEMBL;Acc:I3KAG6]	4e-20	ENSDARP00000111230	cerebellin 18 [Source:ZFIN;Acc:ZDB-GENE-111109-3]	1e-76	ENSORLP00000019669	cerebellin 20 [Source:ZFIN;Acc:ZDB-GENE-111109-2]	2e-25	sp|Q4ZJM9|C1QL4_MOUSE	Complement C1q-like protein 4 OS=Mus musculus GN=C1ql4 PE=1 SV=1	1e-14	W5MGY4_LEPOC		3e-81
c155032_g1_i1	7227.88	151.995	0.021029	-5.57148	2.25e-12	2.64e-10	6799	3724	10462	108	149	189	ENSONIP00000006671	transmembrane channel-like 6a [Source:ZFIN;Acc:ZDB-GENE-081114-3]	0	ENSDARP00000092615	transmembrane channel-like 6a [Source:ZFIN;Acc:ZDB-GENE-081114-3]	2e-143	ENSORLP00000009783	transmembrane channel-like 6a [Source:ZFIN;Acc:ZDB-GENE-081114-3]	0	sp|Q7Z403|TMC6_HUMAN	Transmembrane channel-like protein 6 OS=Homo sapiens GN=TMC6 PE=2 SV=2	2e-169	I3JCT1_ORENI	Transmembrane channel-like protein OS=Oreochromis niloticus PE=3 SV=1	0
c70056_g1_i1	411.571	8.65623	0.0210322	-5.57126	0.00496201	0.026374	397	326	422	11	15	2	ENSONIP00000000981	Uncharacterized protein [Source:UniProtKB/TrEMBL;Acc:I3IWJ0]	5e-106	ENSDARP00000125370	si:ch211-214j24.15 [Source:ZFIN;Acc:ZDB-GENE-110914-85]	3e-141	ENSORLP00000003156	si:ch211-214j24.15 [Source:ZFIN;Acc:ZDB-GENE-110914-85]	2e-115	sp|Q8ND71|GIMA8_HUMAN	GTPase IMAP family member 8 OS=Homo sapiens GN=GIMAP8 PE=1 SV=2	1e-22	Q4T505_TETNG	Chromosome undetermined SCAF9476, whole genome shotgun sequence OS=Tetraodon nigroviridis GN=GSTENG00007058001 PE=4 SV=1	2e-176
c20158_g1_i2	175.474	3.69311	0.0210465	-5.57028	1.95e-07	6.25e-06	189	164	123	3	4	4			NA			NA			NA	sp|Q6GZT3|043R_FRG3G	Uncharacterized protein 043R OS=Frog virus 3 (isolate Goorha) GN=FV3-043R PE=4 SV=1	7e-09			NA
c74217_g1_i1	3075.04	64.9245	0.0211134	-5.5657	1.02e-11	1.05e-09	3486	2299	2793	81	100	25	ENSONIP00000014172	occludin a [Source:ZFIN;Acc:ZDB-GENE-040426-2685]	5e-166	ENSDARP00000010183	occludin a [Source:ZFIN;Acc:ZDB-GENE-040426-2685]	3e-126	ENSORLP00000000825	occludin a [Source:ZFIN;Acc:ZDB-GENE-040426-2685]	3e-111	sp|Q5RFS5|OCLN_PONAB	Occludin OS=Pongo abelii GN=OCLN PE=2 SV=1	7e-89	H3D7N8_TETNG	Uncharacterized protein OS=Tetraodon nigroviridis PE=4 SV=1	2e-170
c117773_g1_i1	924.958	19.5523	0.0211385	-5.56398	2.14e-11	2.03e-09	913	642	1056	29	15	14			NA			NA			NA			NA			NA
c84057_g1_i1	16.2429	0.343432	0.0211435	-5.56364	0.00941333	0.0430046	7	17	20	1	0	0			NA			NA			NA			NA			NA
c153096_g1_i1	168.434	3.57311	0.0212137	-5.55886	7.28e-09	3.58e-07	118	128	228	3	5	3	ENSONIP00000006109	cugbp, Elav-like family member 5a [Source:ZFIN;Acc:ZDB-GENE-050208-746]	0	ENSDARP00000087742	cugbp, Elav-like family member 5a [Source:ZFIN;Acc:ZDB-GENE-050208-746]	0	ENSORLP00000005783	cugbp, Elav-like family member 5a [Source:ZFIN;Acc:ZDB-GENE-050208-746]	0	sp|A0JM51|CELF5_XENTR	CUGBP Elav-like family member 5 OS=Xenopus tropicalis GN=celf5 PE=2 SV=1	0	I3JB69_ORENI	Uncharacterized protein OS=Oreochromis niloticus GN=LOC100710071 PE=4 SV=1	0
c114465_g1_i1	118.842	2.52624	0.0212571	-5.55591	4.77e-05	0.000646791	110	94	127	1	8	0	ENSONIP00000009509	proprotein convertase subtilisin/kexin type 5a [Source:ZFIN;Acc:ZDB-GENE-060531-130]	0	ENSDARP00000104646	proprotein convertase subtilisin/kexin type 5a [Source:ZFIN;Acc:ZDB-GENE-060531-130]	0	ENSORLP00000006116	proprotein convertase subtilisin/kexin type 5a [Source:ZFIN;Acc:ZDB-GENE-060531-130]	0	sp|Q92824|PCSK5_HUMAN	Proprotein convertase subtilisin/kexin type 5 OS=Homo sapiens GN=PCSK5 PE=1 SV=4	0	I3JKW5_ORENI	Uncharacterized protein (Fragment) OS=Oreochromis niloticus PE=4 SV=1	0
c159512_g1_i1	12.8174	0.272851	0.0212876	-5.55384	0.0103071	0.0461076	8	17	8	0	1	0			NA			NA			NA			NA			NA
c4987_g1_i1	41.6254	0.889135	0.0213604	-5.54892	2.09e-05	0.000327684	50	24	45	1	2	0	ENSONIP00000024665	solute carrier family 8 (sodium-calcium exchanger), member 3 [Source:ZFIN;Acc:ZDB-GENE-050810-1]	2e-126	ENSDARP00000090977	solute carrier family 8 (sodium-calcium exchanger), member 3 [Source:ZFIN;Acc:ZDB-GENE-050810-1]	4e-110	ENSORLP00000011835	solute carrier family 8 (sodium-calcium exchanger), member 3 [Source:ZFIN;Acc:ZDB-GENE-050810-1]	3e-102	sp|P70549|NAC3_RAT	Sodium/calcium exchanger 3 OS=Rattus norvegicus GN=Slc8a3 PE=2 SV=1	6e-92	M4AJB5_XIPMA	Uncharacterized protein OS=Xiphophorus maculatus PE=4 SV=1	2e-131
c163405_g1_i1	478.899	10.2322	0.0213662	-5.54853	4.04e-07	1.17e-05	409	252	730	14	17	2	ENSONIP00000003158	potassium voltage-gated channel, Shaw-related subfamily, member 4 [Source:ZFIN;Acc:ZDB-GENE-060503-773]	2e-80	ENSDARP00000122709	potassium voltage-gated channel, Shaw-related subfamily, member 4 [Source:ZFIN;Acc:ZDB-GENE-060503-773]	2e-79	ENSORLP00000007743	potassium voltage-gated channel, Shaw-related subfamily, member 4 [Source:ZFIN;Acc:ZDB-GENE-060503-773]	9e-80	sp|Q03721|KCNC4_HUMAN	Potassium voltage-gated channel subfamily C member 4 OS=Homo sapiens GN=KCNC4 PE=1 SV=2	2e-72	B0R045_DANRE	Novel protein similar to vertebrate potassium voltage-gated channel, Shaw-related subfamily, member 4 (KCNC4) (Fragment) OS=Danio rerio GN=CH211-199O1.1-001 PE=4 SV=1	2e-80
c152567_g1_i1	1015.76	21.721	0.021384	-5.54733	7.16e-06	0.000133751	853	732	1281	22	26	18	ENSONIP00000024050		6e-74	ENSDARP00000125490	si:ch211-178j18.2 [Source:ZFIN;Acc:ZDB-GENE-110914-77]	5e-74	ENSORLP00000013852	Uncharacterized protein [Source:UniProtKB/TrEMBL;Acc:H2M5V8]	3e-71	sp|P18729|ZG57_XENLA	Gastrula zinc finger protein XlCGF57.1 (Fragment) OS=Xenopus laevis PE=3 SV=1	3e-69	E9QDH3_DANRE	Uncharacterized protein OS=Danio rerio GN=si:ch211-178j18.2 PE=4 SV=1	1e-63
c143783_g1_i1	16.0322	0.343432	0.0214214	-5.5448	0.00563332	0.0291091	18	16	9	1	0	0			NA			NA			NA			NA			NA
c29156_g1_i1	12.7044	0.272851	0.021477	-5.54107	0.00782712	0.0373887	11	18	3	0	1	0	ENSONIP00000021534	oligodendrocyte lineage transcription factor 2 [Source:ZFIN;Acc:ZDB-GENE-030131-4013]	1e-23	ENSDARP00000060010	oligodendrocyte lineage transcription factor 1 [Source:ZFIN;Acc:ZDB-GENE-050107-2]	5e-68	ENSORLP00000012811	oligodendrocyte lineage transcription factor 1 [Source:ZFIN;Acc:ZDB-GENE-050107-2]	4e-63	sp|Q8TAK6|OLIG1_HUMAN	Oligodendrocyte transcription factor 1 OS=Homo sapiens GN=OLIG1 PE=1 SV=2	2e-31	Q4STQ4_TETNG	Chromosome 2 SCAF14125, whole genome shotgun sequence OS=Tetraodon nigroviridis GN=GSTENG00012828001 PE=4 SV=1	6e-92
c111095_g1_i1	2533.39	54.5043	0.0215144	-5.53855	4.41e-10	2.96e-08	3641	1563	1953	41	92	39	ENSONIP00000020852	sal-like 4 (Drosophila) [Source:ZFIN;Acc:ZDB-GENE-060328-2]	0	ENSDARP00000065330	sal-like 4 (Drosophila) [Source:ZFIN;Acc:ZDB-GENE-060328-2]	0	ENSORLP00000020188	sal-like 4 (Drosophila) [Source:ZFIN;Acc:ZDB-GENE-060328-2]	0	sp|Q86UZ6|ZBT46_HUMAN	Zinc finger and BTB domain-containing protein 46 OS=Homo sapiens GN=ZBTB46 PE=2 SV=2	2e-180	I3KIA7_ORENI	Uncharacterized protein OS=Oreochromis niloticus GN=LOC100696950 PE=4 SV=1	0
c115529_g1_i1	1449.41	31.2593	0.0215669	-5.53504	1.3e-10	1.01e-08	1053	1153	1848	39	41	17	ENSONIP00000015284	tubulin, alpha 8 like 2 [Source:ZFIN;Acc:ZDB-GENE-040426-1646]	4e-18	ENSDARP00000040203	tubulin, alpha 8 like 2 [Source:ZFIN;Acc:ZDB-GENE-040426-1646]	2e-17	ENSORLP00000020147	tubulin, alpha 4a [Source:HGNC Symbol;Acc:12407]	3e-18	sp|Q28IX8|TBA_XENTR	Tubulin alpha chain OS=Xenopus tropicalis GN=tuba PE=2 SV=1	3e-16	Q4RQS3_TETNG	Chromosome 2 SCAF15004, whole genome shotgun sequence. (Fragment) OS=Tetraodon nigroviridis GN=GSTENG00030484001 PE=3 SV=1	2e-13
c110426_g1_i1	6635.24	143.144	0.0215732	-5.53462	5.71e-12	6.11e-10	7736	4673	6210	165	160	109	ENSONIP00000005911	T-cell lymphoma invasion and metastasis 1a [Source:ZFIN;Acc:ZDB-GENE-080325-1]	0	ENSDARP00000101604	T-cell lymphoma invasion and metastasis 1a [Source:ZFIN;Acc:ZDB-GENE-080325-1]	0	ENSORLP00000005549	T-cell lymphoma invasion and metastasis 1a [Source:ZFIN;Acc:ZDB-GENE-080325-1]	0	sp|Q13009|TIAM1_HUMAN	T-lymphoma invasion and metastasis-inducing protein 1 OS=Homo sapiens GN=TIAM1 PE=1 SV=2	0	H2T8A0_TAKRU	Uncharacterized protein OS=Takifugu rubripes PE=4 SV=1	0
c59165_g1_i1	141.76	3.06026	0.0215876	-5.53365	3.4e-08	1.37e-06	133	86	187	3	6	1			NA			NA			NA			NA			NA
c33723_g1_i1	626.215	13.5255	0.0215989	-5.5329	0.00122303	0.00882621	652	491	598	5	26	12	ENSONIP00000001508	Oreochromis niloticus 17-beta hydroxysteroid dehydrogenase type 1 (hsd17b1), mRNA. [Source:RefSeq mRNA;Acc:NM_001279795]	3e-163	ENSDARP00000026566	hydroxysteroid (17-beta) dehydrogenase 1 [Source:ZFIN;Acc:ZDB-GENE-040901-5]	1e-138	ENSORLP00000005206	Uncharacterized protein [Source:UniProtKB/TrEMBL;Acc:H2LGV5]	2e-159	sp|Q1WNP0|DHB1_PANTR	Estradiol 17-beta-dehydrogenase 1 OS=Pan troglodytes GN=HSD17B1 PE=3 SV=3	4e-101	G3P112_GASAC	Uncharacterized protein OS=Gasterosteus aculeatus PE=3 SV=1	3e-175
c76303_g1_i1	90.1361	1.94769	0.0216084	-5.53227	9.89e-05	0.00117796	77	84	85	1	3	2			NA			NA			NA			NA			NA
c85151_g1_i1	30.7973	0.665704	0.0216157	-5.53178	0.000227613	0.00231183	42	24	19	0	1	1			NA			NA			NA			NA			NA
c35083_g1_i1	10570.9	228.564	0.021622	-5.53136	7.25e-05	0.000914429	7458	10140	11236	128	200	331	ENSONIP00000023246	Uncharacterized protein [Source:UniProtKB/TrEMBL;Acc:I3KQ51]	4e-34	ENSDARP00000112297	cathepsin F [Source:ZFIN;Acc:ZDB-GENE-030131-9831]	3e-07	ENSORLP00000014988	Uncharacterized protein [Source:UniProtKB/TrEMBL;Acc:H2M910]	4e-09	sp|P01038|CYT_CHICK	Cystatin OS=Gallus gallus PE=1 SV=2	2e-16	I3KQ51_ORENI	Uncharacterized protein OS=Oreochromis niloticus PE=4 SV=1	6e-34
c195076_g1_i1	15.8687	0.343432	0.0216421	-5.53002	0.00788995	0.037608	21	12	11	1	0	0			NA			NA			NA			NA			NA
c111298_g1_i1	660.264	14.2925	0.0216466	-5.52972	7.37e-11	6.06e-09	711	453	698	12	20	12	ENSONIP00000004662	grainyhead-like 1 (Drosophila) [Source:ZFIN;Acc:ZDB-GENE-030131-3665]	8e-143	ENSDARP00000081888	grainyhead-like 1 (Drosophila) [Source:ZFIN;Acc:ZDB-GENE-030131-3665]	1e-124	ENSORLP00000019084	grainyhead-like 1 (Drosophila) [Source:ZFIN;Acc:ZDB-GENE-030131-3665]	6e-128	sp|Q5EY87|GRHL1_XENLA	Grainyhead-like protein 1 homolog OS=Xenopus laevis GN=grhl1 PE=2 SV=1	5e-103	I3J722_ORENI	Uncharacterized protein OS=Oreochromis niloticus GN=grhl1 PE=4 SV=1	8e-146
c46317_g1_i1	97.817	2.1217	0.0216905	-5.52679	2.7e-07	8.26e-06	111	89	66	3	4	0			NA			NA			NA			NA			NA
c128267_g1_i1	18.0896	0.392853	0.0217171	-5.52503	0.00249219	0.0154263	16	13	22	0	0	1			NA			NA			NA			NA			NA
c111839_g1_i1	8678.95	188.49	0.0217181	-5.52496	6.11e-12	6.5e-10	9432	5826	9267	195	251	135	ENSONIP00000014388	si:ch211-136m16.8 [Source:ZFIN;Acc:ZDB-GENE-121214-301]	8e-67	ENSDARP00000110001	si:ch211-136m16.8 [Source:ZFIN;Acc:ZDB-GENE-121214-301]	4e-26			NA	sp|Q4A0V8|UAFA_STAS1	Uro-adherence factor A OS=Staphylococcus saprophyticus subsp. saprophyticus (strain ATCC 15305 / DSM 20229) GN=uafA PE=1 SV=1	2e-18	E6ZH38_DICLA	Uncharacterized protein OS=Dicentrarchus labrax GN=DLA_Ib02140 PE=4 SV=1	7e-62
c72516_g1_i1	109.615	2.38287	0.0217386	-5.5236	6.36e-06	0.000121305	80	70	164	5	1	1	ENSONIP00000015005	calsequestrin 2 (cardiac muscle) [Source:HGNC Symbol;Acc:1513]	0	ENSDARP00000020399	calsequestrin 2 [Source:ZFIN;Acc:ZDB-GENE-010724-12]	0	ENSORLP00000022393	calsequestrin 2 [Source:ZFIN;Acc:ZDB-GENE-010724-12]	0	sp|P19204|CASQ2_CHICK	Calsequestrin-2 OS=Gallus gallus GN=CASQ2 PE=1 SV=1	0	G3PLR2_GASAC	Calsequestrin OS=Gasterosteus aculeatus PE=3 SV=1	0
c152682_g1_i1	264.557	5.78197	0.0218552	-5.51588	9.44e-08	3.31e-06	212	154	397	6	5	6			NA			NA			NA			NA			NA
c152702_g1_i1	8295.55	181.399	0.021867	-5.5151	6.21e-12	6.6e-10	6007	5514	12152	151	230	170	ENSONIP00000016399	regulator of G-protein signaling 14a [Source:ZFIN;Acc:ZDB-GENE-030131-5579]	0	ENSDARP00000033675	regulator of G-protein signaling 14a [Source:ZFIN;Acc:ZDB-GENE-030131-5579]	1e-153	ENSORLP00000006338	regulator of G-protein signaling 14a [Source:ZFIN;Acc:ZDB-GENE-030131-5579]	0	sp|O08773|RGS14_RAT	Regulator of G-protein signaling 14 OS=Rattus norvegicus GN=Rgs14 PE=1 SV=1	4e-93	I3K5K4_ORENI	Uncharacterized protein OS=Oreochromis niloticus GN=LOC100694276 PE=4 SV=1	0
c211972_g1_i1	12.4743	0.272851	0.021873	-5.5147	0.00987618	0.0446674	7	10	18	0	1	0	ENSONIP00000018386	si:ch211-276c2.2 [Source:ZFIN;Acc:ZDB-GENE-121214-77]	2e-10	ENSDARP00000080110	calsyntenin 2 [Source:ZFIN;Acc:ZDB-GENE-070911-2]	1e-10	ENSORLP00000019546	si:ch211-276c2.2 [Source:ZFIN;Acc:ZDB-GENE-121214-77]	1e-10	sp|Q9H4D0|CSTN2_HUMAN	Calsyntenin-2 OS=Homo sapiens GN=CLSTN2 PE=1 SV=2	5e-07	Q4RYX0_TETNG	Chromosome 16 SCAF14974, whole genome shotgun sequence OS=Tetraodon nigroviridis GN=GSTENG00026755001 PE=4 SV=1	2e-09
c37082_g1_i1	2798.28	61.208	0.0218735	-5.51468	1.4e-11	1.4e-09	2566	2020	3293	50	111	35	ENSONIP00000000458	transcription elongation factor A (SII), 2 [Source:ZFIN;Acc:ZDB-GENE-040426-985]	2e-92	ENSDARP00000002994	transcription elongation factor A (SII), 2 [Source:ZFIN;Acc:ZDB-GENE-040426-985]	4e-139	ENSORLP00000020993	transcription elongation factor A (SII), 2 [Source:ZFIN;Acc:ZDB-GENE-040426-985]	1e-99	sp|Q15560|TCEA2_HUMAN	Transcription elongation factor A protein 2 OS=Homo sapiens GN=TCEA2 PE=1 SV=1	4e-110	F1QTS2_DANRE	Uncharacterized protein OS=Danio rerio GN=tcea2 PE=4 SV=1	7e-144
c154567_g1_i1	13596.8	297.441	0.0218758	-5.51452	5.57e-12	5.99e-10	11231	9328	18021	317	383	214	ENSONIP00000014008	solute carrier family 38, member 8 [Source:HGNC Symbol;Acc:32434]	0	ENSDARP00000091630	solute carrier family 38, member 8 [Source:HGNC Symbol;Acc:32434]	0	ENSORLP00000016171	solute carrier family 38, member 8 [Source:HGNC Symbol;Acc:32434]	0	sp|Q28I47|S38A8_XENTR	Putative sodium-coupled neutral amino acid transporter 8 OS=Xenopus tropicalis GN=slc38a8 PE=2 SV=1	8e-160	I3JYR3_ORENI	Uncharacterized protein OS=Oreochromis niloticus GN=SLC38A8 (1 of 2) PE=4 SV=1	0
c25785_g1_i1	31.395	0.686865	0.0218782	-5.51437	0.0070332	0.0344634	16	21	53	2	0	0			NA			NA			NA			NA			NA
c228131_g1_i1	17.955	0.392853	0.0218799	-5.51425	0.0111765	0.049077	18	14	18	0	0	1			NA			NA			NA			NA			NA
c225632_g1_i1	15.6666	0.343432	0.0219213	-5.51152	0.00888844	0.041179	7	22	11	1	0	0			NA			NA			NA			NA			NA
c141999_g1_i1	12.2964	0.272851	0.0221895	-5.49398	0.00498737	0.0264864	7	11	16	0	1	0	ENSONIP00000013285	ribosomal protein L5 [Source:HGNC Symbol;Acc:10360]	5e-39	ENSDARP00000006085	ribosomal protein L5a [Source:ZFIN;Acc:ZDB-GENE-030131-5161]	1e-32	ENSORLP00000006401	ribosomal protein L5 [Source:HGNC Symbol;Acc:10360]	5e-38	sp|P15125|RL5A_XENLA	60S ribosomal protein L5-A OS=Xenopus laevis GN=rpl5-a PE=2 SV=2	7e-29	I3JWP0_ORENI	Uncharacterized protein (Fragment) OS=Oreochromis niloticus GN=RPL5 (1 of 2) PE=3 SV=1	1e-38
c193252_g1_i1	1567.38	34.8635	0.0222431	-5.4905	1.47e-11	1.45e-09	1319	1174	1910	29	38	37	ENSONIP00000012237	oxysterol binding protein-like 1A [Source:HGNC Symbol;Acc:16398]	0	ENSDARP00000084901	oxysterol binding protein-like 1A [Source:ZFIN;Acc:ZDB-GENE-050208-657]	0	ENSORLP00000021176	oxysterol binding protein-like 1A [Source:HGNC Symbol;Acc:16398]	0	sp|Q9BXW6|OSBL1_HUMAN	Oxysterol-binding protein-related protein 1 OS=Homo sapiens GN=OSBPL1A PE=1 SV=2	0	H3DCN8_TETNG	Oxysterol-binding protein OS=Tetraodon nigroviridis GN=OSBPL1A (1 of 2) PE=3 SV=1	0
c185463_g1_i1	15.4046	0.343432	0.0222941	-5.48719	0.00688513	0.0339076	16	14	12	1	0	0			NA			NA			NA			NA			NA
c199393_g1_i1	39.8789	0.889135	0.0222959	-5.48708	9.99e-05	0.0011875	46	21	48	1	2	0	ENSONIP00000022905	si:ch211-239f4.1 [Source:ZFIN;Acc:ZDB-GENE-061207-24]	2e-92	ENSDARP00000105280	ecotropic viral integration site 5-like [Source:HGNC Symbol;Acc:30464]	4e-90	ENSORLP00000000368	si:ch211-239f4.1 [Source:ZFIN;Acc:ZDB-GENE-061207-24]	1e-94	sp|Q96CN4|EVI5L_HUMAN	EVI5-like protein OS=Homo sapiens GN=EVI5L PE=1 SV=1	3e-88	H2RV88_TAKRU	Uncharacterized protein (Fragment) OS=Takifugu rubripes GN=LOC101068312 PE=4 SV=1	3e-93
c39840_g1_i1	42.0556	0.938556	0.022317	-5.48571	3.6e-05	0.000512543	30	35	52	0	2	1			NA			NA			NA			NA			NA
c79064_g1_i1	71.82	1.60426	0.0223372	-5.48441	2.51e-06	5.56e-05	99	54	46	0	3	2	ENSONIP00000025037	novel immune-type receptor 13 [Source:ZFIN;Acc:ZDB-GENE-070108-2]	1e-33	ENSDARP00000068913	novel immune-type receptor 13 [Source:ZFIN;Acc:ZDB-GENE-070108-2]	3e-09	ENSORLP00000000462	novel immune-type receptor 13 [Source:ZFIN;Acc:ZDB-GENE-070108-2]	1e-05			NA	U3Q0J2_MIIMI	Novel immune-type receptor 4 OS=Miichthys miiuy GN=NITR4 PE=4 SV=1	7e-30
c73762_g1_i1	17.5711	0.392853	0.0223579	-5.48307	0.00340174	0.0196739	21	13	15	0	0	1			NA			NA			NA			NA			NA
c157499_g1_i1	45.0477	1.00914	0.0224015	-5.48026	0.000121221	0.00138812	41	16	77	1	1	1			NA			NA			NA			NA			NA
c81180_g1_i1	24.3435	0.545703	0.0224167	-5.47928	0.000594949	0.00499632	15	20	33	0	2	0			NA			NA			NA			NA			NA
c41133_g1_i1	98.6437	2.22054	0.0225107	-5.47324	3.41e-05	0.000491507	54	51	184	1	4	2			NA			NA			NA			NA			NA
c32431_g1_i1	86.3893	1.94769	0.0225455	-5.47101	6.4e-07	1.74e-05	85	62	96	1	3	2	ENSONIP00000011205	calcium/calmodulin-dependent protein kinase (CaM kinase) II delta 2 [Source:ZFIN;Acc:ZDB-GENE-040718-277]	8e-68	ENSDARP00000040048	calcium/calmodulin-dependent protein kinase (CaM kinase) II delta 2 [Source:ZFIN;Acc:ZDB-GENE-040718-277]	2e-67	ENSORLP00000024733	calcium/calmodulin-dependent protein kinase (CaM kinase) II delta 1 [Source:ZFIN;Acc:ZDB-GENE-040801-121]	2e-64	sp|Q6DGS3|KC2D2_DANRE	Calcium/calmodulin-dependent protein kinase type II delta 2 chain OS=Danio rerio GN=camk2d2 PE=2 SV=2	7e-66	I3JQR1_ORENI	Uncharacterized protein (Fragment) OS=Oreochromis niloticus GN=LOC100698346 PE=4 SV=1	9e-70
c71152_g1_i1	4090.17	92.4423	0.0226011	-5.46747	1.12e-11	1.13e-09	4330	3007	4116	95	117	71	ENSONIP00000010236	myosin, heavy polypeptide 9b, non-muscle [Source:ZFIN;Acc:ZDB-GENE-030131-998]	8e-06	ENSDARP00000095998	Uncharacterized protein [Source:UniProtKB/TrEMBL;Acc:E7FAW6]	4e-09	ENSORLP00000000607	myosin, heavy polypeptide 9a, non-muscle [Source:ZFIN;Acc:ZDB-GENE-030131-5870]	4e-10			NA	E7FAW6_DANRE	Uncharacterized protein OS=Danio rerio GN=LOC100331639 PE=4 SV=1	8e-08
c121255_g1_i1	17.357	0.392853	0.0226337	-5.46539	0.00375905	0.0212657	17	19	10	0	0	1	ENSONIP00000008486	methyltransferase like 6 [Source:ZFIN;Acc:ZDB-GENE-040426-926]	4e-39	ENSDARP00000093347	methyltransferase like 6 [Source:ZFIN;Acc:ZDB-GENE-040426-926]	3e-35	ENSORLP00000019425	methyltransferase like 6 [Source:ZFIN;Acc:ZDB-GENE-040426-926]	4e-41	sp|Q8TCB7|METL6_HUMAN	Methyltransferase-like protein 6 OS=Homo sapiens GN=METTL6 PE=2 SV=2	7e-31	H2ML52_ORYLA	Uncharacterized protein OS=Oryzias latipes GN=LOC101161578 PE=4 SV=1	3e-40
c76751_g1_i1	29.4072	0.665704	0.0226374	-5.46514	0.00286066	0.0171667	6	38	33	0	1	1			NA			NA			NA			NA			NA
c116107_g1_i1	10287.1	233.171	0.0226664	-5.4633	6.92e-12	7.32e-10	10862	7711	10170	328	184	179	ENSONIP00000011074	low density lipoprotein receptor-related protein 2a [Source:ZFIN;Acc:ZDB-GENE-050119-2]	1e-94	ENSDARP00000073782	low density lipoprotein receptor-related protein 2b [Source:ZFIN;Acc:ZDB-GENE-111115-1]	2e-93	ENSORLP00000021438	low density lipoprotein receptor-related protein 2a [Source:ZFIN;Acc:ZDB-GENE-050119-2]	2e-94	sp|P98164|LRP2_HUMAN	Low-density lipoprotein receptor-related protein 2 OS=Homo sapiens GN=LRP2 PE=1 SV=3	4e-92	F1NCJ5_CHICK	Uncharacterized protein OS=Gallus gallus PE=4 SV=2	6e-179
c44102_g1_i1	15.1329	0.343432	0.0226944	-5.46152	0.00584239	0.0299145	14	10	19	1	0	0			NA			NA			NA			NA			NA
c121901_g1_i1	232.931	5.30196	0.0227619	-5.45723	1.93e-06	4.47e-05	115	172	374	6	9	2			NA			NA			NA			NA			NA
c35047_g1_i1	2729.95	62.2251	0.0227935	-5.45523	7.22e-06	0.000134656	4248	1802	1589	72	64	51	ENSONIP00000005116	anthrax toxin receptor 2b [Source:ZFIN;Acc:ZDB-GENE-080213-4]	0	ENSDARP00000079802	anthrax toxin receptor 2a [Source:ZFIN;Acc:ZDB-GENE-060526-14]	0	ENSORLP00000014357	anthrax toxin receptor 2b [Source:ZFIN;Acc:ZDB-GENE-080213-4]	1e-174	sp|Q6DFX2|ANTR2_MOUSE	Anthrax toxin receptor 2 OS=Mus musculus GN=Antxr2 PE=2 SV=1	9e-144	H3D6R7_TETNG	Uncharacterized protein (Fragment) OS=Tetraodon nigroviridis PE=4 SV=1	0
c38225_g1_i1	73.4728	1.67484	0.0227954	-5.45511	2.81e-06	6.12e-05	108	37	66	1	2	2	ENSONIP00000004253	immunoglobulin-like domain containing receptor 1a [Source:ZFIN;Acc:ZDB-GENE-040426-1412]	3e-18	ENSDARP00000059954	immunoglobulin-like domain containing receptor 1b [Source:ZFIN;Acc:ZDB-GENE-040912-72]	7e-15	ENSORLP00000004596	immunoglobulin-like domain containing receptor 1a [Source:ZFIN;Acc:ZDB-GENE-040426-1412]	1e-16	sp|Q5R8C7|ILDR1_PONAB	Immunoglobulin-like domain-containing receptor 1 OS=Pongo abelii GN=ILDR1 PE=2 SV=1	2e-10	Q4SHT3_TETNG	Chromosome 5 SCAF14581, whole genome shotgun sequence. (Fragment) OS=Tetraodon nigroviridis GN=GSTENG00018015001 PE=4 SV=1	6e-20
c198106_g1_i1	112.15	2.56398	0.0228619	-5.45091	3.66e-05	0.000520465	79	75	166	2	4	2	ENSONIP00000019081	poliovirus receptor-related 4 [Source:ZFIN;Acc:ZDB-GENE-070912-114]	4e-33	ENSDARP00000098890	poliovirus receptor-related 4 [Source:HGNC Symbol;Acc:19688]	1e-26	ENSORLP00000003476	poliovirus receptor-related 4 [Source:ZFIN;Acc:ZDB-GENE-070912-114]	2e-28	sp|Q5FWR8|PVRL4_XENTR	Poliovirus receptor-related protein 4 OS=Xenopus tropicalis GN=pvrl4 PE=2 SV=2	8e-14	H3CDX2_TETNG	Uncharacterized protein (Fragment) OS=Tetraodon nigroviridis GN=PVRL4 (2 of 2) PE=4 SV=1	1e-50
c115757_g1_i1	15.0175	0.343432	0.0228688	-5.45047	0.0039255	0.0219961	11	5	29	1	0	0			NA			NA			NA			NA			NA
c90863_g1_i1	103.737	2.37339	0.022879	-5.44983	0.00792112	0.0377231	91	85	112	1	6	1			NA			NA			NA			NA			NA
c116421_g1_i1	351.146	8.03773	0.02289	-5.44914	0.00382487	0.0215633	145	214	659	16	5	3			NA			NA			NA			NA			NA
c71113_g1_i1	12548.7	287.902	0.0229427	-5.44582	1.24e-11	1.25e-09	12805	10061	11944	240	432	223			NA			NA	ENSORLP00000018706	Uncharacterized protein [Source:UniProtKB/TrEMBL;Acc:H2MJ67]	6e-31			NA	H2MJ67_ORYLA	Uncharacterized protein (Fragment) OS=Oryzias latipes PE=4 SV=1	1e-31
c80508_g1_i1	76.5315	1.75711	0.0229593	-5.44478	0.000291643	0.00281927	40	45	137	0	5	1	ENSONIP00000016275	deafness, autosomal recessive 31a [Source:ZFIN;Acc:ZDB-GENE-091118-27]	5e-145	ENSDARP00000102025	deafness, autosomal recessive 31a [Source:ZFIN;Acc:ZDB-GENE-091118-27]	8e-121	ENSORLP00000017478	deafness, autosomal recessive 31a [Source:ZFIN;Acc:ZDB-GENE-091118-27]	9e-75	sp|Q9P202|WHRN_HUMAN	Whirlin OS=Homo sapiens GN=DFNB31 PE=1 SV=3	3e-85	M3ZEB7_XIPMA	Uncharacterized protein OS=Xiphophorus maculatus PE=4 SV=1	5e-156
c45540_g1_i1	243.637	5.60796	0.0230177	-5.44111	1.44e-09	8.48e-08	202	214	255	4	4	8			NA			NA			NA			NA			NA
c126065_g1_i1	14.9061	0.343432	0.0230397	-5.43973	0.00723135	0.035178	18	10	14	1	0	0			NA			NA			NA			NA	E6ZGK7_DICLA	Pol polyprotein OS=Dicentrarchus labrax GN=POL PE=4 SV=1	9e-60
c29879_g1_i1	3605.2	83.1068	0.0230519	-5.43897	2.53e-11	2.34e-09	4418	2441	3285	66	174	33	ENSONIP00000021335	zgc:92287 [Source:ZFIN;Acc:ZDB-GENE-040718-350]	2e-45	ENSDARP00000058741	thymopoietin [Source:HGNC Symbol;Acc:11875]	8e-33	ENSORLP00000017180	zgc:92287 [Source:ZFIN;Acc:ZDB-GENE-040718-350]	4e-58	sp|Q62733|LAP2_RAT	Lamina-associated polypeptide 2, isoform beta OS=Rattus norvegicus GN=Tmpo PE=1 SV=3	4e-15	H2MF13_ORYLA	Uncharacterized protein OS=Oryzias latipes GN=LOC101167455 PE=4 SV=1	8e-49
c197345_g1_i1	1099.43	25.35	0.0230574	-5.43863	1.41e-08	6.36e-07	920	1029	1051	23	51	9			NA	ENSDARP00000111904	si:ch211-170n20.3 [Source:ZFIN;Acc:ZDB-GENE-131121-365]	0	ENSORLP00000003865	si:ch211-170n20.3 [Source:ZFIN;Acc:ZDB-GENE-131121-365]	2e-98	sp|Q9ZAE9|ACBC_ACTS5	2-epi-5-epi-valiolone synthase OS=Actinoplanes sp. (strain ATCC 31044 / CBS 674.73 / SE50/110) GN=acbC PE=3 SV=3	9e-95	E6ZFM6_DICLA	2-epi-5-epi-valiolone synthase OS=Dicentrarchus labrax GN=CETA PE=4 SV=1	0
c70835_g1_i1	136.322	3.14741	0.023088	-5.43671	0.000151468	0.00165983	175	134	56	3	2	4			NA			NA			NA			NA			NA
c126258_g1_i1	99.1922	2.29112	0.0230978	-5.4361	9.06e-07	2.35e-05	97	69	114	2	3	2			NA			NA			NA			NA			NA
c111297_g1_i1	870.35	20.1073	0.0231025	-5.43581	5.88e-11	4.95e-09	919	615	914	18	28	16	ENSONIP00000008673	grainyhead-like 2a (Drosophila) [Source:ZFIN;Acc:ZDB-GENE-050913-123]	6e-118	ENSDARP00000124302	grainyhead-like 2b (Drosophila) [Source:ZFIN;Acc:ZDB-GENE-060503-719]	6e-94	ENSORLP00000003257	grainyhead-like 2a (Drosophila) [Source:ZFIN;Acc:ZDB-GENE-050913-123]	3e-100	sp|Q5M7R9|GRHL2_XENTR	Grainyhead-like protein 2 homolog OS=Xenopus tropicalis GN=grhl2 PE=2 SV=1	1e-92	Q4S2W2_TETNG	Chromosome 8 SCAF14759, whole genome shotgun sequence OS=Tetraodon nigroviridis GN=GSTENG00024899001 PE=4 SV=1	2e-136
c151767_g1_i1	2305.42	53.4296	0.0231757	-5.43125	2e-11	1.91e-09	2228	1686	2560	55	69	40	ENSONIP00000004714	supervillin a [Source:ZFIN;Acc:ZDB-GENE-990706-5]	2e-108	ENSDARP00000066330	supervillin a [Source:ZFIN;Acc:ZDB-GENE-990706-5]	4e-115	ENSORLP00000005338	supervillin a [Source:ZFIN;Acc:ZDB-GENE-990706-5]	5e-148	sp|O46385|SVIL_BOVIN	Supervillin OS=Bos taurus GN=SVIL PE=1 SV=2	1e-32	G3N7K3_GASAC	Uncharacterized protein (Fragment) OS=Gasterosteus aculeatus PE=4 SV=1	0
c111492_g1_i1	633.847	14.7182	0.0232204	-5.42847	1.1e-10	8.7e-09	632	458	691	12	23	11	ENSONIP00000026094	zinc finger protein 500 [Source:HGNC Symbol;Acc:23716]	2e-15	ENSDARP00000129224	si:dkey-7i4.11 [Source:ZFIN;Acc:ZDB-GENE-131120-102]	1e-15	ENSORLP00000008834	Uncharacterized protein [Source:UniProtKB/TrEMBL;Acc:H2LRX9]	2e-15	sp|Q8BPP0|ZN436_MOUSE	Zinc finger protein 436 OS=Mus musculus GN=Znf436 PE=2 SV=1	3e-13	M3ZV50_XIPMA	Uncharacterized protein OS=Xiphophorus maculatus PE=4 SV=1	5e-14
c199128_g1_i1	2813.47	65.3774	0.0232373	-5.42741	2.63e-07	8.1e-06	2956	2167	2714	76	59	59	ENSONIP00000026256	TP53 regulated inhibitor of apoptosis 1 [Source:ZFIN;Acc:ZDB-GENE-050417-161]	1e-46	ENSDARP00000019097	TP53 regulated inhibitor of apoptosis 1 [Source:ZFIN;Acc:ZDB-GENE-050417-161]	3e-38	ENSORLP00000000452	TP53 regulated inhibitor of apoptosis 1 [Source:ZFIN;Acc:ZDB-GENE-050417-161]	7e-47	sp|O43715|TRIA1_HUMAN	TP53-regulated inhibitor of apoptosis 1 OS=Homo sapiens GN=TRIAP1 PE=1 SV=1	2e-39	I3KYQ9_ORENI	Uncharacterized protein OS=Oreochromis niloticus GN=LOC100694610 PE=4 SV=1	3e-44
c160175_g1_i1	26.5124	0.616284	0.0232451	-5.42693	0.00125508	0.0090022	26	25	21	1	1	0			NA			NA			NA			NA			NA
c30995_g1_i1	8254.67	191.968	0.0232557	-5.42627	0.000365149	0.00338142	6532	6609	9892	201	213	165	ENSONIP00000020552	si:dkey-44g23.5 [Source:ZFIN;Acc:ZDB-GENE-041008-233]	4e-82	ENSDARP00000081636	family with sequence similarity 195, member A [Source:HGNC Symbol;Acc:14142]	2e-68	ENSORLP00000015441	family with sequence similarity 195, member B [Source:ZFIN;Acc:ZDB-GENE-060825-259]	9e-10	sp|Q0II70|F195A_BOVIN	Protein FAM195A OS=Bos taurus GN=FAM195A PE=2 SV=1	8e-41	C3KHR2_ANOFI	C16orf14 homolog OS=Anoplopoma fimbria GN=CP014 PE=2 SV=1	3e-84
c196165_g1_i1	79.482	1.84885	0.0232613	-5.42593	8.82e-07	2.3e-05	73	43	114	3	3	0			NA			NA			NA			NA			NA
c162140_g1_i1	41.1941	0.959716	0.0232974	-5.42369	3.09e-05	0.000452516	34	28	55	2	1	0			NA			NA			NA			NA			NA
c164572_g1_i1	2328.18	54.4947	0.0234066	-5.41694	2.22e-08	9.42e-07	2458	1299	2941	54	90	29	ENSONIP00000025214	essential meiotic structure-specific endonuclease subunit 2 [Source:HGNC Symbol;Acc:27289]	2e-123	ENSDARP00000111132	Uncharacterized protein [Source:UniProtKB/TrEMBL;Acc:E7F4B1]	5e-49	ENSORLP00000018481	essential meiotic endonuclease 1 homolog 1 (S. pombe) [Source:ZFIN;Acc:ZDB-GENE-030131-3191]	3e-20	sp|Q5NVA9|EME1_PONAB	Crossover junction endonuclease EME1 OS=Pongo abelii GN=EME1 PE=3 SV=1	1e-39	E6ZGX9_DICLA	Crossover junction endonuclease EME1 OS=Dicentrarchus labrax GN=EME1 PE=4 SV=1	2e-130
c74143_g1_i1	7990.23	187.388	0.0234522	-5.41414	8.86e-11	7.16e-09	6910	5996	9522	199	288	103	ENSONIP00000020162	DEAH (Asp-Glu-Ala-His) box polypeptide 32a [Source:ZFIN;Acc:ZDB-GENE-130613-6]	0	ENSDARP00000103200	DEAH (Asp-Glu-Ala-His) box polypeptide 32a [Source:ZFIN;Acc:ZDB-GENE-130613-6]	0	ENSORLP00000012282	DEAH (Asp-Glu-Ala-His) box polypeptide 32a [Source:ZFIN;Acc:ZDB-GENE-130613-6]	0	sp|Q8BZS9|DHX32_MOUSE	Putative pre-mRNA-splicing factor ATP-dependent RNA helicase DHX32 OS=Mus musculus GN=Dhx32 PE=2 SV=2	0	E6ZHN0_DICLA	Pre-mRNA-splicing factor ATP-dependent RNA helicase DHX32 OS=Dicentrarchus labrax GN=DHX32 PE=4 SV=1	0
c162891_g1_i1	29.2286	0.686865	0.0234998	-5.41121	0.000707052	0.00573704	11	22	50	2	0	0			NA			NA			NA			NA			NA
c77139_g1_i1	460.113	10.8228	0.023522	-5.40985	4.06e-07	1.17e-05	331	452	467	10	17	7			NA			NA			NA			NA			NA
c30585_g1_i1	130.936	3.09799	0.0236603	-5.40139	0.00043359	0.00387587	175	122	56	4	2	3	ENSONIP00000019690	cortactin [Source:ZFIN;Acc:ZDB-GENE-040715-3]	1e-23	ENSDARP00000010005	cortactin [Source:ZFIN;Acc:ZDB-GENE-040715-3]	9e-25	ENSORLP00000019877	hematopoietic cell-specific Lyn substrate 1 [Source:ZFIN;Acc:ZDB-GENE-030131-7191]	2e-16	sp|Q60598|SRC8_MOUSE	Src substrate cortactin OS=Mus musculus GN=Cttn PE=1 SV=2	1e-20	Q7SXH4_DANRE	Cortactin, like OS=Danio rerio GN=cttnl PE=2 SV=1	6e-23
c162188_g1_i1	448.417	10.6251	0.0236947	-5.39929	6.32e-10	4.08e-08	515	364	359	14	17	3	ENSONIP00000022944	myosin, heavy polypeptide 9a, non-muscle [Source:ZFIN;Acc:ZDB-GENE-030131-5870]	1e-60	ENSDARP00000105213	Uncharacterized protein [Source:UniProtKB/TrEMBL;Acc:H9GY99]	3e-60	ENSORLP00000000607	myosin, heavy polypeptide 9a, non-muscle [Source:ZFIN;Acc:ZDB-GENE-030131-5870]	1e-60	sp|P14105|MYH9_CHICK	Myosin-9 OS=Gallus gallus GN=MYH9 PE=2 SV=1	4e-49	W5KRR2_ASTMX		6e-63
c30631_g1_i1	19302.5	458.95	0.0237767	-5.39431	1.53e-11	1.51e-09	18825	13070	22750	402	747	298	ENSONIP00000005984	sphingomyelin phosphodiesterase 1, acid lysosomal [Source:ZFIN;Acc:ZDB-GENE-110411-222]	0	ENSDARP00000124101	sphingomyelin phosphodiesterase 1, acid lysosomal [Source:ZFIN;Acc:ZDB-GENE-110411-222]	0	ENSORLP00000005827	sphingomyelin phosphodiesterase 1, acid lysosomal [Source:ZFIN;Acc:ZDB-GENE-110411-222]	1e-117	sp|Q0VD19|ASM_BOVIN	Sphingomyelin phosphodiesterase OS=Bos taurus GN=SMPD1 PE=2 SV=1	0	M4ATM0_XIPMA	Uncharacterized protein OS=Xiphophorus maculatus PE=4 SV=1	0
c198676_g1_i1	186.534	4.44109	0.0238084	-5.39238	0.000211032	0.00217613	48	134	352	2	8	4			NA			NA			NA			NA			NA
c112631_g1_i1	182.036	4.33766	0.0238286	-5.39116	0.000636777	0.00527469	169	56	320	1	6	6	ENSONIP00000024173	N-acetylated alpha-linked acidic dipeptidase-like 2 [Source:HGNC Symbol;Acc:23219]	0	ENSDARP00000105873	Uncharacterized protein [Source:UniProtKB/TrEMBL;Acc:E7F4M9]	2e-81	ENSORLP00000013901	N-acetylated alpha-linked acidic dipeptidase 2 [Source:ZFIN;Acc:ZDB-GENE-040426-1025]	1e-09	sp|Q58DX5|NADL2_HUMAN	Inactive N-acetylated-alpha-linked acidic dipeptidase-like protein 2 OS=Homo sapiens GN=NAALADL2 PE=1 SV=3	1e-62	I3KSS7_ORENI	Uncharacterized protein OS=Oreochromis niloticus PE=4 SV=1	0
c6260_g1_i1	705.733	16.8257	0.0238414	-5.39039	0.00728059	0.0353629	758	411	853	25	23	5	ENSONIP00000012154	Oreochromis niloticus glutathione S-transferase (gsta), mRNA. [Source:RefSeq mRNA;Acc:NM_001279635]	3e-25	ENSDARP00000019826	zgc:173962 [Source:ZFIN;Acc:ZDB-GENE-071004-68]	2e-17	ENSORLP00000012132	zgc:173961 [Source:ZFIN;Acc:ZDB-GENE-070822-30]	1e-23	sp|P14942|GSTA4_RAT	Glutathione S-transferase alpha-4 OS=Rattus norvegicus GN=Gsta4 PE=1 SV=2	1e-11	M4A788_XIPMA	Glutathione S-transferase OS=Xiphophorus maculatus PE=3 SV=1	2e-25
c157019_g1_i1	751.657	17.9267	0.0238495	-5.38989	0.00541483	0.0282457	387	497	1273	12	29	15	ENSONIP00000005830	Fras1 related extracellular matrix 1b [Source:ZFIN;Acc:ZDB-GENE-050208-783]	7e-99	ENSDARP00000120306	Fras1 related extracellular matrix 1b [Source:ZFIN;Acc:ZDB-GENE-050208-783]	2e-49	ENSORLP00000004358	Fras1 related extracellular matrix 1b [Source:ZFIN;Acc:ZDB-GENE-050208-783]	2e-44	sp|Q684R7|FREM1_MOUSE	FRAS1-related extracellular matrix protein 1 OS=Mus musculus GN=Frem1 PE=1 SV=1	1e-17	I3JAE0_ORENI	Uncharacterized protein OS=Oreochromis niloticus PE=4 SV=1	1e-88
c151091_g1_i2	53.7445	1.28199	0.0238534	-5.38966	0.0042057	0.0232155	45	68	26	1	2	1	ENSONIP00000011664	si:ch211-240g9.1 [Source:ZFIN;Acc:ZDB-GENE-050419-194]	4e-71	ENSDARP00000089063	si:ch211-240g9.1 [Source:ZFIN;Acc:ZDB-GENE-050419-194]	5e-69	ENSORLP00000000499	si:ch211-240g9.1 [Source:ZFIN;Acc:ZDB-GENE-050419-194]	1e-60	sp|Q3ZBS2|F19A5_BOVIN	Protein FAM19A5 OS=Bos taurus GN=FAM19A5 PE=2 SV=2	4e-47	F1QH97_DANRE	Uncharacterized protein OS=Danio rerio GN=si:ch211-240g9.1 PE=4 SV=1	1e-64
c116294_g1_i1	30.8373	0.736285	0.0238764	-5.38827	0.000373256	0.0034395	36	16	37	1	0	1	ENSONIP00000021325	extracellular leucine-rich repeat and fibronectin type III domain containing 2 [Source:ZFIN;Acc:ZDB-GENE-080327-26]	4e-42	ENSDARP00000102362	extracellular leucine-rich repeat and fibronectin type III domain containing 2 [Source:ZFIN;Acc:ZDB-GENE-080327-26]	5e-28	ENSORLP00000023607	extracellular leucine-rich repeat and fibronectin type III domain containing 2 [Source:ZFIN;Acc:ZDB-GENE-080327-26]	3e-88	sp|Q5R3F8|PPR29_HUMAN	Protein phosphatase 1 regulatory subunit 29 OS=Homo sapiens GN=ELFN2 PE=1 SV=1	9e-22	H2MXE4_ORYLA	Uncharacterized protein (Fragment) OS=Oryzias latipes GN=ELFN2 (1 of 2) PE=4 SV=1	1e-77
c125382_g1_i1	228.24	5.45022	0.0238794	-5.38809	0.000801798	0.00633216	131	269	203	3	9	5	ENSONIP00000021871	tetratricopeptide repeat domain 3 [Source:ZFIN;Acc:ZDB-GENE-090313-3]	9e-10	ENSDARP00000125840	si:ch211-155d24.7 [Source:ZFIN;Acc:ZDB-GENE-120215-234]	3e-51	ENSORLP00000017801	tetratricopeptide repeat domain 3 [Source:ZFIN;Acc:ZDB-GENE-090313-3]	9e-09	sp|Q6NRL6|SYVNA_XENLA	E3 ubiquitin-protein ligase synoviolin A OS=Xenopus laevis GN=syvn1-a PE=2 SV=1	1e-07	G3PS53_GASAC	Uncharacterized protein OS=Gasterosteus aculeatus PE=4 SV=1	2e-79
c194289_g1_i1	10152.7	243.235	0.0239576	-5.38337	1.98e-11	1.9e-09	11014	6873	10779	208	418	147	ENSONIP00000000997	vertebrae development homolog (pig) [Source:ZFIN;Acc:ZDB-GENE-060929-700]	0	ENSDARP00000083446	vertebrae development homolog (pig) [Source:ZFIN;Acc:ZDB-GENE-060929-700]	0	ENSORLP00000021979	vertebrae development homolog (pig) [Source:ZFIN;Acc:ZDB-GENE-060929-700]	0	sp|Q08C99|VRTN_DANRE	Vertnin OS=Danio rerio GN=vrtn PE=2 SV=1	0	M4AGE1_XIPMA	Uncharacterized protein OS=Xiphophorus maculatus PE=4 SV=1	0
c76728_g1_i1	59.6523	1.43484	0.0240533	-5.37762	1.13e-05	0.000196084	49	30	95	1	4	0			NA			NA			NA			NA			NA
c123701_g1_i1	56.205	1.35257	0.0240649	-5.37692	0.00691702	0.0340266	35	60	56	2	1	1			NA			NA			NA			NA			NA
c181146_g1_i1	143.918	3.48137	0.02419	-5.36945	5.03e-08	1.92e-06	163	74	179	0	7	4			NA			NA			NA			NA			NA
c222026_g1_i1	150.62	3.64369	0.0241913	-5.36937	4.22e-08	1.65e-06	146	110	167	4	4	3			NA			NA			NA			NA			NA
c159336_g1_i1	119.972	2.90741	0.0242342	-5.36681	9.91e-08	3.44e-06	105	80	156	3	4	2	ENSONIP00000026263	Uncharacterized protein [Source:UniProtKB/TrEMBL;Acc:I3KYR6]	7e-80	ENSDARP00000107260	Uncharacterized protein [Source:UniProtKB/TrEMBL;Acc:E7F532]	0	ENSORLP00000017538	Uncharacterized protein [Source:UniProtKB/TrEMBL;Acc:H2MG10]	1e-80	sp|Q7LHG5|YI31B_YEAST	Transposon Ty3-I Gag-Pol polyprotein OS=Saccharomyces cerevisiae (strain ATCC 204508 / S288c) GN=TY3B-I PE=3 SV=2	9e-103	E6ZFL1_DICLA	Retrovirus polyprotein OS=Dicentrarchus labrax GN=DLA_It03860 PE=4 SV=1	0
c203566_g1_i1	210.407	5.11138	0.0242929	-5.36332	1.64e-08	7.24e-07	199	182	198	5	11	1	ENSONIP00000018968	death-associated protein kinase 2 [Source:ZFIN;Acc:ZDB-GENE-080402-8]	3e-107	ENSDARP00000112316	death-associated protein kinase 2 [Source:ZFIN;Acc:ZDB-GENE-080402-8]	7e-101	ENSORLP00000022488	death-associated protein kinase 3 [Source:ZFIN;Acc:ZDB-GENE-030131-3026]	2e-84	sp|O43293|DAPK3_HUMAN	Death-associated protein kinase 3 OS=Homo sapiens GN=DAPK3 PE=1 SV=1	2e-82	I3KCX3_ORENI	Uncharacterized protein OS=Oreochromis niloticus GN=LOC100701596 PE=4 SV=1	2e-109
c209154_g1_i1	49.8117	1.21141	0.0243198	-5.36173	0.000101755	0.00120452	46	55	31	0	3	1	ENSONIP00000026577	Uncharacterized protein [Source:UniProtKB/TrEMBL;Acc:I3KZN0]	6e-14	ENSDARP00000109971	Uncharacterized protein [Source:UniProtKB/TrEMBL;Acc:E7FAN9]	2e-10			NA	sp|O00370|LORF2_HUMAN	LINE-1 retrotransposable element ORF2 protein OS=Homo sapiens PE=1 SV=1	1e-06	Q76B34_TAKRU	Reverse transcriptase OS=Takifugu rubripes GN=ORF2 PE=4 SV=1	8e-138
c111617_g1_i1	27.358	0.665704	0.0243331	-5.36094	0.000756079	0.00604685	22	18	38	0	1	1			NA			NA			NA			NA			NA
c74117_g1_i1	49.71	1.21141	0.0243695	-5.35878	2.32e-05	0.000357102	58	13	78	0	3	1	ENSONIP00000026026	Uncharacterized protein [Source:UniProtKB/TrEMBL;Acc:I3KY30]	2e-26	ENSDARP00000109033	Uncharacterized protein [Source:UniProtKB/TrEMBL;Acc:E7F1X4]	1e-130	ENSORLP00000017538	Uncharacterized protein [Source:UniProtKB/TrEMBL;Acc:H2MG10]	6e-27	sp|P0CT40|TF29_SCHPO	Transposon Tf2-9 polyprotein OS=Schizosaccharomyces pombe (strain 972 / ATCC 24843) GN=Tf2-9 PE=3 SV=1	3e-39	E6ZI68_DICLA	Pol polyprotein OS=Dicentrarchus labrax GN=POL PE=4 SV=1	3e-148
c57186_g1_i1	44.2743	1.07972	0.024387	-5.35774	2.91e-05	0.000431013	46	28	52	2	0	1			NA			NA			NA			NA			NA
c152399_g1_i1	80.669	1.96885	0.0244066	-5.35659	2.36e-05	0.000361491	66	39	131	3	2	1			NA			NA			NA			NA			NA
c194784_g1_i1	1281.67	31.2852	0.0244097	-5.3564	5.48e-11	4.64e-09	1039	877	1723	27	49	22	ENSONIP00000010680	phosphatidylinositol-4-phosphate 3-kinase, catalytic subunit type 2 gamma [Source:HGNC Symbol;Acc:8973]	0	ENSDARP00000110942	phosphoinositide-3-kinase, class 2, beta polypeptide [Source:ZFIN;Acc:ZDB-GENE-050309-145]	0	ENSORLP00000013515	phosphoinositide-3-kinase, class 2, beta polypeptide [Source:ZFIN;Acc:ZDB-GENE-050309-145]	0	sp|O70173|P3C2G_RAT	Phosphatidylinositol 4-phosphate 3-kinase C2 domain-containing subunit gamma OS=Rattus norvegicus GN=Pik3c2g PE=2 SV=1	0	H2V325_TAKRU	Uncharacterized protein (Fragment) OS=Takifugu rubripes GN=LOC101074574 PE=4 SV=1	0
c192803_g1_i1	2802.49	68.7099	0.0245175	-5.35005	2.88e-11	2.64e-09	2202	2063	3634	51	107	56	ENSONIP00000020132	citron (rho-interacting, serine/threonine kinase 21) [Source:HGNC Symbol;Acc:1985]	0	ENSDARP00000105868	citron (rho-interacting, serine/threonine kinase 21) [Source:HGNC Symbol;Acc:1985]	0	ENSORLP00000020049	citron (rho-interacting, serine/threonine kinase 21) [Source:HGNC Symbol;Acc:1985]	0	sp|P49025|CTRO_MOUSE	Citron Rho-interacting kinase OS=Mus musculus GN=Cit PE=1 SV=3	0	I3KG87_ORENI	Uncharacterized protein OS=Oreochromis niloticus GN=CIT (2 of 2) PE=4 SV=1	0
c207456_g1_i1	33.309	0.818554	0.0245746	-5.34669	0.000416839	0.0037501	27	38	23	0	3	0			NA			NA			NA	sp|P01734|TVB1_MOUSE	T-cell receptor beta chain V region 3H.25 OS=Mus musculus PE=4 SV=1	7e-07	W5N7A2_LEPOC		6e-19
c35241_g1_i1	550.635	13.5445	0.0245979	-5.34532	1.99e-10	1.47e-08	476	447	608	13	16	12	ENSONIP00000008470	BCL6 co-repressor [Source:ZFIN;Acc:ZDB-GENE-040408-1]	6e-83	ENSDARP00000047441	BCL6 co-repressor [Source:ZFIN;Acc:ZDB-GENE-040408-1]	7e-36	ENSORLP00000014631	BCL6 co-repressor [Source:ZFIN;Acc:ZDB-GENE-040408-1]	6e-72	sp|Q6W2J9|BCOR_HUMAN	BCL-6 corepressor OS=Homo sapiens GN=BCOR PE=1 SV=1	2e-06	I3JHX6_ORENI	Uncharacterized protein OS=Oreochromis niloticus GN=LOC100710160 PE=4 SV=1	6e-72
c79702_g1_i1	101.345	2.4934	0.0246031	-5.34502	0.000258172	0.00255315	100	133	26	1	5	2			NA			NA			NA			NA			NA
c33405_g1_i1	3241.52	79.8218	0.0246248	-5.34374	2.83e-11	2.6e-09	3283	2059	3885	94	108	46	ENSONIP00000025471	nuclear receptor subfamily 6, group A, member 1a [Source:ZFIN;Acc:ZDB-GENE-991207-19]	0	ENSDARP00000017728	nuclear receptor subfamily 6, group A, member 1a [Source:ZFIN;Acc:ZDB-GENE-991207-19]	0	ENSORLP00000020646	nuclear receptor subfamily 6, group A, member 1b [Source:ZFIN;Acc:ZDB-GENE-040724-202]	5e-127	sp|Q9PU65|GCNFA_DANRE	Nuclear receptor subfamily 6 group A member 1-A OS=Danio rerio GN=nr6a1a PE=2 SV=2	0	G3NH54_GASAC	Uncharacterized protein OS=Gasterosteus aculeatus PE=3 SV=1	0
c113531_g1_i1	28103	694.341	0.024707	-5.33894	2.9e-05	0.000429714	27082	23079	27670	462	833	785	ENSONIP00000019849	astacin-like metallo-endopeptidase (M12 family) [Source:HGNC Symbol;Acc:31704]	1e-105	ENSDARP00000090044	astacin-like metallo-endopeptidase (M12 family) [Source:HGNC Symbol;Acc:31704]	2e-66	ENSORLP00000025247	Oryzias latipes alveolin (alv), mRNA. [Source:RefSeq mRNA;Acc:NM_001104669]	2e-85	sp|P31581|HCE2_ORYLA	High choriolytic enzyme 2 OS=Oryzias latipes GN=hceb PE=2 SV=1	9e-39	I3KFF4_ORENI	Uncharacterized protein OS=Oreochromis niloticus GN=ASTL (2 of 2) PE=3 SV=1	7e-107
c209603_g1_i1	13.8921	0.343432	0.0247214	-5.3381	0.0108116	0.0478542	6	16	15	1	0	0			NA			NA			NA			NA			NA
c161435_g1_i1	140.351	3.46968	0.0247215	-5.33809	0.000379684	0.00348961	155	160	53	2	3	5	ENSONIP00000015174	calcium channel, voltage-dependent, L type, alpha 1S subunit, b [Source:ZFIN;Acc:ZDB-GENE-051227-1]	0	ENSDARP00000096673	calcium channel, voltage-dependent, L type, alpha 1S subunit, a [Source:ZFIN;Acc:ZDB-GENE-090514-1]	0	ENSORLP00000013457	calcium channel, voltage-dependent, L type, alpha 1S subunit, a [Source:ZFIN;Acc:ZDB-GENE-090514-1]	0	sp|P22316|CAC1S_CYPCA	Dihydropyridine-sensitive L-type skeletal muscle calcium channel subunit alpha-1 OS=Cyprinus carpio PE=2 SV=1	0	E6ZFL0_DICLA	Voltage dependent calcium channel alpha-1S subunit isoform alpha-1S-a OS=Dicentrarchus labrax GN=CACNA1SA PE=3 SV=1	0
c5205_g1_i1	75.8412	1.87711	0.0247506	-5.3364	0.00127238	0.00909444	20	94	86	0	4	2	ENSONIP00000013590	Uncharacterized protein [Source:UniProtKB/TrEMBL;Acc:I3JXJ5]	1e-21			NA			NA			NA	I3JXJ5_ORENI	Uncharacterized protein OS=Oreochromis niloticus PE=4 SV=1	2e-19
c200105_g1_i1	738.147	18.2936	0.0247832	-5.33449	1.67e-10	1.27e-08	810	524	739	24	21	11			NA			NA			NA			NA			NA
c110865_g1_i1	17182.8	426.615	0.024828	-5.33189	0.000295607	0.00284572	14856	11127	23012	483	659	206	ENSONIP00000026581	H2A histone family, member Y [Source:HGNC Symbol;Acc:4740]	2e-58	ENSDARP00000103576	zgc:195633 [Source:ZFIN;Acc:ZDB-GENE-081205-1]	3e-58	ENSORLP00000021699	H2A histone family, member Y [Source:HGNC Symbol;Acc:4740]	2e-58	sp|P02264|H2A_ONCMY	Histone H2A OS=Oncorhynchus mykiss PE=1 SV=2	3e-57	M4AZ36_XIPMA	Histone H2A (Fragment) OS=Xiphophorus maculatus PE=3 SV=1	2e-59
c169642_g1_i1	941.759	23.4971	0.0249502	-5.32481	7.2e-11	5.95e-09	927	662	1066	30	21	19	ENSONIP00000003328	par-6 partitioning defective 6 homolog gamma B (C. elegans) [Source:ZFIN;Acc:ZDB-GENE-010319-35]	6e-19	ENSDARP00000052392	par-6 partitioning defective 6 homolog gamma B (C. elegans) [Source:ZFIN;Acc:ZDB-GENE-010319-35]	2e-18	ENSORLP00000016444	par-6 partitioning defective 6 homolog gamma B (C. elegans) [Source:ZFIN;Acc:ZDB-GENE-010319-35]	4e-19	sp|Q9JK84|PAR6G_MOUSE	Partitioning defective 6 homolog gamma OS=Mus musculus GN=Pard6g PE=2 SV=1	3e-09	H2ULI1_TAKRU	Uncharacterized protein OS=Takifugu rubripes GN=LOC101073683 PE=4 SV=1	4e-19
c110720_g1_i1	616.32	15.3884	0.0249683	-5.32376	3.43e-07	1.02e-05	535	513	660	15	26	8	ENSONIP00000004615	par-3 family cell polarity regulator [Source:HGNC Symbol;Acc:16051]	0	ENSDARP00000108968	par-3 partitioning defective 3 homolog (C. elegans) [Source:ZFIN;Acc:ZDB-GENE-030925-47]	0	ENSORLP00000002648	par-3 partitioning defective 3 homolog (C. elegans) [Source:ZFIN;Acc:ZDB-GENE-030925-47]	0	sp|Q8TEW0|PARD3_HUMAN	Partitioning defective 3 homolog OS=Homo sapiens GN=PARD3 PE=1 SV=2	0	E6ZI67_DICLA	Partitioning defective 3 homolog OS=Dicentrarchus labrax GN=PARD3 PE=4 SV=1	0
c122631_g1_i1	10.9219	0.272851	0.0249821	-5.32296	0.00605511	0.0307464	10	5	17	0	1	0			NA			NA			NA			NA			NA
c181412_g1_i1	21.7266	0.545703	0.0251168	-5.31521	0.00614528	0.0310877	6	16	40	0	2	0			NA			NA			NA			NA			NA
c111396_g1_i1	11859.2	298.14	0.02514	-5.31387	2.71e-05	0.000406075	9049	7676	17175	326	344	235	ENSONIP00000008609	acetylserotonin O-methyltransferase-like [Source:ZFIN;Acc:ZDB-GENE-030131-2854]	0	ENSDARP00000007743	acetylserotonin O-methyltransferase-like [Source:ZFIN;Acc:ZDB-GENE-030131-2854]	0	ENSORLP00000013668	acetylserotonin O-methyltransferase-like [Source:ZFIN;Acc:ZDB-GENE-030131-2854]	2e-129	sp|O95671|ASML_HUMAN	N-acetylserotonin O-methyltransferase-like protein OS=Homo sapiens GN=ASMTL PE=1 SV=3	7e-96	H2U6F7_TAKRU	Uncharacterized protein OS=Takifugu rubripes GN=LOC101066635 PE=3 SV=1	0
c153197_g1_i1	14945.1	376.888	0.0252182	-5.30939	5.68e-10	3.72e-08	14671	10829	16496	317	487	344	ENSONIP00000010695	AE binding protein 2 [Source:ZFIN;Acc:ZDB-GENE-040426-2885]	1e-160	ENSDARP00000022060	AE binding protein 2 [Source:ZFIN;Acc:ZDB-GENE-040426-2885]	2e-163	ENSORLP00000015593	AE binding protein 2 [Source:ZFIN;Acc:ZDB-GENE-040426-2885]	1e-157	sp|Q7SXV2|AEBP2_DANRE	Zinc finger protein AEBP2 OS=Danio rerio GN=aebp2 PE=2 SV=2	2e-162	G3Q6D8_GASAC	Uncharacterized protein OS=Gasterosteus aculeatus PE=4 SV=1	0
c204415_g1_i1	66.3794	1.67484	0.0252313	-5.30864	0.00175014	0.0117059	82	42	64	1	2	2			NA			NA			NA			NA			NA
c111003_g1_i1	17715.3	449.349	0.0253651	-5.30101	1.41e-11	1.4e-09	17604	12465	19857	601	290	417	ENSONIP00000016038	very low density lipoprotein receptor [Source:ZFIN;Acc:ZDB-GENE-040426-803]	0	ENSDARP00000121485	very low density lipoprotein receptor [Source:ZFIN;Acc:ZDB-GENE-040426-803]	0	ENSORLP00000018696	very low density lipoprotein receptor [Source:ZFIN;Acc:ZDB-GENE-040426-803]	0	sp|P98165|VLDLR_CHICK	Very low-density lipoprotein receptor OS=Gallus gallus GN=VLDLR PE=1 SV=1	0	F4MTX8_DICLA	Vitellogenin receptor (Precursor) OS=Dicentrarchus labrax GN=vtgr PE=2 SV=1	0
c114829_g1_i1	1746.03	44.5991	0.0255432	-5.29092	4.85e-11	4.14e-09	1640	1065	2293	44	62	32	ENSONIP00000018682	proteasome (prosome, macropain) 26S subunit, non-ATPase, 7 (Mov34 homolog) [Source:ZFIN;Acc:ZDB-GENE-030131-5541]	2e-143	ENSDARP00000008019	hypoxanthine phosphoribosyltransferase 1, like [Source:ZFIN;Acc:ZDB-GENE-040625-17]	6e-127	ENSORLP00000013019	hypoxanthine phosphoribosyltransferase 1, like [Source:ZFIN;Acc:ZDB-GENE-040625-17]	4e-142	sp|Q9W719|HPRT_CHICK	Hypoxanthine-guanine phosphoribosyltransferase OS=Gallus gallus GN=HPRT1 PE=2 SV=1	2e-113	I3KC37_ORENI	Uncharacterized protein OS=Oreochromis niloticus GN=LOC100698553 PE=4 SV=1	2e-143
c217366_g1_i1	24.1184	0.616284	0.0255525	-5.29039	0.00231694	0.0145553	23	24	18	1	1	0			NA			NA			NA			NA			NA
c111423_g1_i1	47035.2	1205.55	0.0256309	-5.28597	3.94e-09	2.09e-07	45745	31863	55550	1236	1502	945	ENSONIP00000001361	2',3'-cyclic nucleotide 3' phosphodiesterase [Source:ZFIN;Acc:ZDB-GENE-030521-29]	0	ENSDARP00000098561	2',3'-cyclic nucleotide 3' phosphodiesterase [Source:ZFIN;Acc:ZDB-GENE-030521-29]	3e-79	ENSORLP00000004643	2',3'-cyclic nucleotide 3' phosphodiesterase [Source:ZFIN;Acc:ZDB-GENE-030521-29]	4e-122	sp|P06623|CN37_BOVIN	2',3'-cyclic-nucleotide 3'-phosphodiesterase OS=Bos taurus GN=CNP PE=2 SV=2	3e-92	G3P201_GASAC	Uncharacterized protein (Fragment) OS=Gasterosteus aculeatus PE=4 SV=1	0
c3603_g1_i1	191.135	4.90452	0.02566	-5.28433	3.04e-05	0.000445943	261	164	96	3	7	5	ENSONIP00000014614	interleukin 6 signal transducer [Source:ZFIN;Acc:ZDB-GENE-080104-6]	5e-31	ENSDARP00000111948	interleukin 6 signal transducer [Source:ZFIN;Acc:ZDB-GENE-080104-6]	1e-33	ENSORLP00000018136	colony stimulating factor 3 receptor (granulocyte) [Source:ZFIN;Acc:ZDB-GENE-080104-4]	6e-28	sp|P40189|IL6RB_HUMAN	Interleukin-6 receptor subunit beta OS=Homo sapiens GN=IL6ST PE=1 SV=2	1e-35	M4A4M9_XIPMA	Uncharacterized protein OS=Xiphophorus maculatus PE=4 SV=1	1e-162
c46246_g1_i1	86.4782	2.22054	0.0256775	-5.28335	8.97e-07	2.33e-05	75	55	117	1	4	2			NA			NA	ENSORLP00000024136	Uncharacterized protein [Source:UniProtKB/TrEMBL;Acc:H2MYN7]	4e-22			NA	H2MYP0_ORYLA	Uncharacterized protein OS=Oryzias latipes PE=4 SV=1	9e-19
c72464_g1_i1	463.074	11.8908	0.025678	-5.28333	4.4e-10	2.95e-08	411	313	590	14	13	9	ENSONIP00000010037	brain-specific angiogenesis inhibitor 1a [Source:ZFIN;Acc:ZDB-GENE-060607-12]	0	ENSDARP00000103202	brain-specific angiogenesis inhibitor 1 [Source:HGNC Symbol;Acc:943]	0	ENSORLP00000004687	brain-specific angiogenesis inhibitor 1a [Source:ZFIN;Acc:ZDB-GENE-060607-12]	0	sp|Q3UHD1|BAI1_MOUSE	Brain-specific angiogenesis inhibitor 1 OS=Mus musculus GN=Bai1 PE=1 SV=1	0	I3JME3_ORENI	Uncharacterized protein (Fragment) OS=Oreochromis niloticus GN=BAI1 (2 of 2) PE=3 SV=1	0
c75649_g1_i1	13.3015	0.343432	0.0258191	-5.27542	0.00421644	0.0232661	10	11	16	1	0	0			NA			NA			NA			NA			NA
c87332_g1_i1	192.201	4.97022	0.0258594	-5.27317	0.00173636	0.0116331	153	166	212	3	13	1			NA			NA			NA			NA			NA
c29705_g1_i1	5049.72	131.029	0.0259478	-5.26824	3.65e-11	3.24e-09	5135	3762	5236	135	162	103			NA	ENSDARP00000106713	Uncharacterized protein [Source:UniProtKB/TrEMBL;Acc:E7F9G5]	4e-20			NA			NA	Q4RZS1_TETNG	Chromosome 18 SCAF14786, whole genome shotgun sequence OS=Tetraodon nigroviridis GN=GSTENG00026357001 PE=4 SV=1	6e-37
c192665_g1_i1	62.5347	1.62542	0.0259923	-5.26577	1.77e-05	0.000284449	71	20	95	2	2	1			NA			NA			NA			NA			NA
c72647_g1_i1	331.076	8.63048	0.026068	-5.26158	1.74e-09	1e-07	401	210	327	6	14	7	ENSONIP00000026165	Uncharacterized protein [Source:UniProtKB/TrEMBL;Acc:I3KYG8]	7e-146	ENSDARP00000070099	SRY-box containing gene 3 [Source:ZFIN;Acc:ZDB-GENE-980526-333]	1e-140	ENSORLP00000002212	Oryzias latipes SOX3 protein (sox2), mRNA. [Source:RefSeq mRNA;Acc:NM_001104764]	4e-148	sp|Q6EJB7|SOX3_DANRE	Transcription factor Sox-3 OS=Danio rerio GN=sox3 PE=1 SV=1	1e-139	R4IQ39_SPAAU	SRY-box containing protein 3 OS=Sparus aurata GN=sox3 PE=2 SV=1	2e-149
c116273_g1_i1	818.528	21.3517	0.0260855	-5.26061	1.53e-05	0.000251452	946	552	810	33	18	13	ENSONIP00000008591		8e-178	ENSDARP00000093352	myeloid ecotropic viral integration 1 [Source:ZFIN;Acc:ZDB-GENE-020122-1]	1e-173	ENSORLP00000016454	myeloid ecotropic viral integration site 2a [Source:ZFIN;Acc:ZDB-GENE-020122-2]	2e-166	sp|P79937|MEIS1_XENLA	Homeobox protein Meis1 OS=Xenopus laevis GN=meis1 PE=1 SV=1	1e-173	I3JI97_ORENI	Uncharacterized protein OS=Oreochromis niloticus GN=LOC100694188 PE=3 SV=1	2e-178
c70251_g1_i1	864.881	22.5724	0.0260989	-5.25987	2.09e-10	1.54e-08	864	632	931	22	32	16	ENSONIP00000010598	AT rich interactive domain 3B (BRIGHT-like) [Source:HGNC Symbol;Acc:14350]	2e-15			NA	ENSORLP00000006156	Uncharacterized protein [Source:UniProtKB/TrEMBL;Acc:H2LJG8]	5e-08			NA	I3JP04_ORENI	Uncharacterized protein OS=Oreochromis niloticus GN=ARID3B (1 of 2) PE=4 SV=1	2e-12
c201951_g1_i1	775.953	20.2862	0.0261436	-5.2574	1.66e-10	1.26e-08	906	487	810	21	22	18			NA			NA			NA			NA			NA
c8898_g1_i1	41.4858	1.09141	0.0263079	-5.24836	9.7e-05	0.00116158	33	28	57	0	4	0	ENSONIP00000004609	retinoic acid induced 14 [Source:ZFIN;Acc:ZDB-GENE-040718-235]	2e-06			NA	ENSORLP00000007614	chromosome 3 open reading frame 80 [Source:HGNC Symbol;Acc:40048]	3e-19	sp|E9Q0B3|CC080_MOUSE	Uncharacterized membrane protein C3orf80 homolog OS=Mus musculus PE=2 SV=1	6e-12	W5NLI2_LEPOC		5e-21
c73575_g1_i1	905.693	23.8748	0.0263608	-5.24546	5.1e-10	3.38e-08	999	567	1010	14	67	2	ENSONIP00000019990	fibrinogen-like 1 [Source:HGNC Symbol;Acc:3695]	3e-83	ENSDARP00000105685	fibrinogen-like 1 [Source:HGNC Symbol;Acc:3695]	2e-86	ENSORLP00000023273	fibrinogen-like 1 [Source:HGNC Symbol;Acc:3695]	2e-129	sp|Q3SZZ7|FGL1_BOVIN	Fibrinogen-like protein 1 OS=Bos taurus GN=FGL1 PE=2 SV=1	2e-89	H3DQK7_TETNG	Uncharacterized protein (Fragment) OS=Tetraodon nigroviridis GN=FGL1 (1 of 2) PE=4 SV=1	3e-144
c73045_g1_i1	2177.61	57.6753	0.0264856	-5.23865	6.81e-11	5.67e-09	2301	1559	2256	87	63	27	ENSONIP00000006598	doublecortin [Source:HGNC Symbol;Acc:2714]	0	ENSDARP00000106639	doublecortin-like kinase 1b [Source:ZFIN;Acc:ZDB-GENE-080516-7]	2e-135	ENSORLP00000004580	doublecortin-like kinase 1b [Source:ZFIN;Acc:ZDB-GENE-080516-7]	2e-136	sp|O43602|DCX_HUMAN	Neuronal migration protein doublecortin OS=Homo sapiens GN=DCX PE=1 SV=3	2e-179	Q4SFI8_TETNG	Chromosome 7 SCAF14601, whole genome shotgun sequence. (Fragment) OS=Tetraodon nigroviridis GN=GSTENG00019075001 PE=4 SV=1	0
c155601_g1_i1	1336.58	35.4558	0.0265272	-5.23639	1.39e-10	1.07e-08	1551	1034	1126	38	49	23	ENSONIP00000022943	myosin, heavy polypeptide 9a, non-muscle [Source:ZFIN;Acc:ZDB-GENE-030131-5870]	0	ENSDARP00000021727	myosin, heavy polypeptide 9a, non-muscle [Source:ZFIN;Acc:ZDB-GENE-030131-5870]	0	ENSORLP00000000607	myosin, heavy polypeptide 9a, non-muscle [Source:ZFIN;Acc:ZDB-GENE-030131-5870]	0	sp|P14105|MYH9_CHICK	Myosin-9 OS=Gallus gallus GN=MYH9 PE=2 SV=1	0	I3KP98_ORENI	Uncharacterized protein OS=Oreochromis niloticus GN=LOC100705764 PE=4 SV=1	0
c76321_g1_i1	29.5812	0.785706	0.026561	-5.23455	5.22e-05	0.000699149	16	40	20	0	0	2			NA			NA			NA			NA			NA
c209037_g1_i1	1363.8	36.2393	0.0265723	-5.23394	1.72e-07	5.59e-06	1273	1166	1321	44	40	26	ENSONIP00000008414	Oreochromis niloticus orphan nuclear receptor Dax-1 (nr0b1a), mRNA. [Source:RefSeq mRNA;Acc:NM_001279699]	4e-162	ENSDARP00000105523	nuclear receptor subfamily 0, group B, member 1 [Source:ZFIN;Acc:ZDB-GENE-070130-1]	3e-105	ENSORLP00000014816	Oryzias latipes orphan nuclear receptor Dax-1 (dax1), mRNA. [Source:RefSeq mRNA;Acc:NM_001110789]	1e-152	sp|P79386|NR0B1_PIG	Nuclear receptor subfamily 0 group B member 1 OS=Sus scrofa GN=NR0B1 PE=2 SV=2	3e-70	Q59AE8_DICLA	Nuclear receptor subfamily 0, group B, member 1 OS=Dicentrarchus labrax GN=nr0b1 PE=2 SV=1	2e-179
c202317_g1_i1	43.678	1.16199	0.0266035	-5.23224	1.03e-06	2.62e-05	49	37	34	1	3	0			NA			NA			NA			NA			NA
c46497_g1_i1	242.06	6.44309	0.0266177	-5.23147	0.00192073	0.012571	185	175	324	3	4	11			NA			NA			NA	sp|B1AJZ1|CA196_HUMAN	Putative uncharacterized protein C1orf196 OS=Homo sapiens GN=C1orf196 PE=5 SV=2	8e-21	W5LWS8_LEPOC		1e-34
c36713_g1_i1	1203.97	32.0684	0.0266355	-5.23051	1.53e-10	1.18e-08	1345	856	1178	35	49	17	ENSONIP00000022944	myosin, heavy polypeptide 9a, non-muscle [Source:ZFIN;Acc:ZDB-GENE-030131-5870]	1e-48	ENSDARP00000096003	myosin, heavy polypeptide 9a, non-muscle [Source:ZFIN;Acc:ZDB-GENE-030131-5870]	7e-45	ENSORLP00000000607	myosin, heavy polypeptide 9a, non-muscle [Source:ZFIN;Acc:ZDB-GENE-030131-5870]	5e-49	sp|P35579|MYH9_HUMAN	Myosin-9 OS=Homo sapiens GN=MYH9 PE=1 SV=4	8e-36	G3Q6K2_GASAC	Uncharacterized protein (Fragment) OS=Gasterosteus aculeatus PE=4 SV=1	2e-47
c28668_g1_i1	7312.27	195.089	0.0266797	-5.22812	4.18e-11	3.64e-09	6028	5877	8472	220	225	148	ENSONIP00000015097	Rho GTPase activating protein 4a [Source:ZFIN;Acc:ZDB-GENE-040426-1229]	0	ENSDARP00000120164	Rho GTPase activating protein 4b [Source:ZFIN;Acc:ZDB-GENE-090311-38]	0	ENSORLP00000001981	Rho GTPase activating protein 4b [Source:ZFIN;Acc:ZDB-GENE-090311-38]	0	sp|O43295|SRGP3_HUMAN	SLIT-ROBO Rho GTPase-activating protein 3 OS=Homo sapiens GN=SRGAP3 PE=1 SV=3	3e-171	M4A8J9_XIPMA	Uncharacterized protein OS=Xiphophorus maculatus PE=4 SV=1	0
c121464_g1_i1	149.16	3.98713	0.0267305	-5.22537	5.71e-07	1.58e-05	136	80	216	5	4	3			NA			NA			NA			NA			NA
c259_g1_i1	5635.7	151.202	0.0268294	-5.22004	4.1e-11	3.58e-09	5211	3775	7006	168	180	113	ENSONIP00000021072	zgc:77147 [Source:ZFIN;Acc:ZDB-GENE-040426-1797]	2e-154	ENSDARP00000096710	si:dkeyp-110e4.11 [Source:ZFIN;Acc:ZDB-GENE-070424-267]	3e-113	ENSORLP00000014120	zgc:77147 [Source:ZFIN;Acc:ZDB-GENE-040426-1797]	2e-135	sp|Q9JMD3|PCTL_MOUSE	PCTP-like protein OS=Mus musculus GN=Stard10 PE=1 SV=1	2e-131	G3NY90_GASAC	Uncharacterized protein OS=Gasterosteus aculeatus GN=STARD10 PE=4 SV=1	3e-156
c76234_g1_i1	30.4917	0.818554	0.0268451	-5.21919	0.00112323	0.00825131	15	33	34	0	3	0			NA			NA			NA			NA			NA
c194026_g1_i1	1066.13	28.6318	0.0268558	-5.21862	1.31e-10	1.02e-08	1191	719	1099	31	40	18	ENSONIP00000022067	lymphocyte enhancer binding factor 1 [Source:ZFIN;Acc:ZDB-GENE-990714-26]	0	ENSDARP00000114249	lymphocyte enhancer binding factor 1 [Source:ZFIN;Acc:ZDB-GENE-990714-26]	0	ENSORLP00000008697	lymphocyte enhancer binding factor 1 [Source:ZFIN;Acc:ZDB-GENE-990714-26]	0	sp|Q9UJU2|LEF1_HUMAN	Lymphoid enhancer-binding factor 1 OS=Homo sapiens GN=LEF1 PE=1 SV=1	3e-171	H2LRJ8_ORYLA	Uncharacterized protein OS=Oryzias latipes GN=LOC101167344 PE=4 SV=1	0
c198966_g1_i1	12590.3	340.917	0.0270778	-5.20674	3.27e-11	2.94e-09	11898	8590	15153	264	383	371	ENSONIP00000008571	kinesin family member 16Ba [Source:ZFIN;Acc:ZDB-GENE-090313-233]	0	ENSDARP00000102594	kinesin family member 16Ba [Source:ZFIN;Acc:ZDB-GENE-090313-233]	0	ENSORLP00000015068	kinesin family member 16Bb [Source:ZFIN;Acc:ZDB-GENE-070424-241]	9e-156	sp|B1AVY7|KI16B_MOUSE	Kinesin-like protein KIF16B OS=Mus musculus GN=Kif16b PE=1 SV=1	0	W5NGD1_LEPOC		0
c8838_g1_i1	165.349	4.4951	0.0271855	-5.20102	1.1e-07	3.76e-06	127	157	167	4	10	1	ENSONIP00000013017	family with sequence similarity 180, member A [Source:HGNC Symbol;Acc:33773]	4e-43	ENSDARP00000107688	Uncharacterized protein [Source:UniProtKB/TrEMBL;Acc:E7F1I1]	8e-26	ENSORLP00000020022	family with sequence similarity 180, member A [Source:HGNC Symbol;Acc:33773]	5e-35	sp|Q6UWF9|F180A_HUMAN	Protein FAM180A OS=Homo sapiens GN=FAM180A PE=2 SV=1	8e-25	G3PK81_GASAC	Uncharacterized protein OS=Gasterosteus aculeatus GN=FAM180A (2 of 2) PE=4 SV=1	9e-44
c111063_g1_i1	14.442	0.392853	0.0272021	-5.20014	0.0072367	0.0352002	13	12	15	0	0	1			NA			NA			NA			NA			NA
c74208_g1_i1	2705.24	73.5989	0.027206	-5.19993	5.3e-11	4.5e-09	3085	1898	2616	64	74	80	ENSONIP00000022506	si:dkey-102m7.1 [Source:ZFIN;Acc:ZDB-GENE-091118-76]	0	ENSDARP00000105509	si:dkey-102m7.1 [Source:ZFIN;Acc:ZDB-GENE-091118-76]	3e-156	ENSORLP00000007870	si:dkey-102m7.1 [Source:ZFIN;Acc:ZDB-GENE-091118-76]	1e-112	sp|Q9C0D6|FHDC1_HUMAN	FH2 domain-containing protein 1 OS=Homo sapiens GN=FHDC1 PE=1 SV=2	1e-86	I3KN11_ORENI	Uncharacterized protein OS=Oreochromis niloticus PE=4 SV=1	0
c31791_g2_i1	1263.33	34.3715	0.0272071	-5.19987	1.34e-09	7.94e-08	1615	985	894	33	47	26			NA	ENSDARP00000010986	NAC alpha domain containing [Source:ZFIN;Acc:ZDB-GENE-091020-7]	4e-87			NA			NA	Q4RI34_TETNG	Chromosome 8 SCAF15044, whole genome shotgun sequence. (Fragment) OS=Tetraodon nigroviridis GN=GSTENG00034057001 PE=4 SV=1	0
c99468_g1_i1	111.978	3.04857	0.0272247	-5.19894	4.78e-07	1.36e-05	93	90	129	5	2	2	ENSONIP00000002005	ATP-binding cassette, sub-family A (ABC1), member 1B [Source:ZFIN;Acc:ZDB-GENE-030131-9826]	2e-56	ENSDARP00000124570	ATP-binding cassette, sub-family A (ABC1), member 1B [Source:ZFIN;Acc:ZDB-GENE-030131-9826]	6e-54	ENSORLP00000025406	ATP-binding cassette, sub-family A (ABC1), member 1B [Source:ZFIN;Acc:ZDB-GENE-030131-9826]	1e-53	sp|P41233|ABCA1_MOUSE	ATP-binding cassette sub-family A member 1 OS=Mus musculus GN=Abca1 PE=1 SV=4	4e-50	I3IZG5_ORENI	Uncharacterized protein OS=Oreochromis niloticus GN=LOC100699821 PE=3 SV=1	8e-59
c110931_g2_i1	452.135	12.3116	0.02723	-5.19866	1.75e-09	1.01e-07	489	310	476	13	23	4			NA			NA			NA			NA			NA
c200576_g1_i1	24.4221	0.665704	0.0272583	-5.19716	0.000322849	0.00306411	12	28	25	0	1	1	ENSONIP00000006005	collagen, type XI, alpha 1a [Source:ZFIN;Acc:ZDB-GENE-070209-167]	7e-10	ENSDARP00000126743	collagen, type V, alpha 3b [Source:ZFIN;Acc:ZDB-GENE-110728-4]	3e-10	ENSORLP00000007335	collagen, type V, alpha 3a [Source:ZFIN;Acc:ZDB-GENE-030131-968]	6e-11	sp|P12107|COBA1_HUMAN	Collagen alpha-1(XI) chain OS=Homo sapiens GN=COL11A1 PE=1 SV=4	2e-07	M7B8C8_CHEMY	Uncharacterized protein OS=Chelonia mydas GN=UY3_14502 PE=4 SV=1	3e-16
c21429_g1_i1	29.9541	0.818554	0.027327	-5.19353	0.00731634	0.0354805	32	24	27	0	3	0			NA			NA			NA			NA			NA
c215396_g1_i1	161.922	4.4294	0.0273552	-5.19204	2.58e-08	1.08e-06	197	102	160	4	4	5			NA			NA			NA			NA			NA
c2052_g1_i1	3448.98	94.483	0.0273945	-5.18997	4.15e-11	3.61e-09	3077	2594	4001	106	66	102			NA	ENSDARP00000121729	si:ch211-237l4.6 [Source:ZFIN;Acc:ZDB-GENE-040724-42]	5e-15			NA			NA	Q4S440_TETNG	Chromosome 20 SCAF14744, whole genome shotgun sequence OS=Tetraodon nigroviridis GN=GSTENG00024363001 PE=4 SV=1	3e-35
c78647_g1_i1	29.8352	0.818554	0.0274358	-5.18779	0.00272656	0.0165216	7	41	29	0	3	0			NA			NA			NA			NA			NA
c132887_g1_i1	39.333	1.07972	0.0274507	-5.18701	0.000963725	0.00732742	29	22	63	2	0	1			NA			NA			NA			NA			NA
c154409_g1_i1	4394.88	120.692	0.0274619	-5.18642	0.000135632	0.00152209	3890	3557	4771	90	139	132	ENSONIP00000013773	glutaredoxin 2 [Source:ZFIN;Acc:ZDB-GENE-040718-101]	9e-81	ENSDARP00000108436	glutaredoxin 2 [Source:ZFIN;Acc:ZDB-GENE-040718-101]	4e-60	ENSORLP00000015299	glutaredoxin 2 [Source:ZFIN;Acc:ZDB-GENE-040718-101]	6e-63	sp|Q32L67|GLRX2_BOVIN	Glutaredoxin-2, mitochondrial OS=Bos taurus GN=GLRX2 PE=2 SV=1	1e-33	G3NQZ4_GASAC	Uncharacterized protein OS=Gasterosteus aculeatus PE=4 SV=1	6e-80
c158932_g1_i1	393.213	10.8111	0.0274942	-5.18473	4.38e-05	0.000602477	354	276	481	12	13	8			NA			NA			NA			NA			NA
c37279_g1_i1	176.014	4.84341	0.0275172	-5.18352	8.76e-09	4.2e-07	138	153	195	6	3	5			NA			NA			NA			NA			NA
c38172_g1_i1	111.775	3.07683	0.0275271	-5.18301	6.73e-08	2.48e-06	109	79	127	2	3	4	ENSONIP00000004933	cortactin binding protein 2 [Source:ZFIN;Acc:ZDB-GENE-030131-8134]	5e-113	ENSDARP00000091516	cortactin binding protein 2 [Source:ZFIN;Acc:ZDB-GENE-030131-8134]	2e-111	ENSORLP00000024303	cortactin binding protein 2 [Source:ZFIN;Acc:ZDB-GENE-030131-8134]	1e-97	sp|Q2QLA2|CTTB2_HORSE	Cortactin-binding protein 2 OS=Equus caballus GN=CTTNBP2 PE=3 SV=1	1e-87	H3DF60_TETNG	Uncharacterized protein OS=Tetraodon nigroviridis GN=CTTNBP2 PE=4 SV=1	5e-142
c195485_g1_i1	26951.1	742.124	0.0275359	-5.18254	3.75e-11	3.32e-09	25784	18246	32304	1146	654	433	ENSONIP00000007270	RNA binding protein with multiple splicing 2b [Source:ZFIN;Acc:ZDB-GENE-040426-741]	1e-107	ENSDARP00000067513	RNA binding protein with multiple splicing 2a [Source:ZFIN;Acc:ZDB-GENE-040718-106]	6e-101	ENSORLP00000001846	RNA binding protein with multiple splicing 2b [Source:ZFIN;Acc:ZDB-GENE-040426-741]	2e-93	sp|Q9W6I1|RBPMS_CHICK	RNA-binding protein with multiple splicing OS=Gallus gallus GN=RBPMS PE=2 SV=1	1e-90	M3ZG67_XIPMA	Uncharacterized protein (Fragment) OS=Xiphophorus maculatus PE=4 SV=1	2e-107
c176300_g1_i1	413.706	11.3991	0.0275536	-5.18162	1.8e-06	4.21e-05	291	442	376	16	13	6	ENSONIP00000021857	zgc:101000 [Source:ZFIN;Acc:ZDB-GENE-040808-35]	2e-122	ENSDARP00000006940	zgc:101000 [Source:ZFIN;Acc:ZDB-GENE-040808-35]	1e-133	ENSORLP00000023783	zgc:77816 [Source:ZFIN;Acc:ZDB-GENE-040426-1884]	1e-94	sp|Q13609|DNSL3_HUMAN	Deoxyribonuclease gamma OS=Homo sapiens GN=DNASE1L3 PE=1 SV=1	2e-81	G3NH52_GASAC	Uncharacterized protein (Fragment) OS=Gasterosteus aculeatus PE=4 SV=1	4e-162
c163427_g1_i1	50.7943	1.40199	0.0276013	-5.17912	2.46e-05	0.000374908	46	53	37	1	1	2			NA			NA			NA			NA			NA
c158626_g1_i1	340.657	9.4045	0.027607	-5.17882	0.0013567	0.0095637	335	90	600	8	10	10	ENSONIP00000005696	potassium voltage-gated channel, subfamily H (eag-related), member 8 [Source:ZFIN;Acc:ZDB-GENE-060503-204]	4e-171	ENSDARP00000120449	potassium voltage-gated channel, subfamily H (eag-related), member 3 [Source:ZFIN;Acc:ZDB-GENE-070912-23]	0	ENSORLP00000005613	potassium voltage-gated channel, subfamily H (eag-related), member 4 [Source:ZFIN;Acc:ZDB-GENE-121214-54]	2e-170	sp|Q9ULD8|KCNH3_HUMAN	Potassium voltage-gated channel subfamily H member 3 OS=Homo sapiens GN=KCNH3 PE=1 SV=2	3e-174	Q4RY67_TETNG	Chromosome 3 SCAF14978, whole genome shotgun sequence OS=Tetraodon nigroviridis GN=GSTENG00027123001 PE=4 SV=1	0
c71456_g1_i1	619.147	17.0988	0.0276167	-5.17831	3.13e-10	2.17e-08	545	486	697	23	15	13	ENSONIP00000008470	BCL6 co-repressor [Source:ZFIN;Acc:ZDB-GENE-040408-1]	1e-76	ENSDARP00000047441	BCL6 co-repressor [Source:ZFIN;Acc:ZDB-GENE-040408-1]	4e-30	ENSORLP00000014631	BCL6 co-repressor [Source:ZFIN;Acc:ZDB-GENE-040408-1]	5e-60	sp|Q6W2J9|BCOR_HUMAN	BCL-6 corepressor OS=Homo sapiens GN=BCOR PE=1 SV=1	4e-20	G3NA71_GASAC	Uncharacterized protein (Fragment) OS=Gasterosteus aculeatus PE=4 SV=1	1e-79
c159117_g1_i1	4947.8	136.975	0.027684	-5.1748	8.61e-11	6.99e-09	4796	4084	4812	160	184	81	ENSONIP00000023873	interferon regulatory factor 6 [Source:ZFIN;Acc:ZDB-GENE-040426-1137]	0	ENSDARP00000063561	interferon regulatory factor 6 [Source:ZFIN;Acc:ZDB-GENE-040426-1137]	0	ENSORLP00000000629	interferon regulatory factor 6 [Source:ZFIN;Acc:ZDB-GENE-040426-1137]	0	sp|Q08DD6|IRF6_BOVIN	Interferon regulatory factor 6 OS=Bos taurus GN=IRF6 PE=2 SV=1	0	V5T778_MIIMI	Interferon regulatory factor 6 OS=Miichthys miiuy PE=4 SV=1	0
c81160_g1_i1	349.075	9.67765	0.0277237	-5.17274	0.000756644	0.00605027	157	368	419	6	2	18			NA			NA			NA			NA			NA
c152854_g1_i1	1536.28	42.6002	0.0277294	-5.17244	1.14e-08	5.28e-07	1906	684	1885	31	48	48	ENSONIP00000017883	solute carrier family 9 (sodium/hydrogen exchanger), member 2 [Source:ZFIN;Acc:ZDB-GENE-070912-541]	0	ENSDARP00000076157	solute carrier family 9 (sodium/hydrogen exchanger), member 2 [Source:ZFIN;Acc:ZDB-GENE-070912-541]	0	ENSORLP00000015518	solute carrier family 9 (sodium/hydrogen exchanger), member 2 [Source:ZFIN;Acc:ZDB-GENE-070912-541]	0	sp|P48763|SL9A2_RAT	Sodium/hydrogen exchanger 2 OS=Rattus norvegicus GN=Slc9a2 PE=1 SV=1	0	H3D8P0_TETNG	Sodium/hydrogen exchanger (Fragment) OS=Tetraodon nigroviridis GN=SLC9A2 PE=3 SV=1	0
c153787_g1_i1	4320.48	120.418	0.0278714	-5.16507	6.88e-11	5.72e-09	3789	3010	5425	113	158	98	ENSONIP00000022903	nudE nuclear distribution gene E homolog like 1 (A. nidulans) A [Source:ZFIN;Acc:ZDB-GENE-040115-2]	0	ENSDARP00000055681	nudE nuclear distribution gene E homolog like 1 (A. nidulans) B [Source:ZFIN;Acc:ZDB-GENE-030131-5889]	9e-148	ENSORLP00000015754	nudE nuclear distribution gene E homolog like 1 (A. nidulans) A [Source:ZFIN;Acc:ZDB-GENE-040115-2]	2e-167	sp|Q803Q2|NDL1B_DANRE	Nuclear distribution protein nudE-like 1-B OS=Danio rerio GN=ndel1b PE=2 SV=1	9e-147	I3KP58_ORENI	Uncharacterized protein OS=Oreochromis niloticus GN=LOC100701289 PE=4 SV=1	0
c1948_g1_i1	1708.44	47.6551	0.0278939	-5.16391	1.17e-10	9.18e-09	1810	1267	1702	42	57	45	ENSONIP00000003328	par-6 partitioning defective 6 homolog gamma B (C. elegans) [Source:ZFIN;Acc:ZDB-GENE-010319-35]	0	ENSDARP00000052392	par-6 partitioning defective 6 homolog gamma B (C. elegans) [Source:ZFIN;Acc:ZDB-GENE-010319-35]	0	ENSORLP00000016444	par-6 partitioning defective 6 homolog gamma B (C. elegans) [Source:ZFIN;Acc:ZDB-GENE-010319-35]	0	sp|Q9JK84|PAR6G_MOUSE	Partitioning defective 6 homolog gamma OS=Mus musculus GN=Pard6g PE=2 SV=1	2e-150	H2ULI1_TAKRU	Uncharacterized protein OS=Takifugu rubripes GN=LOC101073683 PE=4 SV=1	0
c127121_g1_i1	477.669	13.349	0.0279462	-5.16121	1.56e-09	9.11e-08	552	345	440	11	25	7	ENSONIP00000022944	myosin, heavy polypeptide 9a, non-muscle [Source:ZFIN;Acc:ZDB-GENE-030131-5870]	1e-34	ENSDARP00000021727	myosin, heavy polypeptide 9a, non-muscle [Source:ZFIN;Acc:ZDB-GENE-030131-5870]	6e-32	ENSORLP00000000607	myosin, heavy polypeptide 9a, non-muscle [Source:ZFIN;Acc:ZDB-GENE-030131-5870]	1e-33	sp|P14105|MYH9_CHICK	Myosin-9 OS=Gallus gallus GN=MYH9 PE=2 SV=1	5e-30	G3Q6K2_GASAC	Uncharacterized protein (Fragment) OS=Gasterosteus aculeatus PE=4 SV=1	2e-32
c199059_g1_i1	35.9281	1.00914	0.0280876	-5.15392	0.00416162	0.0230198	15	50	27	1	1	1	ENSONIP00000015163	engrailed 1b [Source:ZFIN;Acc:ZDB-GENE-980526-6]	3e-93	ENSDARP00000012379	engrailed 1b [Source:ZFIN;Acc:ZDB-GENE-980526-6]	1e-66	ENSORLP00000013077	Oryzias latipes homeodomain transcription factor (eng2), mRNA. [Source:RefSeq mRNA;Acc:NM_001104744]	1e-22	sp|Q05916|HME1_CHICK	Homeobox protein engrailed-1 OS=Gallus gallus GN=EN1 PE=3 SV=1	2e-38	I3K218_ORENI	Homeobox protein engrailed OS=Oreochromis niloticus GN=LOC100692056 PE=3 SV=1	2e-92
c3722_g1_i1	2405.26	67.5881	0.0281001	-5.15328	7.87e-11	6.45e-09	2338	1406	3162	92	70	43	ENSONIP00000011129	UDP-N-acetyl-alpha-D-galactosamine:polypeptide N-acetylgalactosaminyltransferase 3 (GalNAc-T3) [Source:HGNC Symbol;Acc:4125]	0	ENSDARP00000007473	UDP-N-acetyl-alpha-D-galactosamine:polypeptide N-acetylgalactosaminyltransferase 6 (GalNAc-T6) [Source:ZFIN;Acc:ZDB-GENE-040426-2272]	0	ENSORLP00000021281	UDP-N-acetyl-alpha-D-galactosamine:polypeptide N-acetylgalactosaminyltransferase 3 (GalNAc-T3) [Source:HGNC Symbol;Acc:4125]	0	sp|Q14435|GALT3_HUMAN	Polypeptide N-acetylgalactosaminyltransferase 3 OS=Homo sapiens GN=GALNT3 PE=1 SV=2	0	I3JQI5_ORENI	Uncharacterized protein OS=Oreochromis niloticus GN=galnt3 PE=3 SV=1	0
c77406_g1_i1	21.887	0.616284	0.0281575	-5.15033	0.00326228	0.0190563	15	25	18	1	1	0			NA			NA			NA			NA			NA
c31881_g1_i1	226.976	6.39337	0.0281676	-5.14982	1.83e-05	0.000292754	152	254	198	6	13	2	ENSONIP00000023308	ATP-binding cassette, sub-family A (ABC1), member 4b [Source:ZFIN;Acc:ZDB-GENE-050517-4]	0	ENSDARP00000113256	ATP-binding cassette, sub-family A (ABC1), member 4b [Source:ZFIN;Acc:ZDB-GENE-050517-4]	0	ENSORLP00000007047	ATP-binding cassette, sub-family A (ABC1), member 4a [Source:ZFIN;Acc:ZDB-GENE-050517-3]	0	sp|P78363|ABCA4_HUMAN	Retinal-specific ATP-binding cassette transporter OS=Homo sapiens GN=ABCA4 PE=1 SV=3	0	M3ZER9_XIPMA	Uncharacterized protein OS=Xiphophorus maculatus PE=3 SV=1	0
c122590_g1_i1	58.0512	1.63711	0.0282011	-5.1481	2.36e-05	0.00036246	76	37	51	0	6	0			NA			NA			NA			NA			NA
c9158_g1_i1	1516.1	42.7643	0.0282068	-5.14782	1.86e-10	1.39e-08	1481	1142	1619	48	56	28	ENSONIP00000004266	glycoprotein A33 (transmembrane) [Source:HGNC Symbol;Acc:4445]	1e-91	ENSDARP00000127013	glycoprotein A33 (transmembrane) [Source:HGNC Symbol;Acc:4445]	1e-75	ENSORLP00000004528	glycoprotein A33 (transmembrane) [Source:HGNC Symbol;Acc:4445]	1e-66	sp|Q99795|GPA33_HUMAN	Cell surface A33 antigen OS=Homo sapiens GN=GPA33 PE=1 SV=1	3e-43	H2V339_TAKRU	Uncharacterized protein OS=Takifugu rubripes GN=GPA33 (1 of 2) PE=4 SV=1	9e-101
c151129_g1_i1	73902.7	2087.27	0.0282435	-5.14594	6.08e-06	0.000116797	68494	56027	82356	1692	2917	1808	ENSONIP00000011226	nuclear autoantigenic sperm protein (histone-binding) [Source:ZFIN;Acc:ZDB-GENE-030131-5511]	4e-153	ENSDARP00000117331	nuclear autoantigenic sperm protein (histone-binding) [Source:ZFIN;Acc:ZDB-GENE-030131-5511]	7e-72	ENSORLP00000013225	nuclear autoantigenic sperm protein (histone-binding) [Source:HGNC Symbol;Acc:7644]	2e-97	sp|Q02508|HGV2_HALRO	Protein HGV2 OS=Halocynthia roretzi GN=HGV2 PE=2 SV=1	1e-58	I3JQT2_ORENI	Uncharacterized protein OS=Oreochromis niloticus GN=LOC100696026 PE=4 SV=1	2e-151
c6967_g1_i1	1387.94	39.3557	0.0283555	-5.14023	2.14e-10	1.57e-08	1500	1028	1353	43	57	23	ENSONIP00000022943	myosin, heavy polypeptide 9a, non-muscle [Source:ZFIN;Acc:ZDB-GENE-030131-5870]	8e-57	ENSDARP00000096003	myosin, heavy polypeptide 9a, non-muscle [Source:ZFIN;Acc:ZDB-GENE-030131-5870]	8e-41	ENSORLP00000020311	myosin, heavy polypeptide 9b, non-muscle [Source:ZFIN;Acc:ZDB-GENE-030131-998]	4e-44	sp|P35579|MYH9_HUMAN	Myosin-9 OS=Homo sapiens GN=MYH9 PE=1 SV=4	9e-41	I3KP98_ORENI	Uncharacterized protein OS=Oreochromis niloticus GN=LOC100705764 PE=4 SV=1	7e-54
c76737_g1_i1	393.564	11.1874	0.0284257	-5.13666	2.63e-08	1.1e-06	338	221	578	13	16	6	ENSONIP00000021212	MAGI family member, X-linked b [Source:ZFIN;Acc:ZDB-GENE-081105-33]	0	ENSDARP00000113608	MAGI family member, X-linked b [Source:ZFIN;Acc:ZDB-GENE-081105-33]	0	ENSORLP00000018070	MAGI family member, X-linked b [Source:ZFIN;Acc:ZDB-GENE-081105-33]	6e-121	sp|Q9EQJ9|MAGI3_MOUSE	Membrane-associated guanylate kinase, WW and PDZ domain-containing protein 3 OS=Mus musculus GN=Magi3 PE=1 SV=2	7e-52	I3KJB7_ORENI	Uncharacterized protein OS=Oreochromis niloticus PE=4 SV=1	0
c79143_g1_i1	25.8793	0.736285	0.0284507	-5.13539	0.00102304	0.0076773	30	22	19	1	0	1	ENSONIP00000008461	interphotoreceptor matrix proteoglycan 2 [Source:HGNC Symbol;Acc:18362]	2e-07	ENSDARP00000112593	interphotoreceptor matrix proteoglycan 2 [Source:HGNC Symbol;Acc:18362]	6e-09			NA			NA	G3NE72_GASAC	Uncharacterized protein (Fragment) OS=Gasterosteus aculeatus GN=IMPG2 (3 of 3) PE=4 SV=1	4e-14
c121747_g1_i1	64.2298	1.82769	0.0284555	-5.13515	1.27e-05	0.000215709	79	59	36	1	4	1	ENSONIP00000008461	interphotoreceptor matrix proteoglycan 2 [Source:HGNC Symbol;Acc:18362]	2e-170	ENSDARP00000121386	interphotoreceptor matrix proteoglycan 2 [Source:HGNC Symbol;Acc:18362]	2e-146	ENSORLP00000014687	interphotoreceptor matrix proteoglycan 2 [Source:HGNC Symbol;Acc:18362]	8e-101	sp|Q1XI86|IMPG2_CHICK	Interphotoreceptor matrix proteoglycan 2 OS=Gallus gallus GN=IMPG2 PE=1 SV=1	6e-126	Q4RWA2_TETNG	Chromosome 2 SCAF14990, whole genome shotgun sequence. (Fragment) OS=Tetraodon nigroviridis GN=GSTENG00027957001 PE=4 SV=1	0
c151107_g1_i1	355.765	10.1432	0.0285108	-5.13235	3.56e-07	1.05e-05	400	131	520	18	3	8			NA			NA			NA			NA			NA
c160162_g1_i1	31.0976	0.889135	0.0285917	-5.12826	0.00018118	0.00192438	16	35	32	1	2	0			NA			NA			NA			NA			NA
c197309_g1_i1	423.718	12.1164	0.0285955	-5.12807	0.0111508	0.0489985	787	277	114	9	23	7			NA			NA			NA			NA			NA
c113186_g1_i1	881.467	25.2117	0.028602	-5.12774	0.00105212	0.00784342	451	522	1583	43	21	12	ENSONIP00000025460	NADPH oxidase activator 1 [Source:ZFIN;Acc:ZDB-GENE-050913-32]	3e-129	ENSDARP00000024621	neutrophil cytosolic factor 2 [Source:ZFIN;Acc:ZDB-GENE-070209-29]	4e-32	ENSORLP00000022190	NADPH oxidase activator 1 [Source:ZFIN;Acc:ZDB-GENE-050913-32]	6e-115	sp|O70145|NCF2_MOUSE	Neutrophil cytosol factor 2 OS=Mus musculus GN=Ncf2 PE=1 SV=1	2e-26	G3NG74_GASAC	Uncharacterized protein OS=Gasterosteus aculeatus PE=4 SV=1	2e-130
c73096_g1_i1	2750.34	78.6739	0.0286052	-5.12758	0.000412336	0.00371756	2652	1731	3462	68	125	54	ENSONIP00000006508	si:dkey-44g23.5 [Source:ZFIN;Acc:ZDB-GENE-041008-233]	1e-73	ENSDARP00000081636	family with sequence similarity 195, member A [Source:HGNC Symbol;Acc:14142]	5e-47			NA	sp|Q0II70|F195A_BOVIN	Protein FAM195A OS=Bos taurus GN=FAM195A PE=2 SV=1	4e-29	C3KJT3_ANOFI	C16orf14 homolog OS=Anoplopoma fimbria GN=CP014 PE=2 SV=1	5e-74
c70447_g1_i1	191.161	5.47139	0.0286219	-5.12674	0.00154714	0.010604	102	104	352	5	8	4	ENSONIP00000012236	Uncharacterized protein [Source:UniProtKB/TrEMBL;Acc:I3JTP1]	7e-144	ENSDARP00000066377	Uncharacterized protein [Source:UniProtKB/TrEMBL;Acc:F1Q6J0]	6e-89	ENSORLP00000001717	Uncharacterized protein [Source:UniProtKB/TrEMBL;Acc:H2L799]	4e-80	sp|Q9Y5N1|HRH3_HUMAN	Histamine H3 receptor OS=Homo sapiens GN=HRH3 PE=1 SV=2	4e-69	I3JTP1_ORENI	Uncharacterized protein OS=Oreochromis niloticus GN=LOC100708843 PE=3 SV=1	2e-143
c101080_g1_i1	21.5223	0.616284	0.0286347	-5.12609	0.00232935	0.0146155	13	18	29	1	1	0			NA			NA			NA			NA			NA
c83636_g1_i1	32.7439	0.938556	0.0286635	-5.12464	0.000112077	0.00130295	22	30	38	0	2	1			NA			NA			NA			NA			NA
c157802_g1_i1	87.6835	2.51456	0.0286776	-5.12393	2.12e-06	4.84e-05	67	86	85	3	4	1			NA			NA			NA			NA			NA
c193538_g1_i1	42.9299	1.23257	0.0287112	-5.12224	0.000168397	0.00181465	18	48	49	2	2	0			NA			NA			NA			NA			NA
c207868_g1_i1	27.2691	0.785706	0.0288131	-5.11713	0.00052872	0.00453746	32	25	17	0	0	2			NA			NA			NA			NA			NA
c1332_g1_i1	13937.6	402.123	0.0288517	-5.1152	9.19e-11	7.42e-09	12912	10097	16210	351	613	291	ENSONIP00000021391	zgc:66479 [Source:ZFIN;Acc:ZDB-GENE-031030-10]	1e-105	ENSDARP00000021426	zgc:66479 [Source:ZFIN;Acc:ZDB-GENE-031030-10]	1e-35	ENSORLP00000016645	zgc:66479 [Source:ZFIN;Acc:ZDB-GENE-031030-10]	8e-95			NA	Q4S5Q5_TETNG	Chromosome 9 SCAF14729, whole genome shotgun sequence OS=Tetraodon nigroviridis GN=GSTENG00023630001 PE=4 SV=1	4e-103
c337_g1_i1	27.2192	0.785706	0.0288659	-5.11449	0.0092242	0.0423536	7	24	45	0	0	2	ENSONIP00000026712	Uncharacterized protein [Source:UniProtKB/TrEMBL;Acc:I3L015]	5e-10	ENSDARP00000109033	Uncharacterized protein [Source:UniProtKB/TrEMBL;Acc:E7F1X4]	3e-21	ENSORLP00000023869	Uncharacterized protein [Source:UniProtKB/TrEMBL;Acc:H2MY16]	6e-15	sp|Q7TPY9|LDOC1_MOUSE	Protein LDOC1 OS=Mus musculus GN=Ldoc1 PE=2 SV=1	1e-06	E6ZFK7_DICLA	Gag-protease OS=Dicentrarchus labrax GN=DLA_It03820 PE=4 SV=1	2e-28
c80728_g1_i1	1071.82	30.984	0.0289078	-5.1124	3.04e-10	2.12e-08	1204	715	1109	30	47	20	ENSONIP00000002923	tropomyosin 4 [Source:HGNC Symbol;Acc:12013]	1e-07	ENSDARP00000054762	alpha-tropomyosin [Source:ZFIN;Acc:ZDB-GENE-990415-269]	8e-09	ENSORLP00000022568	tropomyosin 4b [Source:ZFIN;Acc:ZDB-GENE-030131-2964]	1e-05	sp|P67937|TPM4_PIG	Tropomyosin alpha-4 chain OS=Sus scrofa GN=TPM4 PE=2 SV=3	2e-07	G3PVL1_GASAC	Uncharacterized protein OS=Gasterosteus aculeatus PE=3 SV=1	6e-15
c69717_g2_i1	2427.03	70.2279	0.0289357	-5.11101	9.77e-11	7.86e-09	2559	1742	2514	77	64	67	ENSONIP00000008912	ninein-like [Source:ZFIN;Acc:ZDB-GENE-130530-768]	9e-128	ENSDARP00000102679	ninein (GSK3B interacting protein) [Source:ZFIN;Acc:ZDB-GENE-070725-1]	8e-55	ENSORLP00000003401	ninein-like [Source:ZFIN;Acc:ZDB-GENE-130530-768]	9e-121	sp|Q9Y2I6|NINL_HUMAN	Ninein-like protein OS=Homo sapiens GN=NINL PE=1 SV=2	4e-61	I3JJ68_ORENI	Uncharacterized protein OS=Oreochromis niloticus PE=4 SV=1	4e-131
c112590_g1_i1	825.88	24.0499	0.0291203	-5.10183	3.36e-06	7.12e-05	888	523	937	25	25	22	ENSONIP00000000146	si:dkeyp-110e4.11 [Source:ZFIN;Acc:ZDB-GENE-070424-267]	3e-174	ENSDARP00000096710	si:dkeyp-110e4.11 [Source:ZFIN;Acc:ZDB-GENE-070424-267]	1e-174	ENSORLP00000025378	si:dkeyp-110e4.11 [Source:ZFIN;Acc:ZDB-GENE-070424-267]	1e-170	sp|Q9JMD3|PCTL_MOUSE	PCTP-like protein OS=Mus musculus GN=Stard10 PE=1 SV=1	2e-121	I3IU56_ORENI	Uncharacterized protein (Fragment) OS=Oreochromis niloticus GN=LOC100711791 PE=4 SV=1	8e-172
c165259_g1_i1	34.6275	1.00914	0.0291426	-5.10073	0.000124044	0.00141402	37	23	38	1	1	1			NA			NA			NA			NA			NA
c117701_g1_i1	3076.54	89.8617	0.0292087	-5.09746	1.28e-10	9.99e-09	2995	2185	3486	94	116	66	ENSONIP00000002085	BRF1 homolog, subunit of RNA polymerase III transcription initiation factor IIIBa [Source:ZFIN;Acc:ZDB-GENE-030131-6334]	7e-57	ENSDARP00000029653	BRF1 homolog, subunit of RNA polymerase III transcription initiation factor IIIBa [Source:ZFIN;Acc:ZDB-GENE-030131-6334]	5e-46	ENSORLP00000022391	BRF1 homolog, subunit of RNA polymerase III transcription initiation factor IIIBa [Source:ZFIN;Acc:ZDB-GENE-030131-6334]	4e-58	sp|Q8CFK2|TF3B_MOUSE	Transcription factor IIIB 90 kDa subunit OS=Mus musculus GN=Brf1 PE=2 SV=1	4e-42	I3IZP5_ORENI	Uncharacterized protein (Fragment) OS=Oreochromis niloticus GN=brf1 PE=4 SV=1	2e-57
c30007_g1_i1	1518.38	44.3615	0.0292163	-5.09708	1.9e-10	1.42e-08	1444	901	2011	53	57	27	ENSONIP00000024459	cerebellar degeneration-related protein 2-like [Source:ZFIN;Acc:ZDB-GENE-030131-8171]	0	ENSDARP00000106075	cerebellar degeneration-related protein 2-like [Source:ZFIN;Acc:ZDB-GENE-030131-8171]	0	ENSORLP00000015403	cerebellar degeneration-related protein 2-like [Source:ZFIN;Acc:ZDB-GENE-030131-8171]	0	sp|Q6NZT2|CDR2L_DANRE	Cerebellar degeneration-related protein 2-like OS=Danio rerio GN=cdr2l PE=2 SV=2	0	I3KTL3_ORENI	Uncharacterized protein OS=Oreochromis niloticus GN=LOC100699057 PE=4 SV=1	0
c202039_g1_i1	120.13	3.52369	0.0293323	-5.09137	0.00126139	0.00903788	109	143	62	4	5	2	ENSONIP00000009030	Uncharacterized protein [Source:UniProtKB/TrEMBL;Acc:I3JJI6]	7e-123	ENSDARP00000098568	Uncharacterized protein [Source:UniProtKB/TrEMBL;Acc:E7EXJ9]	3e-135	ENSORLP00000012342	Uncharacterized protein [Source:UniProtKB/TrEMBL;Acc:H2M1Q8]	7e-15	sp|Q96DM1|PGBD4_HUMAN	PiggyBac transposable element-derived protein 4 OS=Homo sapiens GN=PGBD4 PE=2 SV=3	3e-24	E7EXJ9_DANRE	Uncharacterized protein OS=Danio rerio GN=CABZ01072083.1 PE=4 SV=1	6e-138
c169284_g1_i1	18.5753	0.545703	0.0293778	-5.08913	0.00516841	0.0272426	22	11	20	0	2	0	ENSONIP00000026175		3e-09			NA	ENSORLP00000017538	Uncharacterized protein [Source:UniProtKB/TrEMBL;Acc:H2MG10]	4e-07	sp|Q9NWS9|ZN446_HUMAN	Zinc finger protein 446 OS=Homo sapiens GN=ZNF446 PE=1 SV=1	2e-07	Q8UUM8_ORYLA	LReO_3 protein OS=Oryzias latipes GN=LReO_3 PE=4 SV=1	5e-09
c36185_g1_i1	3474.52	102.155	0.0294011	-5.08799	1.45e-07	4.82e-06	3097	2666	3958	97	140	78	ENSONIP00000021198	THAP domain containing 5 [Source:HGNC Symbol;Acc:23188]	8e-30	ENSDARP00000060192	THAP domain containing, apoptosis associated protein 3 [Source:ZFIN;Acc:ZDB-GENE-050327-4]	3e-16	ENSORLP00000001605	THAP domain containing 8 [Source:HGNC Symbol;Acc:23191]	6e-74	sp|Q7Z6K1|THAP5_HUMAN	THAP domain-containing protein 5 OS=Homo sapiens GN=THAP5 PE=1 SV=2	3e-28	H3DNU9_TETNG	Uncharacterized protein (Fragment) OS=Tetraodon nigroviridis GN=PPP5C PE=4 SV=1	3e-124
c152355_g1_i1	116.329	3.42026	0.0294018	-5.08795	2.15e-06	4.91e-05	67	80	185	3	3	4			NA			NA			NA			NA			NA
c71814_g1_i1	3151.83	92.8068	0.0294454	-5.08582	7.93e-06	0.000145867	2637	2296	3950	66	139	82	ENSONIP00000007832	si:dkey-87o1.2 [Source:ZFIN;Acc:ZDB-GENE-110411-217]	4e-37	ENSDARP00000124470	si:dkey-87o1.2 [Source:ZFIN;Acc:ZDB-GENE-110411-217]	3e-21	ENSORLP00000011855	si:dkey-87o1.2 [Source:ZFIN;Acc:ZDB-GENE-110411-217]	5e-36			NA	I3JG41_ORENI	Uncharacterized protein OS=Oreochromis niloticus PE=4 SV=1	8e-36
c117624_g1_i1	3343.57	98.5898	0.0294864	-5.08381	1.62e-10	1.24e-08	3033	2156	4339	106	166	43	ENSONIP00000009152	TAF4b RNA polymerase II, TATA box binding protein (TBP)-associated factor [Source:ZFIN;Acc:ZDB-GENE-070424-105]	8e-180	ENSDARP00000057038	TAF4b RNA polymerase II, TATA box binding protein (TBP)-associated factor [Source:ZFIN;Acc:ZDB-GENE-070424-105]	7e-116	ENSORLP00000003815	TAF4b RNA polymerase II, TATA box binding protein (TBP)-associated factor [Source:ZFIN;Acc:ZDB-GENE-070424-105]	6e-77	sp|O00268|TAF4_HUMAN	Transcription initiation factor TFIID subunit 4 OS=Homo sapiens GN=TAF4 PE=1 SV=2	4e-91	I3JJV8_ORENI	Uncharacterized protein (Fragment) OS=Oreochromis niloticus PE=4 SV=1	5e-167
c80019_g1_i1	1776.26	52.3951	0.0294974	-5.08327	1.41e-10	1.09e-08	1465	1337	2187	47	58	52	ENSONIP00000008952	cystatin F (leukocystatin) [Source:HGNC Symbol;Acc:2479]	6e-46	ENSDARP00000112277	cystatin F (leukocystatin) [Source:HGNC Symbol;Acc:2479]	3e-26	ENSORLP00000015011	Uncharacterized protein [Source:UniProtKB/TrEMBL;Acc:H2M933]	1e-10	sp|O76096|CYTF_HUMAN	Cystatin-F OS=Homo sapiens GN=CST7 PE=1 SV=1	1e-22	Q4S2M6_TETNG	Chromosome 17 SCAF14760, whole genome shotgun sequence OS=Tetraodon nigroviridis GN=GSTENG00025017001 PE=4 SV=1	2e-44
c151913_g1_i1	4246.93	125.365	0.0295189	-5.08221	1.05e-10	8.44e-09	4433	2998	4519	167	124	87	ENSONIP00000009287	si:ch211-216l23.1 [Source:ZFIN;Acc:ZDB-GENE-060503-121]	0	ENSDARP00000077731	zinc finger protein 423 [Source:HGNC Symbol;Acc:16762]	0	ENSORLP00000017158	si:ch211-216l23.1 [Source:ZFIN;Acc:ZDB-GENE-060503-121]	0	sp|A1L1R6|ZN423_DANRE	Zinc finger protein 423 OS=Danio rerio GN=znf423 PE=2 SV=1	0	I3JK93_ORENI	Uncharacterized protein (Fragment) OS=Oreochromis niloticus GN=LOC100697030 PE=4 SV=1	0
c113036_g1_i1	1203.83	35.6607	0.0296228	-5.07715	7.6e-10	4.82e-08	1058	917	1397	44	35	28	ENSONIP00000002005	ATP-binding cassette, sub-family A (ABC1), member 1B [Source:ZFIN;Acc:ZDB-GENE-030131-9826]	1e-35	ENSDARP00000124570	ATP-binding cassette, sub-family A (ABC1), member 1B [Source:ZFIN;Acc:ZDB-GENE-030131-9826]	3e-24	ENSORLP00000025406	ATP-binding cassette, sub-family A (ABC1), member 1B [Source:ZFIN;Acc:ZDB-GENE-030131-9826]	3e-24	sp|P41233|ABCA1_MOUSE	ATP-binding cassette sub-family A member 1 OS=Mus musculus GN=Abca1 PE=1 SV=4	2e-21	I3IZG5_ORENI	Uncharacterized protein OS=Oreochromis niloticus GN=LOC100699821 PE=3 SV=1	1e-35
c2619_g1_i1	822.099	24.4775	0.0297744	-5.06979	7.52e-10	4.79e-08	753	556	1022	21	46	12	ENSONIP00000019412	multiple EGF-like-domains 11 [Source:ZFIN;Acc:ZDB-GENE-060503-252]	0	ENSDARP00000085288	multiple EGF-like-domains 11 [Source:ZFIN;Acc:ZDB-GENE-060503-252]	0	ENSORLP00000008790	multiple EGF-like-domains 11 [Source:ZFIN;Acc:ZDB-GENE-060503-252]	0	sp|Q80T91|MEG11_MOUSE	Multiple epidermal growth factor-like domains protein 11 OS=Mus musculus GN=Megf11 PE=1 SV=3	0	I3KE67_ORENI	Uncharacterized protein OS=Oreochromis niloticus GN=LOC100707338 PE=4 SV=1	0
c77037_g1_i1	58656.2	1751.94	0.029868	-5.06526	9.68e-05	0.00115983	61471	38588	66189	1532	1600	2009	ENSONIP00000026620	cth1 [Source:ZFIN;Acc:ZDB-GENE-990806-20]	6e-101	ENSDARP00000092374	cth1 [Source:ZFIN;Acc:ZDB-GENE-990806-20]	4e-88	ENSORLP00000013931	zinc finger protein 36, C3H type-like 1a [Source:ZFIN;Acc:ZDB-GENE-030131-9860]	1e-26	sp|A4IIN5|TISD_XENTR	Zinc finger protein 36, C3H1 type-like 2 OS=Xenopus tropicalis GN=zfp36l2 PE=2 SV=2	3e-26	G3N6V2_GASAC	Uncharacterized protein (Fragment) OS=Gasterosteus aculeatus PE=4 SV=1	9e-108
c71850_g1_i1	373.529	11.1945	0.0299694	-5.06036	5.58e-09	2.84e-07	317	324	389	8	18	9	ENSONIP00000024831	ephrin A3a [Source:ZFIN;Acc:ZDB-GENE-060503-186]	2e-47	ENSDARP00000012943	ephrin A3a [Source:ZFIN;Acc:ZDB-GENE-060503-186]	3e-43	ENSORLP00000000590	ephrin A3a [Source:ZFIN;Acc:ZDB-GENE-060503-186]	2e-50	sp|O08545|EFNA3_MOUSE	Ephrin-A3 OS=Mus musculus GN=Efna3 PE=1 SV=4	2e-25	H3DJK8_TETNG	Uncharacterized protein (Fragment) OS=Tetraodon nigroviridis PE=3 SV=1	7e-51
c28762_g1_i1	9009.57	270.076	0.0299766	-5.06002	1.3e-10	1.01e-08	10203	5911	9376	237	405	199	ENSONIP00000022609	phospholipase C, eta 2a [Source:ZFIN;Acc:ZDB-GENE-030131-6367]	0	ENSDARP00000004276	phospholipase C, eta 2a [Source:ZFIN;Acc:ZDB-GENE-030131-6367]	0	ENSORLP00000021114	phospholipase C, eta 2a [Source:ZFIN;Acc:ZDB-GENE-030131-6367]	0	sp|A2AP18|PLCH2_MOUSE	1-phosphatidylinositol 4,5-bisphosphate phosphodiesterase eta-2 OS=Mus musculus GN=Plch2 PE=1 SV=2	0	I3KNB4_ORENI	Uncharacterized protein (Fragment) OS=Oreochromis niloticus PE=4 SV=1	0
c156934_g1_i1	416.736	12.4927	0.0299775	-5.05997	6.38e-09	3.19e-07	283	424	420	10	26	5	ENSONIP00000010839	neurotrophic tyrosine kinase, receptor, type 1 [Source:ZFIN;Acc:ZDB-GENE-980526-118]	0	ENSDARP00000106635	neurotrophic tyrosine kinase, receptor, type 1 [Source:ZFIN;Acc:ZDB-GENE-980526-118]	0	ENSORLP00000006595	neurotrophic tyrosine kinase, receptor, type 2a [Source:ZFIN;Acc:ZDB-GENE-010126-1]	6e-90	sp|Q91009|NTRK1_CHICK	High affinity nerve growth factor receptor (Fragment) OS=Gallus gallus GN=NTRK1 PE=2 SV=1	3e-114	G3PIG2_GASAC	Tyrosine-protein kinase receptor (Fragment) OS=Gasterosteus aculeatus PE=3 SV=1	0
c227294_g1_i1	13.0739	0.392853	0.0300487	-5.05655	0.00627591	0.0315837	12	9	16	0	0	1			NA			NA			NA			NA			NA
c83216_g1_i1	81.8182	2.46055	0.0300733	-5.05537	1.92e-06	4.46e-05	64	64	101	1	2	4			NA			NA			NA			NA			NA
c119971_g1_i1	1936.39	58.2586	0.0300862	-5.05475	2.42e-10	1.74e-08	1958	1427	2042	73	77	31	ENSONIP00000015284	tubulin, alpha 8 like 2 [Source:ZFIN;Acc:ZDB-GENE-040426-1646]	7e-63	ENSDARP00000040203	tubulin, alpha 8 like 2 [Source:ZFIN;Acc:ZDB-GENE-040426-1646]	1e-61	ENSORLP00000020147	tubulin, alpha 4a [Source:HGNC Symbol;Acc:12407]	5e-63	sp|Q28IX8|TBA_XENTR	Tubulin alpha chain OS=Xenopus tropicalis GN=tuba PE=2 SV=1	8e-59	H2MN48_ORYLA	Uncharacterized protein OS=Oryzias latipes GN=LOC101168001 PE=3 SV=1	6e-63
c121597_g1_i1	31.1715	0.938556	0.0301095	-5.05364	0.000565636	0.0047931	28	29	28	0	2	1			NA			NA			NA			NA			NA
c37625_g1_i1	63.6902	1.91943	0.030137	-5.05232	1.13e-05	0.000195732	58	63	51	4	2	0	ENSONIP00000015827	glial cell line derived neurotrophic factor family receptor alpha 2b [Source:ZFIN;Acc:ZDB-GENE-091204-26]	0	ENSDARP00000074879	glial cell line derived neurotrophic factor family receptor alpha 2b [Source:ZFIN;Acc:ZDB-GENE-091204-26]	1e-158	ENSORLP00000013247	glial cell line derived neurotrophic factor family receptor alpha 2a [Source:ZFIN;Acc:ZDB-GENE-040630-1]	2e-93	sp|Q5RAD6|GFRA2_PONAB	GDNF family receptor alpha-2 OS=Pongo abelii GN=GFRA2 PE=2 SV=2	1e-111	I3K3Y2_ORENI	Uncharacterized protein OS=Oreochromis niloticus PE=4 SV=1	0
c70296_g1_i1	124.033	3.74254	0.0301736	-5.05057	3.04e-05	0.000446539	194	68	91	2	4	5			NA			NA			NA			NA	M4ABA4_XIPMA	Uncharacterized protein OS=Xiphophorus maculatus GN=FAM177A1 (1 of 2) PE=4 SV=1	5e-07
c152793_g1_i1	178.97	5.4008	0.0301771	-5.0504	0.00531669	0.0278524	192	150	151	4	9	4	ENSONIP00000013125	BTB (POZ) domain containing 11b [Source:ZFIN;Acc:ZDB-GENE-050419-99]	3e-169	ENSDARP00000086682	BTB (POZ) domain containing 11a [Source:ZFIN;Acc:ZDB-GENE-050419-142]	0	ENSORLP00000020497	BTB (POZ) domain containing 11b [Source:ZFIN;Acc:ZDB-GENE-050419-99]	3e-154	sp|Q1LVW0|BTBBA_DANRE	Ankyrin repeat and BTB/POZ domain-containing protein BTBD11-A OS=Danio rerio GN=btbd11a PE=4 SV=2	0	G3Q9A7_GASAC	Uncharacterized protein OS=Gasterosteus aculeatus PE=4 SV=1	0
c72277_g1_i1	635.03	19.1687	0.0301855	-5.05	8.29e-10	5.2e-08	623	371	829	18	26	15	ENSONIP00000010174	discs, large (Drosophila) homolog-associated protein 2a [Source:ZFIN;Acc:ZDB-GENE-101215-1]	0	ENSDARP00000076873	discs, large (Drosophila) homolog-associated protein 2a [Source:ZFIN;Acc:ZDB-GENE-101215-1]	0	ENSORLP00000021608	discs, large (Drosophila) homolog-associated protein 2a [Source:ZFIN;Acc:ZDB-GENE-101215-1]	0	sp|Q9P1A6|DLGP2_HUMAN	Disks large-associated protein 2 OS=Homo sapiens GN=DLGAP2 PE=1 SV=4	0	M3ZDH4_XIPMA	Uncharacterized protein OS=Xiphophorus maculatus GN=DLGAP2 (1 of 2) PE=4 SV=1	0
c113491_g1_i1	2293.91	69.2469	0.0301873	-5.04991	1.57e-10	1.21e-08	2281	1574	2627	58	80	70	ENSONIP00000008551	si:ch73-112l20.2 [Source:ZFIN;Acc:ZDB-GENE-110411-156]	2e-162	ENSDARP00000099708	chromosome 1 open reading frame 172 [Source:HGNC Symbol;Acc:26624]	1e-139	ENSORLP00000005576	si:ch73-112l20.2 [Source:ZFIN;Acc:ZDB-GENE-110411-156]	9e-89	sp|Q6AY88|KDF1_RAT		2e-43	H2U9Z4_TAKRU	Uncharacterized protein (Fragment) OS=Takifugu rubripes GN=LOC101067388 PE=4 SV=1	0
c6573_g1_i1	157.696	4.76336	0.0302059	-5.04903	0.000339799	0.00319265	189	160	72	1	9	5	ENSONIP00000015175	calcium channel, voltage-dependent, L type, alpha 1S subunit, b [Source:ZFIN;Acc:ZDB-GENE-051227-1]	0	ENSDARP00000096673	calcium channel, voltage-dependent, L type, alpha 1S subunit, a [Source:ZFIN;Acc:ZDB-GENE-090514-1]	0	ENSORLP00000013457	calcium channel, voltage-dependent, L type, alpha 1S subunit, a [Source:ZFIN;Acc:ZDB-GENE-090514-1]	0	sp|P22316|CAC1S_CYPCA	Dihydropyridine-sensitive L-type skeletal muscle calcium channel subunit alpha-1 OS=Cyprinus carpio PE=2 SV=1	0	E6ZFL0_DICLA	Voltage dependent calcium channel alpha-1S subunit isoform alpha-1S-a OS=Dicentrarchus labrax GN=CACNA1SA PE=3 SV=1	0
c159986_g1_i1	1300.99	39.309	0.0302146	-5.04861	2.58e-10	1.83e-08	1103	940	1626	51	41	27	ENSONIP00000002775	septin 9a [Source:ZFIN;Acc:ZDB-GENE-030131-9187]	1e-83	ENSDARP00000016316	septin 9a [Source:ZFIN;Acc:ZDB-GENE-030131-9187]	5e-71	ENSORLP00000012301	septin 9a [Source:ZFIN;Acc:ZDB-GENE-030131-9187]	1e-97	sp|Q9UHD8|SEPT9_HUMAN	Septin-9 OS=Homo sapiens GN=SEPT9 PE=1 SV=2	2e-28	H2TWX6_TAKRU	Uncharacterized protein OS=Takifugu rubripes GN=LOC101061713 PE=3 SV=1	7e-121
c36935_g1_i1	25.981	0.785706	0.0302416	-5.04732	0.0014067	0.00983778	12	21	40	0	0	2			NA	ENSDARP00000099715	si:ch211-152n14.4 [Source:ZFIN;Acc:ZDB-GENE-120214-6]	2e-12			NA			NA	E7F298_DANRE	Uncharacterized protein OS=Danio rerio GN=si:ch211-152n14.4 PE=4 SV=1	4e-10
c30189_g2_i1	5938.5	179.604	0.030244	-5.04721	1.02e-09	6.24e-08	4716	3732	8563	218	201	127	ENSONIP00000001140	ST8 alpha-N-acetyl-neuraminide alpha-2,8-sialyltransferase 6 [Source:ZFIN;Acc:ZDB-GENE-060322-9]	4e-153	ENSDARP00000104838	ST8 alpha-N-acetyl-neuraminide alpha-2,8-sialyltransferase 6 [Source:ZFIN;Acc:ZDB-GENE-060322-9]	1e-130	ENSORLP00000003775	Oryzias latipes alpha-2,8-sialyltransferase ST8Sia VI (st8sia6), mRNA. [Source:RefSeq mRNA;Acc:NM_001104905]	3e-150	sp|P61647|SIA8F_HUMAN	Alpha-2,8-sialyltransferase 8F OS=Homo sapiens GN=ST8SIA6 PE=2 SV=1	4e-78	M4A214_XIPMA	Uncharacterized protein OS=Xiphophorus maculatus PE=4 SV=1	4e-159
c36696_g1_i1	21.9944	0.665704	0.030267	-5.04611	0.00297226	0.0176906	18	23	18	0	1	1			NA			NA			NA			NA			NA
c75997_g1_i1	4966.3	150.357	0.0302754	-5.04571	2.9e-10	2.03e-08	5081	3555	5324	124	251	100	ENSONIP00000019225	zgc:171719 [Source:ZFIN;Acc:ZDB-GENE-070822-17]	1e-07	ENSDARP00000116231	tropomyosin 2 (beta) [Source:ZFIN;Acc:ZDB-GENE-040625-114]	2e-07	ENSORLP00000009776	zgc:171719 [Source:ZFIN;Acc:ZDB-GENE-070822-17]	5e-08	sp|P09495|TPM4_RAT	Tropomyosin alpha-4 chain OS=Rattus norvegicus GN=Tpm4 PE=1 SV=3	5e-06	G3PVL2_GASAC	Uncharacterized protein OS=Gasterosteus aculeatus PE=3 SV=1	2e-06
c79246_g1_i1	160.756	4.87626	0.0303333	-5.04295	9.29e-08	3.27e-06	130	155	152	6	6	3			NA			NA			NA			NA			NA
c203789_g1_i1	3249.97	98.7122	0.0303733	-5.04105	0.000722166	0.00583334	2610	2694	3722	58	116	120	ENSONIP00000023088	zgc:113305 [Source:ZFIN;Acc:ZDB-GENE-050522-31]	3e-127	ENSDARP00000071604	methyltransferase like 12 [Source:HGNC Symbol;Acc:33113]	4e-98	ENSORLP00000014068	zgc:113305 [Source:ZFIN;Acc:ZDB-GENE-050522-31]	2e-110	sp|Q501S4|MET12_DANRE	Methyltransferase-like protein 12, mitochondrial OS=Danio rerio GN=mettl12 PE=2 SV=2	3e-97	I3KPP3_ORENI	Uncharacterized protein OS=Oreochromis niloticus GN=LOC100700026 PE=4 SV=1	3e-130
c78416_g1_i1	2116.14	64.3465	0.0304075	-5.03943	2.67e-10	1.89e-08	2122	1578	2224	45	100	55	ENSONIP00000014765	Uncharacterized protein [Source:UniProtKB/TrEMBL;Acc:I3K0X0]	0	ENSDARP00000053749	Uncharacterized protein [Source:UniProtKB/TrEMBL;Acc:E7F351]	0	ENSORLP00000013843	Uncharacterized protein [Source:UniProtKB/TrEMBL;Acc:H2M5V7]	0	sp|P41216|ACSL1_MOUSE	Long-chain-fatty-acid--CoA ligase 1 OS=Mus musculus GN=Acsl1 PE=1 SV=2	0	I3K0X0_ORENI	Uncharacterized protein OS=Oreochromis niloticus GN=LOC100705521 PE=4 SV=1	0
c132769_g1_i1	26.8836	0.818554	0.0304481	-5.0375	0.000509542	0.00441233	31	20	24	0	3	0			NA			NA			NA			NA			NA
c15519_g1_i1	20.1777	0.616284	0.0305428	-5.03303	0.00119626	0.00868064	51	2	7	1	1	0			NA			NA			NA			NA			NA
c200298_g1_i1	29.0844	0.889135	0.0305708	-5.0317	0.000325736	0.00308918	29	25	26	1	2	0	ENSONIP00000007476	engrailed 2a [Source:ZFIN;Acc:ZDB-GENE-980526-167]	9e-132	ENSDARP00000028905	engrailed 2a [Source:ZFIN;Acc:ZDB-GENE-980526-167]	2e-92	ENSORLP00000013077	Oryzias latipes homeodomain transcription factor (eng2), mRNA. [Source:RefSeq mRNA;Acc:NM_001104744]	3e-84	sp|P09015|HME2A_DANRE	Homeobox protein engrailed-2a OS=Danio rerio GN=eng2a PE=2 SV=2	2e-91	I3JF35_ORENI	Homeobox protein engrailed OS=Oreochromis niloticus GN=LOC100706716 PE=3 SV=1	2e-135
c34839_g1_i1	290.65	8.89165	0.0305923	-5.03069	9.36e-09	4.45e-07	349	216	245	8	11	8	ENSONIP00000022944	myosin, heavy polypeptide 9a, non-muscle [Source:ZFIN;Acc:ZDB-GENE-030131-5870]	3e-49	ENSDARP00000021727	myosin, heavy polypeptide 9a, non-muscle [Source:ZFIN;Acc:ZDB-GENE-030131-5870]	4e-48	ENSORLP00000000607	myosin, heavy polypeptide 9a, non-muscle [Source:ZFIN;Acc:ZDB-GENE-030131-5870]	1e-49	sp|P14105|MYH9_CHICK	Myosin-9 OS=Gallus gallus GN=MYH9 PE=2 SV=1	1e-44	Q4RZS5_TETNG	Chromosome 18 SCAF14786, whole genome shotgun sequence. (Fragment) OS=Tetraodon nigroviridis GN=GSTENG00026351001 PE=4 SV=1	2e-50
c32480_g1_i1	330.975	10.131	0.0306097	-5.02987	1.01e-08	4.79e-07	308	238	386	7	24	3	ENSONIP00000013962	junctophilin 3 [Source:ZFIN;Acc:ZDB-GENE-060503-415]	0	ENSDARP00000048613	junctophilin 3 [Source:ZFIN;Acc:ZDB-GENE-060503-415]	0	ENSORLP00000015851	junctophilin 3 [Source:ZFIN;Acc:ZDB-GENE-060503-415]	0	sp|Q9ET77|JPH3_MOUSE	Junctophilin-3 OS=Mus musculus GN=Jph3 PE=1 SV=1	0	M3ZUF1_XIPMA	Uncharacterized protein OS=Xiphophorus maculatus PE=4 SV=1	0
c164073_g1_i3	57.3536	1.75711	0.0306364	-5.02861	1.19e-05	0.000204631	45	53	59	0	5	1	ENSONIP00000020719	microfibrillar-associated protein 3 [Source:HGNC Symbol;Acc:7034]	2e-65	ENSDARP00000085538	microfibrillar-associated protein 3-like [Source:HGNC Symbol;Acc:29083]	7e-49	ENSORLP00000009939	microfibrillar-associated protein 3-like [Source:HGNC Symbol;Acc:29083]	1e-36	sp|O75121|MFA3L_HUMAN	Microfibrillar-associated protein 3-like OS=Homo sapiens GN=MFAP3L PE=2 SV=3	6e-48	G3QCB3_GASAC	Uncharacterized protein OS=Gasterosteus aculeatus GN=MFAP3 PE=4 SV=1	6e-68
c153319_g1_i1	728.16	22.3559	0.0307019	-5.02553	0.000192007	0.00201798	777	363	973	33	26	10	ENSONIP00000009406	Histone H2B [Source:UniProtKB/TrEMBL;Acc:I3JKL2]	4e-15	ENSDARP00000122009	si:dkey-261m9.6 [Source:ZFIN;Acc:ZDB-GENE-131127-103]	2e-15	ENSORLP00000014781	Histone H2B [Source:UniProtKB/TrEMBL;Acc:B6F103]	4e-15	sp|P83863|H2B_LITVA	Histone H2B (Fragments) OS=Litopenaeus vannamei PE=1 SV=2	5e-14	Q4SKP4_TETNG	Histone H2B OS=Tetraodon nigroviridis GN=GSTENG00016630001 PE=3 SV=1	6e-15
c38147_g1_i1	844.578	25.9832	0.0307647	-5.02258	6.97e-10	4.47e-08	814	541	1050	21	40	20	ENSONIP00000000581	nischarin [Source:ZFIN;Acc:ZDB-GENE-050208-570]	2e-06	ENSDARP00000099496	kinesin family member 16Bb [Source:ZFIN;Acc:ZDB-GENE-070424-241]	2e-47	ENSORLP00000015068	kinesin family member 16Bb [Source:ZFIN;Acc:ZDB-GENE-070424-241]	3e-44			NA	F1RCT7_DANRE	Uncharacterized protein OS=Danio rerio GN=kif16bb PE=3 SV=1	5e-48
c35240_g1_i1	812.755	25.019	0.030783	-5.02172	4.71e-10	3.15e-08	730	611	938	31	21	22	ENSONIP00000008470	BCL6 co-repressor [Source:ZFIN;Acc:ZDB-GENE-040408-1]	1e-123	ENSDARP00000047441	BCL6 co-repressor [Source:ZFIN;Acc:ZDB-GENE-040408-1]	4e-73	ENSORLP00000014631	BCL6 co-repressor [Source:ZFIN;Acc:ZDB-GENE-040408-1]	6e-117	sp|Q8CGN4|BCOR_MOUSE	BCL-6 corepressor OS=Mus musculus GN=Bcor PE=1 SV=2	3e-26	I3JHX6_ORENI	Uncharacterized protein OS=Oreochromis niloticus GN=LOC100710160 PE=4 SV=1	5e-116
c38029_g2_i1	188.253	5.79825	0.0308002	-5.02091	7.29e-08	2.66e-06	222	105	213	7	11	1	ENSONIP00000022905	si:ch211-239f4.1 [Source:ZFIN;Acc:ZDB-GENE-061207-24]	0	ENSDARP00000069169	ecotropic viral integration site 5-like [Source:HGNC Symbol;Acc:30464]	0	ENSORLP00000000369	si:ch211-239f4.1 [Source:ZFIN;Acc:ZDB-GENE-061207-24]	0	sp|Q96CN4|EVI5L_HUMAN	EVI5-like protein OS=Homo sapiens GN=EVI5L PE=1 SV=1	0	I3KP60_ORENI	Uncharacterized protein OS=Oreochromis niloticus GN=LOC100697259 PE=4 SV=1	0
c152517_g1_i1	808.813	24.9153	0.0308048	-5.0207	0.00305284	0.0180786	693	213	1535	32	28	16	ENSONIP00000005696	potassium voltage-gated channel, subfamily H (eag-related), member 8 [Source:ZFIN;Acc:ZDB-GENE-060503-204]	0	ENSDARP00000085243	potassium voltage-gated channel, subfamily H (eag-related), member 8 [Source:ZFIN;Acc:ZDB-GENE-060503-204]	0	ENSORLP00000005975	potassium voltage-gated channel, subfamily H (eag-related), member 8 [Source:ZFIN;Acc:ZDB-GENE-060503-204]	0	sp|Q9QWS8|KCNH8_RAT	Potassium voltage-gated channel subfamily H member 8 OS=Rattus norvegicus GN=Kcnh8 PE=2 SV=2	0	I3JA06_ORENI	Uncharacterized protein OS=Oreochromis niloticus GN=LOC100703273 PE=4 SV=1	0
c115323_g1_i1	338.499	10.4511	0.0308747	-5.01743	0.000527853	0.00453444	530	110	356	12	16	5	ENSONIP00000021394	immunoglobulin-like and fibronectin type III domain containing 1 [Source:HGNC Symbol;Acc:24607]	0	ENSDARP00000129651	immunoglobulin-like and fibronectin type III domain containing 1, tandem duplicate 1 [Source:ZFIN;Acc:ZDB-GENE-050327-30]	0	ENSORLP00000016638	immunoglobulin-like and fibronectin type III domain containing 1 [Source:HGNC Symbol;Acc:24607]	0	sp|Q86VF2|IGFN1_HUMAN	Immunoglobulin-like and fibronectin type III domain-containing protein 1 OS=Homo sapiens GN=IGFN1 PE=1 SV=2	5e-141	I3KJU9_ORENI	Uncharacterized protein (Fragment) OS=Oreochromis niloticus GN=IGFN1 (3 of 3) PE=4 SV=1	0
c210102_g1_i1	148.329	4.58225	0.0308924	-5.01661	7.92e-05	0.000983236	190	93	137	4	6	4			NA			NA			NA			NA			NA
c31385_g1_i1	116.248	3.59427	0.0309191	-5.01536	9.63e-06	0.000171594	163	71	95	5	4	2	ENSONIP00000005510	early B-cell factor 4 [Source:HGNC Symbol;Acc:29278]	2e-170	ENSDARP00000079816	early B-cell factor 3 [Source:ZFIN;Acc:ZDB-GENE-070112-292]	8e-156	ENSORLP00000025298	Uncharacterized protein [Source:UniProtKB/TrEMBL;Acc:H2N1J1]	4e-153	sp|O08791|COE3_MOUSE	Transcription factor COE3 OS=Mus musculus GN=Ebf3 PE=2 SV=1	3e-155	I3J9H1_ORENI	Uncharacterized protein OS=Oreochromis niloticus GN=LOC100695038 PE=3 SV=1	3e-175
c35927_g1_i1	1013.59	31.3845	0.0309635	-5.01329	0.00351667	0.0201796	1052	668	1153	38	24	30			NA			NA			NA			NA			NA
c32713_g1_i1	59.6866	1.84885	0.030976	-5.01271	0.00198754	0.012917	28	66	66	3	3	0			NA			NA			NA			NA			NA
c117546_g1_i1	1723.78	53.4769	0.031023	-5.01052	6.48e-10	4.18e-08	1477	1371	1958	60	60	42	ENSONIP00000008470	BCL6 co-repressor [Source:ZFIN;Acc:ZDB-GENE-040408-1]	0	ENSDARP00000047441	BCL6 co-repressor [Source:ZFIN;Acc:ZDB-GENE-040408-1]	3e-171	ENSORLP00000014631	BCL6 co-repressor [Source:ZFIN;Acc:ZDB-GENE-040408-1]	4e-160	sp|Q6W2J9|BCOR_HUMAN	BCL-6 corepressor OS=Homo sapiens GN=BCOR PE=1 SV=1	3e-136	I3JHX6_ORENI	Uncharacterized protein OS=Oreochromis niloticus GN=LOC100710160 PE=4 SV=1	0
c117570_g1_i1	3022.93	93.907	0.0310649	-5.00857	2.59e-10	1.84e-08	2843	1987	3761	91	149	56	ENSONIP00000021191	family with sequence similarity 110, member A [Source:ZFIN;Acc:ZDB-GENE-030521-6]	3e-44	ENSDARP00000128270	family with sequence similarity 110, member A [Source:ZFIN;Acc:ZDB-GENE-030521-6]	2e-21	ENSORLP00000010358	family with sequence similarity 110, member B [Source:ZFIN;Acc:ZDB-GENE-050626-70]	1e-23	sp|Q4QRD7|F110B_DANRE	Protein FAM110B OS=Danio rerio GN=fam110b PE=2 SV=1	2e-24	G3PEE8_GASAC	Uncharacterized protein OS=Gasterosteus aculeatus PE=4 SV=1	6e-126
c175206_g1_i1	426.94	13.2833	0.0311128	-5.00635	3.48e-09	1.86e-07	424	375	372	11	19	11			NA			NA			NA			NA			NA
c166020_g1_i1	1546.93	48.1793	0.0311451	-5.00485	3.92e-10	2.66e-08	1476	1146	1717	42	69	38	ENSONIP00000014765	Uncharacterized protein [Source:UniProtKB/TrEMBL;Acc:I3K0X0]	4e-70	ENSDARP00000079273	acyl-CoA synthetase long-chain family member 6 [Source:ZFIN;Acc:ZDB-GENE-030131-6776]	2e-49	ENSORLP00000013843	Uncharacterized protein [Source:UniProtKB/TrEMBL;Acc:H2M5V7]	1e-67	sp|P33121|ACSL1_HUMAN	Long-chain-fatty-acid--CoA ligase 1 OS=Homo sapiens GN=ACSL1 PE=1 SV=1	3e-47	G3P9S6_GASAC	Uncharacterized protein (Fragment) OS=Gasterosteus aculeatus PE=4 SV=1	2e-74
c151565_g1_i1	4947.7	154.2	0.031166	-5.00388	3.62e-10	2.48e-08	5030	3169	5872	206	123	127			NA	ENSDARP00000121027	nascent polypeptide-associated complex alpha polypeptide [Source:ZFIN;Acc:ZDB-GENE-020423-4]	4e-10	ENSORLP00000015323	nascent polypeptide-associated complex alpha subunit [Source:HGNC Symbol;Acc:7629]	3e-09	sp|Q8AWF2|NACA_ORENI	Nascent polypeptide-associated complex subunit alpha OS=Oreochromis niloticus GN=naca PE=2 SV=1	3e-08	G3PR69_GASAC	Uncharacterized protein OS=Gasterosteus aculeatus PE=4 SV=1	2e-18
c31507_g1_i1	84.4465	2.63456	0.0311979	-5.00241	1.79e-05	0.000287185	101	96	24	3	3	2	ENSONIP00000001856	lipolysis stimulated lipoprotein receptor [Source:ZFIN;Acc:ZDB-GENE-050913-73]	7e-19	ENSDARP00000106112	lipolysis stimulated lipoprotein receptor [Source:ZFIN;Acc:ZDB-GENE-050913-73]	2e-11	ENSORLP00000019172	lipolysis stimulated lipoprotein receptor [Source:ZFIN;Acc:ZDB-GENE-050913-73]	2e-18			NA	H2TEP7_TAKRU	Uncharacterized protein (Fragment) OS=Takifugu rubripes GN=LOC101073780 PE=4 SV=1	9e-21
c128419_g1_i1	154.677	4.82684	0.0312059	-5.00204	8.34e-08	2.98e-06	164	107	165	7	6	2			NA			NA			NA			NA			NA
c111997_g1_i1	181.231	5.66907	0.0312808	-4.99858	0.000511398	0.00442545	215	126	168	1	8	8	ENSONIP00000020357	tubulin polymerization-promoting protein family member 2 [Source:HGNC Symbol;Acc:19293]	4e-98	ENSDARP00000031737	tubulin polymerization-promoting protein family member 2 [Source:HGNC Symbol;Acc:19293]	4e-88	ENSORLP00000017532	tubulin polymerization-promoting protein family member 2 [Source:HGNC Symbol;Acc:19293]	2e-97	sp|Q3ZCC8|TPPP3_BOVIN	Tubulin polymerization-promoting protein family member 3 OS=Bos taurus GN=TPPP3 PE=1 SV=1	4e-77	G3Q3V0_GASAC	Uncharacterized protein OS=Gasterosteus aculeatus GN=TPPP2 PE=4 SV=1	1e-102
c5848_g1_i1	57.365	1.79484	0.0312881	-4.99824	6.8e-06	0.000128007	60	53	43	1	1	3			NA			NA			NA			NA			NA
c153157_g2_i1	4271.88	133.756	0.0313107	-4.9972	1.87e-10	1.4e-08	4222	3010	4807	124	170	114	ENSONIP00000022617	DENN/MADD domain containing 2Da [Source:ZFIN;Acc:ZDB-GENE-061013-542]	0	ENSDARP00000096652	DENN/MADD domain containing 2Da [Source:ZFIN;Acc:ZDB-GENE-061013-542]	0	ENSORLP00000025449	DENN/MADD domain containing 2Da [Source:ZFIN;Acc:ZDB-GENE-061013-542]	1e-179	sp|Q9H6A0|DEN2D_HUMAN	DENN domain-containing protein 2D OS=Homo sapiens GN=DENND2D PE=1 SV=2	8e-166	G3NH97_GASAC	Uncharacterized protein OS=Gasterosteus aculeatus PE=4 SV=1	0
c32833_g1_i1	2663.94	83.5176	0.0313512	-4.99533	1.97e-08	8.46e-07	2841	1794	2894	104	96	55			NA			NA			NA			NA			NA
c196745_g1_i1	1414.09	44.442	0.031428	-4.99181	5.16e-10	3.42e-08	1311	1397	1110	39	49	45	ENSONIP00000001882	zgc:165534 [Source:ZFIN;Acc:ZDB-GENE-070928-4]	0	ENSDARP00000108126	N-acetylglucosamine-1-phosphodiester alpha-N-acetylglucosaminidase [Source:HGNC Symbol;Acc:17378]	0	ENSORLP00000019239	zgc:165534 [Source:ZFIN;Acc:ZDB-GENE-070928-4]	0	sp|Q8BJ48|NAGPA_MOUSE	N-acetylglucosamine-1-phosphodiester alpha-N-acetylglucosaminidase OS=Mus musculus GN=Nagpa PE=2 SV=2	1e-147	Q4S486_TETNG	Chromosome undetermined SCAF14743, whole genome shotgun sequence. (Fragment) OS=Tetraodon nigroviridis GN=GSTENG00024302001 PE=4 SV=1	0
c89320_g1_i1	683.014	21.4666	0.0314293	-4.99175	1.79e-09	1.03e-07	652	598	626	17	40	12			NA			NA			NA			NA			NA
c84294_g1_i1	32.7744	1.0303	0.031436	-4.99144	0.000145868	0.00161143	25	39	22	3	0	0			NA			NA			NA			NA			NA
c156634_g1_i1	1907.06	59.9698	0.0314462	-4.99097	2.19e-10	1.6e-08	2076	1268	2050	43	62	72	ENSONIP00000011315	pituitary tumor-transforming 1 interacting protein b [Source:ZFIN;Acc:ZDB-GENE-041010-10]	2e-49	ENSDARP00000104922	pituitary tumor-transforming 1 interacting protein a [Source:ZFIN;Acc:ZDB-GENE-030131-505]	1e-51			NA	sp|Q5NVI6|PTTG_PONAB	Pituitary tumor-transforming gene 1 protein-interacting protein OS=Pongo abelii GN=PTTG1IP PE=2 SV=2	2e-38	G3P704_GASAC	Uncharacterized protein OS=Gasterosteus aculeatus PE=4 SV=1	7e-69
c7581_g1_i1	21.8421	0.686865	0.0314469	-4.99094	0.00234426	0.0146934	9	21	30	2	0	0			NA			NA	ENSORLP00000023445	Uncharacterized protein [Source:UniProtKB/TrEMBL;Acc:H2MX06]	4e-11			NA	H2MX08_ORYLA	Uncharacterized protein (Fragment) OS=Oryzias latipes GN=LOC101168763 PE=4 SV=1	6e-10
c35733_g1_i1	463.773	14.5982	0.031477	-4.98956	4.24e-09	2.23e-07	569	360	356	12	24	10			NA			NA			NA			NA	Q4RKK1_TETNG	Chromosome 21 SCAF15029, whole genome shotgun sequence OS=Tetraodon nigroviridis GN=GSTENG00032909001 PE=4 SV=1	4e-42
c28891_g1_i1	37988.8	1198.13	0.0315389	-4.98672	2.53e-10	1.81e-08	36047	27090	43887	973	2232	649	ENSONIP00000024522	cathepsin A [Source:ZFIN;Acc:ZDB-GENE-030131-537]	0	ENSDARP00000106788	cathepsin A [Source:ZFIN;Acc:ZDB-GENE-030131-537]	0	ENSORLP00000011756	cathepsin A [Source:ZFIN;Acc:ZDB-GENE-030131-537]	0	sp|P10619|PPGB_HUMAN	Lysosomal protective protein OS=Homo sapiens GN=CTSA PE=1 SV=2	0	F8WPA7_OPLFA		0
c162937_g1_i1	1614.48	51.0679	0.0316311	-4.98251	3.81e-10	2.59e-08	1417	1240	1861	52	67	38	ENSONIP00000004714	supervillin a [Source:ZFIN;Acc:ZDB-GENE-990706-5]	1e-47	ENSDARP00000127446	supervillin a [Source:ZFIN;Acc:ZDB-GENE-990706-5]	1e-48	ENSORLP00000003028	supervillin b [Source:ZFIN;Acc:ZDB-GENE-081104-411]	5e-46	sp|O46385|SVIL_BOVIN	Supervillin OS=Bos taurus GN=SVIL PE=1 SV=2	4e-43	H2V5Y1_TAKRU	Uncharacterized protein (Fragment) OS=Takifugu rubripes PE=4 SV=1	8e-49
c33885_g1_i1	415.175	13.1984	0.0317899	-4.97529	1.83e-05	0.00029317	579	150	491	5	32	7			NA			NA			NA			NA			NA
c216670_g1_i1	64.5118	2.05112	0.0317945	-4.97508	1.21e-05	0.000207523	54	35	98	2	5	0			NA			NA			NA			NA			NA
c1760_g1_i1	382.478	12.1636	0.0318022	-4.97473	2.59e-09	1.43e-07	349	223	528	14	14	9			NA			NA			NA			NA			NA
c51997_g1_i1	20.9253	0.665704	0.0318134	-4.97422	0.00145864	0.0101195	21	10	30	0	1	1			NA			NA			NA			NA			NA
c125977_g1_i1	98.8603	3.14741	0.031837	-4.97315	0.00505754	0.0267896	71	36	188	3	2	4			NA			NA			NA			NA			NA
c127775_g1_i1	35.4019	1.12914	0.0318948	-4.97053	0.00131811	0.00935227	54	26	18	1	0	2	ENSONIP00000023796	protein kinase, cAMP-dependent, regulatory, type II, alpha, B [Source:ZFIN;Acc:ZDB-GENE-040426-2427]	7e-25	ENSDARP00000048675	protein kinase, cAMP-dependent, regulatory, type II, alpha A [Source:ZFIN;Acc:ZDB-GENE-030131-1007]	3e-12	ENSORLP00000023083	protein kinase, cAMP-dependent, regulatory, type II, alpha, B [Source:ZFIN;Acc:ZDB-GENE-040426-2427]	2e-18	sp|P13861|KAP2_HUMAN	cAMP-dependent protein kinase type II-alpha regulatory subunit OS=Homo sapiens GN=PRKAR2A PE=1 SV=2	6e-10	G3N898_GASAC	Uncharacterized protein OS=Gasterosteus aculeatus PE=4 SV=1	4e-27
c71077_g1_i1	42479.6	1354.93	0.031896	-4.97048	0.000825488	0.00647614	38506	30147	51210	3208	748	125	ENSONIP00000016251	glyceraldehyde-3-phosphate dehydrogenase [Source:ZFIN;Acc:ZDB-GENE-030115-1]	0	ENSDARP00000063799	glyceraldehyde-3-phosphate dehydrogenase [Source:ZFIN;Acc:ZDB-GENE-030115-1]	0	ENSORLP00000015300	glyceraldehyde-3-phosphate dehydrogenase [Source:ZFIN;Acc:ZDB-GENE-030115-1]	0	sp|Q5XJ10|G3P_DANRE	Glyceraldehyde-3-phosphate dehydrogenase OS=Danio rerio GN=gapdh PE=2 SV=2	0	F5BZT5_EPIBR		0
c30614_g1_i1	15753.9	503.44	0.0319566	-4.96774	0.0065733	0.0327583	14793	10770	19031	501	545	465			NA	ENSDARP00000103595	ATP synthase, H+ transporting, mitochondrial Fo complex, subunit F6 [Source:HGNC Symbol;Acc:847]	4e-30			NA	sp|P97450|ATP5J_MOUSE	ATP synthase-coupling factor 6, mitochondrial OS=Mus musculus GN=Atp5j PE=1 SV=1	6e-20	G3N992_GASAC	Uncharacterized protein OS=Gasterosteus aculeatus GN=ATP5J (1 of 2) PE=4 SV=1	3e-36
c159732_g1_i1	447.013	14.2948	0.0319785	-4.96675	1.66e-08	7.31e-07	427	333	493	21	13	9	ENSONIP00000002005	ATP-binding cassette, sub-family A (ABC1), member 1B [Source:ZFIN;Acc:ZDB-GENE-030131-9826]	8e-139	ENSDARP00000124570	ATP-binding cassette, sub-family A (ABC1), member 1B [Source:ZFIN;Acc:ZDB-GENE-030131-9826]	2e-114	ENSORLP00000025406	ATP-binding cassette, sub-family A (ABC1), member 1B [Source:ZFIN;Acc:ZDB-GENE-030131-9826]	1e-126	sp|O95477|ABCA1_HUMAN	ATP-binding cassette sub-family A member 1 OS=Homo sapiens GN=ABCA1 PE=1 SV=3	4e-100	I3IZG5_ORENI	Uncharacterized protein OS=Oreochromis niloticus GN=LOC100699821 PE=3 SV=1	1e-141
c29367_g1_i1	195.946	6.27825	0.0320407	-4.96395	1.56e-07	5.13e-06	280	97	187	7	7	5	ENSONIP00000001561	relaxin/insulin-like family peptide receptor 1 [Source:ZFIN;Acc:ZDB-GENE-110125-1]	0	ENSDARP00000111657	relaxin/insulin-like family peptide receptor 1 [Source:ZFIN;Acc:ZDB-GENE-110125-1]	0	ENSORLP00000025093	relaxin/insulin-like family peptide receptor 1 [Source:ZFIN;Acc:ZDB-GENE-110125-1]	0	sp|Q6R6I7|RXFP1_MOUSE	Relaxin receptor 1 OS=Mus musculus GN=Rxfp1 PE=2 SV=1	0	G3PWA6_GASAC	Uncharacterized protein (Fragment) OS=Gasterosteus aculeatus PE=4 SV=1	0
c179_g1_i1	10884.5	349.137	0.0320764	-4.96234	2.31e-10	1.67e-08	12786	7592	10190	319	485	273	ENSONIP00000016945	DNA-damage-inducible transcript 4-like [Source:HGNC Symbol;Acc:30555]	7e-117	ENSDARP00000054787	DNA-damage-inducible transcript 4 [Source:ZFIN;Acc:ZDB-GENE-031002-35]	2e-26	ENSORLP00000006599	DNA-damage-inducible transcript 4-like [Source:HGNC Symbol;Acc:30555]	6e-118	sp|Q8VD50|DDT4L_RAT	DNA damage-inducible transcript 4-like protein OS=Rattus norvegicus GN=Ddit4l PE=2 SV=1	2e-66	G3Q818_GASAC	Uncharacterized protein OS=Gasterosteus aculeatus GN=DDIT4L PE=4 SV=1	7e-117
c16241_g1_i1	27.7188	0.889135	0.032077	-4.96232	0.00110367	0.00814292	41	13	26	1	2	0	ENSONIP00000025471	nuclear receptor subfamily 6, group A, member 1a [Source:ZFIN;Acc:ZDB-GENE-991207-19]	3e-35	ENSDARP00000091754	nuclear receptor subfamily 6, group A, member 1a [Source:ZFIN;Acc:ZDB-GENE-991207-19]	1e-14	ENSORLP00000020646	nuclear receptor subfamily 6, group A, member 1b [Source:ZFIN;Acc:ZDB-GENE-040724-202]	2e-16	sp|Q4V8R7|GCNFB_DANRE	Nuclear receptor subfamily 6 group A member 1-B OS=Danio rerio GN=nr6a1b PE=2 SV=1	5e-15	I3KWH5_ORENI	Uncharacterized protein OS=Oreochromis niloticus GN=LOC100692209 PE=3 SV=1	3e-33
c34252_g1_i1	145.942	4.68568	0.0321063	-4.961	0.000232275	0.00234953	165	84	169	5	8	2			NA			NA			NA			NA			NA
c34135_g1_i1	422.457	13.5656	0.0321113	-4.96078	7.93e-09	3.85e-07	351	342	483	15	15	11	ENSONIP00000002005	ATP-binding cassette, sub-family A (ABC1), member 1B [Source:ZFIN;Acc:ZDB-GENE-030131-9826]	8e-132	ENSDARP00000124570	ATP-binding cassette, sub-family A (ABC1), member 1B [Source:ZFIN;Acc:ZDB-GENE-030131-9826]	4e-121	ENSORLP00000025406	ATP-binding cassette, sub-family A (ABC1), member 1B [Source:ZFIN;Acc:ZDB-GENE-030131-9826]	7e-131	sp|O95477|ABCA1_HUMAN	ATP-binding cassette sub-family A member 1 OS=Homo sapiens GN=ABCA1 PE=1 SV=3	6e-109	I3IZG5_ORENI	Uncharacterized protein OS=Oreochromis niloticus GN=LOC100699821 PE=3 SV=1	1e-133
c202283_g1_i1	32.9302	1.05856	0.0321455	-4.95924	0.00219534	0.0139717	56	19	18	0	1	2			NA			NA			NA			NA			NA
c199853_g2_i1	832.805	26.8041	0.0321853	-4.95745	1.04e-09	6.3e-08	926	575	844	30	36	17	ENSONIP00000023305	activin A receptor, type IIB [Source:HGNC Symbol;Acc:174]	4e-14	ENSDARP00000106562	activin receptor IIb [Source:ZFIN;Acc:ZDB-GENE-980526-549]	2e-07	ENSORLP00000024493	activin A receptor, type IIB [Source:HGNC Symbol;Acc:174]	2e-14	sp|P27041|AVR2B_XENLA	Activin receptor type-2B OS=Xenopus laevis GN=acvr2b PE=2 SV=1	2e-08	H2SBR6_TAKRU	Uncharacterized protein OS=Takifugu rubripes GN=LOC101063689 PE=4 SV=1	8e-15
c192_g1_i1	47.2164	1.52199	0.0322344	-4.95526	0.000107352	0.00125675	38	51	37	1	0	3			NA			NA			NA			NA			NA
c484_g1_i1	415.194	13.3867	0.0322421	-4.95491	5.79e-07	1.6e-05	334	224	647	12	21	9	ENSONIP00000019484	copine VIII [Source:ZFIN;Acc:ZDB-GENE-100809-1]	0	ENSDARP00000030953	copine VIII [Source:ZFIN;Acc:ZDB-GENE-100809-1]	0	ENSORLP00000001160	copine VIII [Source:ZFIN;Acc:ZDB-GENE-100809-1]	0	sp|Q86YQ8|CPNE8_HUMAN	Copine-8 OS=Homo sapiens GN=CPNE8 PE=1 SV=2	0	H2TRB9_TAKRU	Uncharacterized protein (Fragment) OS=Takifugu rubripes GN=LOC101065210 PE=4 SV=1	0
[truncated: 86,979 more rows]
