# Supplementary material for: Large-scale transcriptome sequencing reveals novel expression patterns for key sex-related genes in a sex-changing fish
Source: Biol Sex Differ. 2015 Nov 25;6:26. doi: 10.1186/s13293-015-0044-8 (PMC4660848; doi:10.1186/s13293-015-0044-8)
Supplement: Additional file 3: Table S3. — Results of differential expression analysis for the brain (blue: male-biased contigs, red: female-biased contigs). [file 13293_2015_44_MOESM3_ESM.xlsx]

## Sheet: DESeq_TBK12_brain_MF_dispAll_no
contig_id	average expression in female	average expression in male	foldChange	log2FoldChange	p-value	BH_adjusted_p-value	52F_female_read counts	114F_female_read counts	118F_female_read counts	15F_male_read counts	18F_male_read counts	50F_male_read counts	Ensembl_tilapia_ID	Ensembl_tilapia_gene	Ensembl_tilapia_evalue	Ensembl_zebrafish_ID	Ensembl_zebrafish_gene	Ensembl_zebrafish_evalue	Ensembl_medaka_ID	Ensembl_medaka_gene	Ensembl_medaka_evalue	Swiss.Prot_ID	Swiss.Prot_gene	Swiss.Prot_evalue	TrEMBL_ID	TrEMBL_gene	TrEMBL_evalue
c200821_g1_i1	31.3242	314.861	10.0517	3.32937	3.74e-11	4.3e-06	0	0	116	271	321	370			NA			NA			NA			NA			NA
c148698_g1_i1	0	24.2465	Inf	Inf	1.53e-10	8.82e-06	0	0	0	21	30	23			NA			NA			NA			NA			NA
c3610_g1_i1	1163.1	2715.03	2.3343	1.22299	2.31e-10	8.87e-06	975	954	1727	2491	3321	2433	ENSONIP00000019062	hydroxysteroid (17-beta) dehydrogenase 3 [Source:ZFIN;Acc:ZDB-GENE-040426-1339]	5e-155	ENSDARP00000124637	hydroxysteroid (17-beta) dehydrogenase 3 [Source:ZFIN;Acc:ZDB-GENE-040426-1339]	3e-87	ENSORLP00000005353	Uncharacterized protein [Source:UniProtKB/TrEMBL;Acc:H2LH97]	6e-63	sp|O54939|DHB3_RAT	Testosterone 17-beta-dehydrogenase 3 OS=Rattus norvegicus GN=Hsd17b3 PE=2 SV=1	7e-88	G3NV81_GASAC	Uncharacterized protein OS=Gasterosteus aculeatus PE=3 SV=1	2e-162
c122453_g1_i1	45.6481	138.554	3.03526	1.60182	8.89e-10	2.56e-05	48	44	46	113	165	147	ENSONIP00000018371	zgc:136652 [Source:ZFIN;Acc:ZDB-GENE-060616-129]	1e-82	ENSDARP00000106796	UDP glycosyltransferase 8 [Source:HGNC Symbol;Acc:12555]	2e-82	ENSORLP00000025373	UDP glucuronosyltransferase 1 family, polypeptide A7 [Source:ZFIN;Acc:ZDB-GENE-080227-6]	2e-66	sp|Q63ZR6|UD3A1_XENLA	UDP-glucuronosyltransferase 3A1 OS=Xenopus laevis GN=ugt3a1 PE=2 SV=1	7e-124	G3NRX4_GASAC	Uncharacterized protein (Fragment) OS=Gasterosteus aculeatus GN=UGT3A2 PE=3 SV=1	0
c115880_g1_i1	383.972	202.081	0.52629	-0.926069	3.56e-07	0.00818114	376	379	412	165	216	239	ENSONIP00000010150	solute carrier family 6 (proline IMINO transporter), member 20 [Source:HGNC Symbol;Acc:30927]	0	ENSDARP00000073704	solute carrier family 6 (neurotransmitter transporter), member 19b [Source:ZFIN;Acc:ZDB-GENE-030131-4755]	0	ENSORLP00000004349	solute carrier family 6 (proline IMINO transporter), member 20 [Source:HGNC Symbol;Acc:30927]	0	sp|Q8VDB9|S620A_MOUSE	Sodium- and chloride-dependent transporter XTRP3A OS=Mus musculus GN=Slc6a20a PE=2 SV=1	0	G3NKB5_GASAC	Transporter (Fragment) OS=Gasterosteus aculeatus GN=SLC6A20 PE=3 SV=1	0
c196137_g1_i1	7.29097	100.794	13.8244	3.78915	5.96e-07	0.0114205	0	0	27	97	91	117			NA			NA			NA			NA			NA
c69824_g1_i1	391.514	721.849	1.84373	0.882631	8.34e-07	0.0137066	404	296	514	508	887	843			NA			NA			NA			NA			NA
c37250_g1_i1	514.881	948.247	1.84168	0.881023	1.17e-06	0.0168343	509	471	596	860	859	1166	ENSONIP00000005958	Uncharacterized protein [Source:UniProtKB/TrEMBL;Acc:I3JAR8]	2e-145			NA	ENSORLP00000007287	Uncharacterized protein [Source:UniProtKB/TrEMBL;Acc:H2LML5]	1e-136	sp|P40821|CRJ1C_TRICY	Crystallin J1C OS=Tripedalia cystophora PE=1 SV=1	3e-47	G3NBJ1_GASAC	Uncharacterized protein (Fragment) OS=Gasterosteus aculeatus PE=4 SV=1	2e-159
c79903_g1_i1	2.71462	33.358	12.2883	3.61921	4.54e-06	0.0580449	0	6	2	25	37	41			NA			NA			NA			NA			NA
c110734_g1_i1	368.81	198.392	0.537923	-0.894528	1.09e-05	0.09701	360	362	400	147	230	236			NA			NA			NA			NA			NA
c194270_g1_i1	850.07	2003.72	2.35713	1.23703	1.23e-05	0.09701	837	623	1196	1888	2470	1712	ENSONIP00000026694		0	ENSDARP00000110712	Uncharacterized protein [Source:UniProtKB/TrEMBL;Acc:F1QTS0]	2e-117	ENSORLP00000011970	protein phosphatase 1, regulatory subunit 3D [Source:HGNC Symbol;Acc:9294]	4e-176	sp|Q8BRJ4|PPR3E_MOUSE	Protein phosphatase 1 regulatory subunit 3E OS=Mus musculus GN=Ppp1r3e PE=2 SV=2	2e-35	I3KZZ7_ORENI	Uncharacterized protein (Fragment) OS=Oreochromis niloticus PE=4 SV=1	0
c195381_g1_i1	0	1466.1	Inf	Inf	1.2e-05	0.09701	0	0	0	603	3199	860			NA			NA			NA			NA			NA
c196920_g1_i1	11.6517	0	0	#NAME?	1.01e-05	0.09701	4	17	15	0	0	0			NA			NA			NA			NA			NA
c197703_g1_i1	167.972	83.552	0.497417	-1.00747	1.43e-05	0.09701	161	159	194	52	111	98			NA			NA			NA			NA			NA
c73327_g1_i1	53.3793	123.032	2.30486	1.20468	1.37e-05	0.09701	54	40	72	112	136	126	ENSONIP00000016788	Oreochromis niloticus type I estrogen receptor (ER), mRNA. [Source:RefSeq mRNA;Acc:NM_001279770]	0	ENSDARP00000024987	estrogen receptor 1 [Source:ZFIN;Acc:ZDB-GENE-020806-5]	0	ENSORLP00000018192	estrogen receptor 1 [Source:ZFIN;Acc:ZDB-GENE-020806-5]	0	sp|O42132|ESR1_PAGMA	Estrogen receptor OS=Pagrus major GN=esr1 PE=2 SV=1	0	Q7T2K8_9LABR	Estrogen receptor alpha OS=Halichoeres tenuispinis PE=2 SV=1	0
c87980_g1_i1	15.4152	0	0	#NAME?	9.65e-06	0.09701	11	10	29	0	0	0			NA			NA			NA			NA			NA
c93924_g1_i1	37.7473	2.81518	0.0745796	-3.74508	1.35e-05	0.09701	24	52	38	1	6	2			NA			NA			NA			NA			NA
c70852_g1_i1	76.7543	27.9033	0.36354	-1.45981	1.81e-05	0.115728	53	66	125	18	34	35			NA			NA			NA			NA			NA
c83633_g1_i1	68.6743	23.2735	0.338896	-1.56108	2.17e-05	0.131248	59	75	75	17	25	30			NA			NA			NA			NA			NA
c158459_g1_i1	740.654	1368.17	1.84725	0.885378	2.34e-05	0.134855	580	785	916	1312	1419	1409			NA			NA			NA			NA			NA
c158715_g1_i1	201.705	353.905	1.75457	0.811115	2.72e-05	0.14915	205	151	271	273	449	368			NA			NA			NA			NA			NA
c111457_g1_i1	46.4491	103.176	2.22127	1.15138	3.01e-05	0.157559	40	40	65	82	138	97	ENSONIP00000021851	epidermal growth factor receptor [Source:HGNC Symbol;Acc:3236]	8e-79	ENSDARP00000110107	epidermal growth factor receptor [Source:HGNC Symbol;Acc:3236]	3e-50	ENSORLP00000004468	epidermal growth factor receptor [Source:HGNC Symbol;Acc:3236]	6e-75	sp|P13388|XMRK_XIPMA	Melanoma receptor tyrosine-protein kinase OS=Xiphophorus maculatus GN=xmrk PE=2 SV=2	8e-73	G3Q1Y8_GASAC	Uncharacterized protein (Fragment) OS=Gasterosteus aculeatus GN=EGFR (1 of 2) PE=3 SV=1	3e-89
c32953_g1_i1	39.8689	91.4716	2.29431	1.19806	3.15e-05	0.157626	37	36	50	63	113	108			NA			NA			NA			NA			NA
c154364_g1_i1	767.528	1799.39	2.34439	1.22921	3.81e-05	0.175523	715	620	1057	1684	2269	1501	ENSONIP00000010860	zgc:162618 [Source:ZFIN;Acc:ZDB-GENE-030131-4476]	8e-58	ENSDARP00000041419	coiled-coil-helix-coiled-coil-helix domain containing 3 [Source:ZFIN;Acc:ZDB-GENE-030131-5005]	4e-41	ENSORLP00000004785	zgc:162618 [Source:ZFIN;Acc:ZDB-GENE-030131-4476]	1e-54	sp|Q5E9D3|CHCH3_BOVIN	Coiled-coil-helix-coiled-coil-helix domain-containing protein 3, mitochondrial OS=Bos taurus GN=CHCHD3 PE=2 SV=1	3e-37	G3NK95_GASAC	Uncharacterized protein OS=Gasterosteus aculeatus GN=CHCHD3 (1 of 2) PE=4 SV=1	6e-69
c2089_g1_i1	94.1989	37.4103	0.397141	-1.33228	3.68e-05	0.175523	80	97	112	19	67	32			NA			NA			NA			NA			NA
c36700_g1_i1	29.8499	78.223	2.62055	1.38987	4.19e-05	0.185477	22	24	49	64	78	98			NA			NA	ENSORLP00000006129	Uncharacterized protein [Source:UniProtKB/TrEMBL;Acc:H2LJE1]	1e-13			NA	H2LJE1_ORYLA	Uncharacterized protein (Fragment) OS=Oryzias latipes PE=4 SV=1	6e-13
c5297_g1_i1	11.1995	106.142	9.47738	3.24449	4.39e-05	0.187181	0	16	20	119	117	80			NA			NA			NA			NA			NA
c15034_g1_i1	42.4839	12.0808	0.284363	-1.8142	4.56e-05	0.18719	40	38	53	10	16	11			NA			NA			NA			NA			NA
c5895_g1_i1	91.0642	219.336	2.40859	1.26819	4.98e-05	0.197383	92	66	126	218	280	163			NA			NA			NA			NA			NA
c159217_g1_i1	83.9437	162.307	1.93352	0.95123	6.08e-05	0.216841	92	62	105	135	203	159	ENSONIP00000013629	family with sequence similarity 169, member B [Source:ZFIN;Acc:ZDB-GENE-050419-217]	7e-47	ENSDARP00000110508	family with sequence similarity 169, member Ab [Source:ZFIN;Acc:ZDB-GENE-091118-95]	6e-110			NA	sp|Q9Y6X4|F169A_HUMAN	Soluble lamin-associated protein of 75 kDa OS=Homo sapiens GN=FAM169A PE=1 SV=2	4e-92	H3CF92_TETNG	Uncharacterized protein OS=Tetraodon nigroviridis GN=FAM169A PE=4 SV=1	4e-128
c197422_g1_i1	118.98	213.486	1.7943	0.843421	6.22e-05	0.216841	91	109	173	166	287	204			NA	ENSDARP00000114302	si:dkey-27i16.2 [Source:ZFIN;Acc:ZDB-GENE-030131-9667]	5e-13	ENSORLP00000016752	regulator of cell cycle [Source:ZFIN;Acc:ZDB-GENE-040704-31]	8e-06			NA	Q4SJR9_TETNG	Chromosome 1 SCAF14573, whole genome shotgun sequence OS=Tetraodon nigroviridis GN=GSTENG00017077001 PE=4 SV=1	7e-26
c215261_g1_i1	12.6824	74.076	5.84085	2.54618	5.9e-05	0.216841	1	34	0	61	94	72			NA			NA			NA			NA			NA
c76875_g1_i1	192.742	106.621	0.553182	-0.854174	5.8e-05	0.216841	168	204	216	114	127	78	ENSONIP00000025237		2e-19	ENSDARP00000061416	si:ch211-245h14.1 [Source:ZFIN;Acc:ZDB-GENE-041014-350]	3e-19			NA			NA	M4A8L2_XIPMA	Uncharacterized protein OS=Xiphophorus maculatus PE=4 SV=1	7e-21
c33215_g1_i1	490.166	1393.25	2.84241	1.50712	6.51e-05	0.220209	494	335	707	1367	1405	1435	ENSONIP00000002144	aspartoacylase [Source:ZFIN;Acc:ZDB-GENE-080204-11]	0	ENSDARP00000068606	aspartoacylase [Source:ZFIN;Acc:ZDB-GENE-080204-11]	5e-177	ENSORLP00000013746	aspartoacylase [Source:ZFIN;Acc:ZDB-GENE-080204-11]	0	sp|A8KB34|ACY2_DANRE	Aspartoacylase OS=Danio rerio GN=aspa PE=2 SV=1	4e-176	I3IZV4_ORENI	Uncharacterized protein OS=Oreochromis niloticus GN=LOC100706566 PE=3 SV=1	0
c156069_g1_i1	805.71	1207.57	1.49876	0.583774	7.42e-05	0.240355	809	629	1061	1102	1340	1228	ENSONIP00000009076	si:ch211-243c14.1 [Source:ZFIN;Acc:ZDB-GENE-131125-61]	0	ENSDARP00000045887	transketolase [Source:HGNC Symbol;Acc:11834]	0	ENSORLP00000003041	si:ch211-243c14.1 [Source:ZFIN;Acc:ZDB-GENE-131125-61]	0	sp|P29401|TKT_HUMAN	Transketolase OS=Homo sapiens GN=TKT PE=1 SV=3	0	I3JJN2_ORENI	Uncharacterized protein OS=Oreochromis niloticus GN=TKT (1 of 2) PE=4 SV=1	0
c196864_g1_i1	444.89	923.449	2.07568	1.05359	7.52e-05	0.240355	246	519	623	760	915	1157			NA			NA			NA			NA			NA
c113139_g2_i1	108.811	54.1463	0.497616	-1.00689	8.64e-05	0.240661	88	110	138	55	47	61	ENSONIP00000001527	deltaC [Source:ZFIN;Acc:ZDB-GENE-000125-4]	0	ENSDARP00000018643	deltaC [Source:ZFIN;Acc:ZDB-GENE-000125-4]	0	ENSORLP00000000511	deltaC [Source:ZFIN;Acc:ZDB-GENE-000125-4]	0	sp|Q9IAT6|DLLC_DANRE	Delta-like protein C OS=Danio rerio GN=dlc PE=2 SV=1	0	G3PJP2_GASAC	Delta-like protein OS=Gasterosteus aculeatus PE=3 SV=1	0
c153300_g1_i1	718.978	1086.21	1.51077	0.595285	8.03e-05	0.240661	674	643	901	992	1073	1237	ENSONIP00000010232	si:ch211-106h11.3 [Source:ZFIN;Acc:ZDB-GENE-050208-296]	0	ENSDARP00000092583	si:ch211-106h11.3 [Source:ZFIN;Acc:ZDB-GENE-050208-296]	0	ENSORLP00000000296	si:ch211-106h11.3 [Source:ZFIN;Acc:ZDB-GENE-050208-296]	3e-142	sp|A5A6L1|CYR61_PANTR	Protein CYR61 OS=Pan troglodytes GN=CYR61 PE=2 SV=1	6e-118	I3JMY8_ORENI	Uncharacterized protein OS=Oreochromis niloticus GN=LOC100709416 PE=4 SV=1	0
c196238_g1_i1	121.178	286.099	2.36098	1.23938	8.53e-05	0.240661	96	125	153	175	333	387			NA			NA			NA			NA			NA
c20_g1_i1	544.434	845.846	1.55362	0.635637	8.39e-05	0.240661	466	596	595	723	966	896			NA			NA			NA			NA			NA
c2087_g1_i1	342.726	540.3	1.57648	0.656703	8.79e-05	0.240661	341	256	471	472	641	535	ENSONIP00000018852	LMBR1 domain containing 2a [Source:ZFIN;Acc:ZDB-GENE-050417-32]	0	ENSDARP00000104880	LMBR1 domain containing 2a [Source:ZFIN;Acc:ZDB-GENE-050417-32]	0	ENSORLP00000025363	LMBR1 domain containing 2 [Source:HGNC Symbol;Acc:25287]	1e-46	sp|Q6P4P2|LMD2B_DANRE	LMBR1 domain-containing protein 2-B OS=Danio rerio GN=lmbrd2b PE=2 SV=1	0	G3NXX2_GASAC	Uncharacterized protein OS=Gasterosteus aculeatus PE=4 SV=1	0
c70530_g1_i1	1741.01	1207.77	0.693715	-0.527585	8.26e-05	0.240661	1687	1515	2165	1091	1079	1506			NA			NA			NA			NA			NA
c151159_g1_i1	1013.84	656.956	0.647989	-0.625959	9.3e-05	0.2488	1059	908	1124	592	708	699			NA			NA			NA			NA	U3KJQ0_FICAL	Uncharacterized protein (Fragment) OS=Ficedula albicollis PE=4 SV=1	3e-22
c118488_g1_i1	96.4776	0	0	#NAME?	9.89e-05	0.252819	87	147	44	0	0	0			NA			NA			NA			NA			NA
c7671_g1_i1	14.4393	44.8733	3.10772	1.63586	9.71e-05	0.252819	12	16	16	42	58	36			NA			NA			NA			NA			NA
c120416_g1_i1	127.75	63.7035	0.498659	-1.00388	0.000128396	0.301469	129	126	132	60	77	56	ENSONIP00000008060	biphenyl hydrolase-like (serine hydrolase) [Source:HGNC Symbol;Acc:1094]	3e-153	ENSDARP00000108361	biphenyl hydrolase-like (serine hydrolase) [Source:HGNC Symbol;Acc:1094]	7e-124	ENSORLP00000015961	biphenyl hydrolase-like (serine hydrolase) [Source:HGNC Symbol;Acc:1094]	4e-145	sp|Q8R164|BPHL_MOUSE	Valacyclovir hydrolase OS=Mus musculus GN=Bphl PE=1 SV=1	2e-129	I3JGR9_ORENI	Uncharacterized protein OS=Oreochromis niloticus GN=LOC100697466 PE=4 SV=1	1e-152
c178599_g1_i1	74.714	9.0911	0.121679	-3.03885	0.000127296	0.301469	65	41	135	7	12	9	ENSONIP00000009569	stathmin 1a [Source:ZFIN;Acc:ZDB-GENE-031006-14]	5e-56	ENSDARP00000041006	stathmin 1b [Source:ZFIN;Acc:ZDB-GENE-050417-397]	9e-55	ENSORLP00000020225	stathmin-like 4 [Source:ZFIN;Acc:ZDB-GENE-040426-2732]	1e-34	sp|P54227|STMN1_MOUSE	Stathmin OS=Mus musculus GN=Stmn1 PE=1 SV=2	8e-46	C3KK19_ANOFI	Stathmin OS=Anoplopoma fimbria GN=STMN1 PE=2 SV=1	3e-57
c30604_g1_i1	144.348	283.849	1.96642	0.975574	0.000127241	0.301469	118	103	239	199	382	299	ENSONIP00000021851	epidermal growth factor receptor [Source:HGNC Symbol;Acc:3236]	0	ENSDARP00000086551	v-erb-a erythroblastic leukemia viral oncogene homolog 4a (avian) [Source:ZFIN;Acc:ZDB-GENE-030918-4]	0	ENSORLP00000004470	epidermal growth factor receptor [Source:HGNC Symbol;Acc:3236]	0	sp|P13388|XMRK_XIPMA	Melanoma receptor tyrosine-protein kinase OS=Xiphophorus maculatus GN=xmrk PE=2 SV=2	0	G3Q1Y8_GASAC	Uncharacterized protein (Fragment) OS=Gasterosteus aculeatus GN=EGFR (1 of 2) PE=3 SV=1	0
c5578_g1_i1	163.395	0	0	#NAME?	0.00012415	0.301469	182	241	39	0	0	0			NA			NA			NA			NA			NA
c35553_g1_i1	31.9438	109.956	3.44218	1.78332	0.000136695	0.314536	23	34	42	64	121	160			NA			NA			NA			NA			NA
c5449_g1_i1	2.79486	20.0637	7.17879	2.84374	0.000145515	0.328265	5	2	1	8	28	28			NA			NA			NA			NA			NA
c33845_g1_i1	436.742	715.41	1.63806	0.71199	0.000153719	0.340102	312	425	631	657	796	720			NA			NA			NA			NA			NA
c200092_g1_i1	144.295	262.338	1.81807	0.862406	0.000167804	0.357517	137	119	192	236	329	233	ENSONIP00000010659	thyrotroph embryonic factor b [Source:ZFIN;Acc:ZDB-GENE-050522-224]	3e-54	ENSDARP00000111984	thyrotroph embryonic factor b [Source:ZFIN;Acc:ZDB-GENE-050522-224]	3e-32	ENSORLP00000017735	thyrotroph embryonic factor b [Source:ZFIN;Acc:ZDB-GENE-050522-224]	2e-61	sp|Q92172|TEF_CHICK	Transcription factor VBP OS=Gallus gallus GN=TEF PE=1 SV=2	9e-17	H2MGJ7_ORYLA	Uncharacterized protein OS=Oryzias latipes GN=LOC101172818 PE=4 SV=1	4e-59
c220547_g1_i1	0	74.8596	Inf	Inf	0.000167708	0.357517	0	0	0	126	0	85			NA			NA			NA			NA			NA
c39969_g1_i1	120.925	210.709	1.74247	0.801136	0.000192047	0.394555	124	95	155	173	249	224			NA			NA			NA			NA			NA
c50026_g1_i1	0	22.4952	Inf	Inf	0.000190116	0.394555	0	0	0	18	40	11			NA			NA			NA			NA			NA
c199037_g1_i1	28.9516	79.1792	2.73488	1.45148	0.000197416	0.398468	32	25	31	44	94	111			NA			NA			NA			NA			NA
c114347_g1_i1	4793	6718.1	1.40165	0.487123	0.000215721	0.414779	4476	4055	6340	5761	8142	6619	ENSONIP00000008239	transmembrane protein 106Ba [Source:ZFIN;Acc:ZDB-GENE-040426-1336]	2e-147	ENSDARP00000052139	transmembrane protein 106Bb [Source:ZFIN;Acc:ZDB-GENE-050913-37]	3e-122	ENSORLP00000020782	transmembrane protein 106Ba [Source:ZFIN;Acc:ZDB-GENE-040426-1336]	4e-145	sp|Q1LWC2|T106B_DANRE	Transmembrane protein 106B OS=Danio rerio GN=tmem106b PE=3 SV=1	5e-121	M4AWW4_XIPMA	Uncharacterized protein OS=Xiphophorus maculatus PE=4 SV=1	5e-154
c115026_g1_i1	386.231	251.717	0.651727	-0.61766	0.000210757	0.414779	391	307	497	231	232	302			NA			NA			NA			NA			NA
c158005_g1_i1	151.722	11.6385	0.0767098	-3.70445	0.000219918	0.414779	219	178	31	2	5	31	ENSONIP00000007741	calcitonin-related polypeptide alpha [Source:HGNC Symbol;Acc:1437]	1e-53	ENSDARP00000073567	calcitonin/calcitonin-related polypeptide, alpha [Source:ZFIN;Acc:ZDB-GENE-040718-173]	1e-35	ENSORLP00000001503	Oryzias latipes calcitonin gene-related peptide 2 (cgrp2), mRNA. [Source:RefSeq mRNA;Acc:NM_001104894]	4e-42	sp|P10286|CALCA_CHICK	Calcitonin gene-related peptide OS=Gallus gallus GN=CALCA PE=2 SV=2	4e-32	I3JFV0_ORENI	Uncharacterized protein OS=Oreochromis niloticus PE=4 SV=1	7e-56
c83889_g1_i1	43.3742	90.2332	2.08034	1.05682	0.000216614	0.414779	45	34	55	63	99	118			NA			NA			NA			NA			NA
c32997_g1_i1	42.2821	105.76	2.5013	1.32268	0.000226783	0.420828	47	29	55	70	157	102			NA			NA			NA			NA			NA
c14959_g1_i1	11.6105	1.17271	0.101005	-3.30751	0.000237024	0.43285	21	0	15	3	0	0			NA			NA			NA			NA			NA
c219154_g1_i1	23.5321	5.85991	0.249018	-2.00568	0.000247827	0.445507	28	17	27	8	9	0			NA			NA			NA			NA			NA
c153527_g1_i1	31.7609	88.5177	2.78701	1.47872	0.000252458	0.446851	34	33	28	70	127	75			NA			NA			NA			NA			NA
c211970_g1_i1	698.924	461.999	0.661014	-0.597247	0.000277877	0.47716	712	538	917	353	577	494			NA			NA			NA			NA			NA
c9530_g1_i1	18.9277	1.90429	0.100609	-3.31318	0.000274274	0.47716	19	11	30	1	3	2	ENSONIP00000022288	ribosomal protein L26 [Source:ZFIN;Acc:ZDB-GENE-040426-2117]	1e-86	ENSDARP00000057943	ribosomal protein L26 [Source:ZFIN;Acc:ZDB-GENE-040426-2117]	4e-83	ENSORLP00000009243	ribosomal protein L26 [Source:ZFIN;Acc:ZDB-GENE-040426-2117]	7e-87	sp|P61255|RL26_MOUSE	60S ribosomal protein L26 OS=Mus musculus GN=Rpl26 PE=2 SV=1	2e-81	I3KME3_ORENI	Uncharacterized protein OS=Oreochromis niloticus GN=LOC100708525 PE=3 SV=1	2e-86
c15681_g1_i1	9.02222	0	0	#NAME?	0.000294925	0.491755	7	9	12	0	0	0			NA			NA			NA			NA			NA
c5108_g1_i1	222.501	345.815	1.55422	0.636188	0.000293159	0.491755	198	228	254	313	353	386	ENSONIP00000002242	si:ch211-106g4.2 [Source:ZFIN;Acc:ZDB-GENE-081105-78]	0	ENSDARP00000015477	si:ch211-106g4.2 [Source:ZFIN;Acc:ZDB-GENE-081105-78]	0	ENSORLP00000004070	si:ch211-106g4.2 [Source:ZFIN;Acc:ZDB-GENE-081105-78]	0	sp|Q13214|SEM3B_HUMAN	Semaphorin-3B OS=Homo sapiens GN=SEMA3B PE=2 SV=1	0	I3J052_ORENI	Uncharacterized protein OS=Oreochromis niloticus GN=sema3b PE=4 SV=1	0
c152827_g1_i1	500.634	740.372	1.47887	0.564493	0.000321688	0.523461	435	421	709	627	896	741	ENSONIP00000018915	Rho GTPase activating protein 12a [Source:ZFIN;Acc:ZDB-GENE-050809-38]	2e-121	ENSDARP00000046958	Rho GTPase activating protein 12b [Source:ZFIN;Acc:ZDB-GENE-040426-1727]	3e-107	ENSORLP00000002732	Rho GTPase activating protein 12a [Source:ZFIN;Acc:ZDB-GENE-050809-38]	2e-111	sp|Q8IWW6|RHG12_HUMAN	Rho GTPase-activating protein 12 OS=Homo sapiens GN=ARHGAP12 PE=1 SV=1	9e-93	H2SV68_TAKRU	Uncharacterized protein (Fragment) OS=Takifugu rubripes GN=LOC101062938 PE=4 SV=1	4e-126
c79360_g1_i1	83.6942	214.476	2.56262	1.35762	0.00032304	0.523461	63	70	132	218	263	164	ENSONIP00000025812	deiodinase, iodothyronine, type II [Source:ZFIN;Acc:ZDB-GENE-030327-4]	2e-78	ENSDARP00000120358	deiodinase, iodothyronine, type II [Source:ZFIN;Acc:ZDB-GENE-030327-4]	2e-126	ENSORLP00000013567	Oryzias latipes iodothyronine deiodinase type II (dio2), mRNA. [Source:RefSeq mRNA;Acc:NM_001136521]	2e-75	sp|P79747|IOD2_FUNHE	Type II iodothyronine deiodinase OS=Fundulus heteroclitus GN=dio2 PE=2 SV=4	9e-148	D4P8D0_CHRCY	Iodothyronine deiodinase OS=Chrysiptera cyanea GN=dio2 PE=2 SV=1	3e-158
c33688_g1_i1	528.359	768.1	1.45375	0.539775	0.000343749	0.549282	501	423	721	590	777	1001	ENSONIP00000022350	annexin A6 [Source:ZFIN;Acc:ZDB-GENE-030707-3]	0	ENSDARP00000096118	annexin A6 [Source:ZFIN;Acc:ZDB-GENE-030707-3]	0	ENSORLP00000008863	annexin A6 [Source:ZFIN;Acc:ZDB-GENE-030707-3]	0	sp|P79134|ANXA6_BOVIN	Annexin A6 OS=Bos taurus GN=ANXA6 PE=1 SV=2	0	I3KMK5_ORENI	Annexin OS=Oreochromis niloticus GN=LOC100690555 PE=3 SV=1	0
c166931_g1_i1	30.4775	74.9631	2.45962	1.29844	0.000354588	0.558841	24	23	50	71	90	66			NA			NA			NA			NA			NA
c160664_g1_i1	309.626	466.764	1.50751	0.592166	0.000370177	0.565947	373	267	291	415	497	510	ENSONIP00000017329	phospholipase C-like 1 [Source:ZFIN;Acc:ZDB-GENE-090313-194]	0	ENSDARP00000115360	phospholipase C-like 1 [Source:ZFIN;Acc:ZDB-GENE-090313-194]	0	ENSORLP00000025864	phospholipase C-like 1 [Source:ZFIN;Acc:ZDB-GENE-090313-194]	0	sp|Q15111|PLCL1_HUMAN	Inactive phospholipase C-like protein 1 OS=Homo sapiens GN=PLCL1 PE=1 SV=3	0	I3K884_ORENI	Uncharacterized protein OS=Oreochromis niloticus GN=plcl1 PE=4 SV=1	0
c2062_g1_i1	326.967	201.092	0.615023	-0.701289	0.000367988	0.565947	293	290	431	158	191	270	ENSONIP00000005604	parathyroid hormone 2 receptor [Source:ZFIN;Acc:ZDB-GENE-991123-10]	2e-148	ENSDARP00000009332	parathyroid hormone 2 receptor [Source:ZFIN;Acc:ZDB-GENE-991123-10]	8e-125	ENSORLP00000022689	parathyroid hormone 2 receptor [Source:ZFIN;Acc:ZDB-GENE-991123-10]	1e-136	sp|P49190|PTH2R_HUMAN	Parathyroid hormone 2 receptor OS=Homo sapiens GN=PTH2R PE=1 SV=1	3e-83	I3J9R4_ORENI	Uncharacterized protein OS=Oreochromis niloticus GN=LOC100697139 PE=3 SV=1	2e-149
c38965_g1_i1	40.9342	83.2892	2.03471	1.02482	0.000373855	0.565947	49	30	46	70	82	103	ENSONIP00000006987	DEP domain containing 7 [Source:ZFIN;Acc:ZDB-GENE-060512-176]	0	ENSDARP00000071808	DEP domain containing 7 [Source:ZFIN;Acc:ZDB-GENE-060512-176]	0	ENSORLP00000012283	DEP domain containing 7 [Source:ZFIN;Acc:ZDB-GENE-060512-176]	0	sp|Q1JQ19|DEPD7_DANRE	DEP domain-containing protein 7 OS=Danio rerio GN=depdc7 PE=2 SV=1	0	I3JDP7_ORENI	Uncharacterized protein OS=Oreochromis niloticus GN=LOC100699912 PE=4 SV=1	0
c35477_g1_i1	78.1082	140.843	1.80318	0.850545	0.0003826	0.571665	72	68	102	118	179	134	ENSONIP00000017070	docking protein 1b [Source:ZFIN;Acc:ZDB-GENE-040426-2063]	2e-159	ENSDARP00000068140	docking protein 1b [Source:ZFIN;Acc:ZDB-GENE-040426-2063]	6e-133	ENSORLP00000007415	docking protein 1b [Source:ZFIN;Acc:ZDB-GENE-040426-2063]	3e-149	sp|Q5EA84|DOK1_BOVIN	Docking protein 1 OS=Bos taurus GN=DOK1 PE=2 SV=1	3e-65	I3K7H5_ORENI	Uncharacterized protein OS=Oreochromis niloticus GN=LOC100709192 PE=4 SV=1	2e-163
c151839_g1_i1	27.7449	0	0	#NAME?	0.000387855	0.572086	8	47	29	0	0	0			NA			NA			NA			NA			NA
c35349_g1_i1	30.6478	72.8221	2.37609	1.24859	0.000420497	0.612383	27	19	52	64	87	71	ENSONIP00000026142	Uncharacterized protein [Source:UniProtKB/TrEMBL;Acc:I3KYE5]	3e-74	ENSDARP00000099766	Uncharacterized protein [Source:UniProtKB/TrEMBL;Acc:E7F1U5]	2e-110	ENSORLP00000024052	Uncharacterized protein [Source:UniProtKB/TrEMBL;Acc:H2MYH0]	1e-124	sp|Q9NBX4|RTXE_DROME	Probable RNA-directed DNA polymerase from transposon X-element OS=Drosophila melanogaster GN=X-element\ORF2 PE=3 SV=1	4e-15	H2MYH0_ORYLA	Uncharacterized protein (Fragment) OS=Oryzias latipes PE=4 SV=1	1e-124
c71533_g1_i1	50.9706	101.917	1.99953	0.999664	0.000433126	0.6152	51	49	55	103	84	120			NA			NA			NA			NA			NA
c973_g1_i1	1352.92	3875.65	2.86465	1.51836	0.000428733	0.6152	1086	1065	2133	3941	4987	2725	ENSONIP00000005312	FK506 binding protein 5 [Source:ZFIN;Acc:ZDB-GENE-030616-630]	0	ENSDARP00000038578	FK506 binding protein 5 [Source:ZFIN;Acc:ZDB-GENE-030616-630]	0	ENSORLP00000024908	FK506 binding protein 5 [Source:ZFIN;Acc:ZDB-GENE-030616-630]	0	sp|Q13451|FKBP5_HUMAN	Peptidyl-prolyl cis-trans isomerase FKBP5 OS=Homo sapiens GN=FKBP5 PE=1 SV=2	7e-171	I3J8X2_ORENI	Uncharacterized protein OS=Oreochromis niloticus GN=LOC100711482 PE=4 SV=1	0
c117048_g2_i1	11.5372	34.4052	2.98212	1.57634	0.000499571	0.684235	19	7	8	37	25	41			NA			NA			NA			NA			NA
c152913_g1_i1	162.253	93.027	0.573346	-0.802522	0.000492744	0.684235	175	139	181	74	99	113	ENSONIP00000023276	choline acetyltransferase [Source:ZFIN;Acc:ZDB-GENE-080102-2]	0	ENSDARP00000025508	choline acetyltransferase [Source:ZFIN;Acc:ZDB-GENE-080102-2]	0	ENSORLP00000008722	choline acetyltransferase [Source:ZFIN;Acc:ZDB-GENE-080102-2]	0	sp|B2ZGJ1|CLAT_DANRE	Choline O-acetyltransferase OS=Danio rerio GN=chat PE=2 SV=1	0	I3KQ81_ORENI	Uncharacterized protein OS=Oreochromis niloticus GN=LOC100690211 PE=3 SV=1	0
c30908_g1_i1	4977.3	6798.97	1.366	0.449953	0.00049627	0.684235	5079	4200	6024	6055	7254	7401	ENSONIP00000018796	phosphofructokinase, platelet b [Source:ZFIN;Acc:ZDB-GENE-070912-634]	0	ENSDARP00000029635	phosphofructokinase, platelet a [Source:ZFIN;Acc:ZDB-GENE-091112-22]	0	ENSORLP00000007223	phosphofructokinase, platelet b [Source:ZFIN;Acc:ZDB-GENE-070912-634]	0	sp|Q01813|PFKAP_HUMAN		0	C0HAA0_SALSA	6-phosphofructokinase OS=Salmo salar GN=K6PP PE=2 SV=1	0
c81392_g1_i1	257.138	399.535	1.55378	0.635778	0.000515668	0.689855	215	221	369	336	540	346	ENSONIP00000005878	insulin-like growth factor binding protein 5b [Source:ZFIN;Acc:ZDB-GENE-040319-2]	2e-173	ENSDARP00000105972	insulin-like growth factor binding protein 5b [Source:ZFIN;Acc:ZDB-GENE-040319-2]	6e-149	ENSORLP00000018445	insulin-like growth factor binding protein 5b [Source:ZFIN;Acc:ZDB-GENE-040319-2]	9e-139	sp|Q07079|IBP5_MOUSE	Insulin-like growth factor-binding protein 5 OS=Mus musculus GN=Igfbp5 PE=1 SV=1	1e-94	G3ND72_GASAC	Uncharacterized protein (Fragment) OS=Gasterosteus aculeatus PE=4 SV=1	2e-173
c9558_g1_i1	66.5231	26.6935	0.401267	-1.31737	0.000513276	0.689855	61	41	110	18	32	33	ENSONIP00000021026	growth associated protein 43 [Source:ZFIN;Acc:ZDB-GENE-990415-87]	5e-28	ENSDARP00000002791	growth associated protein 43 [Source:ZFIN;Acc:ZDB-GENE-990415-87]	2e-21	ENSORLP00000019832	growth associated protein 43 [Source:ZFIN;Acc:ZDB-GENE-990415-87]	1e-26	sp|P17691|NEUM_CARAU	Neuromodulin OS=Carassius auratus GN=gap43 PE=2 SV=1	3e-21	H2S5E9_TAKRU	Uncharacterized protein OS=Takifugu rubripes GN=LOC101078611 PE=4 SV=1	7e-30
c1689_g1_i1	78.7777	7.83476	0.099454	-3.32983	0.000527822	0.697999	45	84	119	10	4	9	ENSONIP00000010572	Uncharacterized protein [Source:UniProtKB/TrEMBL;Acc:I3JNX8]	2e-36	ENSDARP00000053152	major histocompatibility complex class I ZBA [Source:ZFIN;Acc:ZDB-GENE-040426-2149]	2e-14	ENSORLP00000008516	Uncharacterized protein [Source:UniProtKB/TrEMBL;Acc:H2LR18]	7e-33	sp|P14431|HA19_MOUSE	H-2 class I histocompatibility antigen, Q9 alpha chain (Fragment) OS=Mus musculus GN=H2-Q9 PE=3 SV=1	2e-12	G9BBU6_DICLA	MHC class Ia antigen (Precursor) OS=Dicentrarchus labrax GN=Dila-UA PE=2 SV=1	2e-42
c43643_g1_i1	2061.56	1461.68	0.709014	-0.496115	0.00055267	0.722553	2139	1873	2269	1096	1758	1658	ENSONIP00000015855	zgc:86599 [Source:ZFIN;Acc:ZDB-GENE-040625-180]	3e-26	ENSDARP00000090311	cytochrome c oxidase subunit Vb 2 [Source:ZFIN;Acc:ZDB-GENE-060825-71]	3e-61	ENSORLP00000017127	cytochrome c oxidase subunit Vb 2 [Source:ZFIN;Acc:ZDB-GENE-060825-71]	9e-63	sp|Q710D6|COX5B_VULVU	Cytochrome c oxidase subunit 5B, mitochondrial OS=Vulpes vulpes GN=COX5B PE=1 SV=1	2e-48	H2V8K8_TAKRU	Uncharacterized protein OS=Takifugu rubripes GN=LOC101067607 PE=4 SV=1	2e-63
c111926_g1_i1	44.2957	11.1305	0.251277	-1.99265	0.000575042	0.733605	46	43	45	13	10	10			NA			NA			NA			NA			NA
c1868_g1_i1	238.17	149.708	0.628578	-0.669837	0.000592797	0.733605	239	194	303	106	179	179	ENSONIP00000023991	HtrA serine peptidase 1b [Source:ZFIN;Acc:ZDB-GENE-080219-7]	0	ENSDARP00000020528	HtrA serine peptidase 1b [Source:ZFIN;Acc:ZDB-GENE-080219-7]	0	ENSORLP00000018769	HtrA serine peptidase 1b [Source:ZFIN;Acc:ZDB-GENE-080219-7]	0	sp|A9JRB3|HTR1B_DANRE	Serine protease HTRA1B OS=Danio rerio GN=htra1b PE=2 SV=1	0	I3KS95_ORENI	Uncharacterized protein OS=Oreochromis niloticus GN=LOC100711666 PE=4 SV=1	0
c77106_g1_i1	56.9963	105.215	1.846	0.884406	0.000582818	0.733605	57	47	72	92	112	117	ENSONIP00000020521	dynein, axonemal, light intermediate chain 1 [Source:ZFIN;Acc:ZDB-GENE-080204-7]	3e-109	ENSDARP00000092673	dynein, axonemal, light intermediate chain 1 [Source:ZFIN;Acc:ZDB-GENE-080204-7]	1e-103	ENSORLP00000018325	dynein, axonemal, light intermediate chain 1 [Source:ZFIN;Acc:ZDB-GENE-080204-7]	1e-66	sp|Q4FZV3|IDLC_RAT	Axonemal dynein light intermediate polypeptide 1 OS=Rattus norvegicus GN=Dnali1 PE=2 SV=1	2e-103	C3KIX0_ANOFI	Axonemal dynein light intermediate polypeptide 1 OS=Anoplopoma fimbria GN=IDLC PE=2 SV=1	8e-116
c78505_g1_i1	1167.22	750.456	0.642946	-0.637231	0.000584519	0.733605	1040	1058	1516	540	690	1095			NA			NA			NA	sp|P38565|MUCB1_XENLA	Integumentary mucin B.1 (Fragment) OS=Xenopus laevis PE=2 SV=1	6e-06			NA
c91302_g1_i1	5.22777	31.6988	6.06354	2.60016	0.000593005	0.733605	1	3	14	27	24	46			NA			NA			NA			NA			NA
c161350_g1_i1	7.41156	0	0	#NAME?	0.00060208	0.735677	6	13	2	0	0	0			NA			NA			NA			NA			NA
c199528_g1_i1	297.653	588.878	1.97841	0.984338	0.000607469	0.735677	264	226	447	478	827	501	ENSONIP00000011871	hepatic and glial cell adhesion molecule [Source:HGNC Symbol;Acc:26361]	0	ENSDARP00000124635	hepatocyte cell adhesion molecule [Source:ZFIN;Acc:ZDB-GENE-050522-198]	3e-113	ENSORLP00000018157	hepatic and glial cell adhesion molecule [Source:HGNC Symbol;Acc:26361]	7e-113	sp|Q14CZ8|HECAM_HUMAN	Hepatocyte cell adhesion molecule OS=Homo sapiens GN=HEPACAM PE=1 SV=1	9e-100	I3JSM6_ORENI	Uncharacterized protein OS=Oreochromis niloticus GN=HEPACAM (1 of 2) PE=4 SV=1	0
c118687_g1_i1	9.47445	0.390903	0.0412587	-4.59916	0.000618935	0.741139	11	10	7	1	0	0			NA			NA			NA			NA			NA
c4089_g1_i1	7.03245	30.5943	4.35044	2.12116	0.000624863	0.741139	7	5	10	35	18	38	ENSONIP00000009592	solute carrier family 45, member 2 [Source:ZFIN;Acc:ZDB-GENE-050208-97]	0	ENSDARP00000038893	solute carrier family 45, member 2 [Source:ZFIN;Acc:ZDB-GENE-050208-97]	0	ENSORLP00000008198	solute carrier family 45, member 2 [Source:ZFIN;Acc:ZDB-GENE-050208-97]	0	sp|P58355|S45A2_MOUSE	Membrane-associated transporter protein OS=Mus musculus GN=Slc45a2 PE=1 SV=1	0	I3JL48_ORENI	Uncharacterized protein OS=Oreochromis niloticus GN=LOC100709724 PE=4 SV=1	0
c153594_g1_i1	2859.44	2055.44	0.718825	-0.476287	0.000667011	0.783058	2637	2875	3215	1775	2130	2373	ENSONIP00000008001	Uncharacterized protein [Source:UniProtKB/TrEMBL;Acc:I3JGL0]	0	ENSDARP00000109107	Uncharacterized protein [Source:UniProtKB/TrEMBL;Acc:E7F0V6]	0	ENSORLP00000005328	Uncharacterized protein [Source:UniProtKB/TrEMBL;Acc:H2LH73]	0	sp|Q96EP0|RNF31_HUMAN	E3 ubiquitin-protein ligase RNF31 OS=Homo sapiens GN=RNF31 PE=1 SV=1	0	G3PPR4_GASAC	Uncharacterized protein (Fragment) OS=Gasterosteus aculeatus PE=4 SV=1	0
c121501_g1_i1	4.69452	42.1478	8.97809	3.16641	0.000690316	0.794208	7	6	0	22	46	65	ENSONIP00000020131	Uncharacterized protein [Source:UniProtKB/TrEMBL;Acc:I3KG86]	1e-60	ENSDARP00000110828	Ral GTPase activating protein, beta subunit (non-catalytic) [Source:ZFIN;Acc:ZDB-GENE-130530-945]	2e-50	ENSORLP00000000957	Ral GTPase activating protein, beta subunit (non-catalytic) [Source:ZFIN;Acc:ZDB-GENE-130530-945]	2e-53	sp|P86410|RLGPB_RAT	Ral GTPase-activating protein subunit beta OS=Rattus norvegicus GN=Ralgapb PE=1 SV=1	2e-46	G3NFV2_GASAC	Uncharacterized protein (Fragment) OS=Gasterosteus aculeatus PE=4 SV=1	5e-76
c20204_g1_i1	68.8134	32.0215	0.465338	-1.10365	0.000689576	0.794208	69	58	85	27	33	38			NA			NA			NA			NA			NA
c72275_g1_i1	558.043	1362.31	2.44122	1.2876	0.000703634	0.801516	486	414	863	1428	1672	984			NA			NA			NA			NA			NA
c154623_g1_i1	3.78748	20.0793	5.3015	2.4064	0.000711749	0.802811	3	3	6	15	24	23			NA			NA			NA			NA			NA
c113267_g1_i1	290.161	139.038	0.479176	-1.06137	0.000724045	0.808751	379	144	376	98	174	159	ENSONIP00000002555	TNNI3 interacting kinase [Source:ZFIN;Acc:ZDB-GENE-081104-399]	0	ENSDARP00000111958	TNNI3 interacting kinase [Source:ZFIN;Acc:ZDB-GENE-081104-399]	0	ENSORLP00000004966	TNNI3 interacting kinase [Source:ZFIN;Acc:ZDB-GENE-081104-399]	0	sp|Q59H18|TNI3K_HUMAN	Serine/threonine-protein kinase TNNI3K OS=Homo sapiens GN=TNNI3K PE=1 SV=3	0	I3J115_ORENI	Uncharacterized protein OS=Oreochromis niloticus GN=tnni3k PE=4 SV=1	0
c114514_g1_i1	6.76727	26.5513	3.92348	1.97213	0.000741074	0.815278	5	7	9	23	37	21			NA			NA			NA			NA			NA
c195172_g1_i1	23.6319	54.8276	2.32007	1.21417	0.000777276	0.815278	22	21	30	39	50	81			NA			NA			NA			NA	Q7T2K7_9LABR	Estrogen receptor beta OS=Halichoeres tenuispinis PE=2 SV=1	7e-06
c197461_g1_i1	1262.36	2033.36	1.61076	0.687744	0.000747262	0.815278	1361	951	1584	1832	2222	2133	ENSONIP00000010659	thyrotroph embryonic factor b [Source:ZFIN;Acc:ZDB-GENE-050522-224]	9e-84	ENSDARP00000057124	thyrotroph embryonic factor a [Source:ZFIN;Acc:ZDB-GENE-990415-264]	6e-73	ENSORLP00000017736	thyrotroph embryonic factor b [Source:ZFIN;Acc:ZDB-GENE-050522-224]	7e-84	sp|Q92172|TEF_CHICK	Transcription factor VBP OS=Gallus gallus GN=TEF PE=1 SV=2	4e-72	H2MGJ8_ORYLA	Uncharacterized protein OS=Oryzias latipes GN=LOC101172818 PE=4 SV=1	1e-83
c29476_g1_i1	604.939	1017	1.68116	0.749455	0.0007611	0.815278	497	528	869	746	1257	1141			NA	ENSDARP00000127245	si:ch73-344o19.1 [Source:ZFIN;Acc:ZDB-GENE-081104-282]	2e-07			NA			NA			NA
c33391_g1_i1	597.959	992.881	1.66045	0.731574	0.000772503	0.815278	559	433	888	859	1170	1002			NA			NA			NA	sp|Q9L7Q2|ZMPB_STRPN	Zinc metalloprotease ZmpB OS=Streptococcus pneumoniae serotype 4 (strain ATCC BAA-334 / TIGR4) GN=zmpB PE=3 SV=2	2e-06			NA
c37814_g1_i1	136.317	79.0992	0.580258	-0.785233	0.000779492	0.815278	127	95	208	67	80	95	ENSONIP00000017568	Uncharacterized protein [Source:UniProtKB/TrEMBL;Acc:I3K8X3]	2e-07			NA			NA			NA			NA
c70699_g1_i1	280.413	408.752	1.45768	0.543673	0.000755528	0.815278	317	245	287	354	444	450			NA			NA			NA			NA			NA
c114066_g1_i1	120.615	57.1239	0.473606	-1.07824	0.000794955	0.82396	91	153	120	44	67	65	ENSONIP00000018822	NDC80 homolog, kinetochore complex component (S. cerevisiae) [Source:ZFIN;Acc:ZDB-GENE-030131-904]	0	ENSDARP00000012236	NDC80 homolog, kinetochore complex component (S. cerevisiae) [Source:ZFIN;Acc:ZDB-GENE-030131-904]	0	ENSORLP00000006880	NDC80 homolog, kinetochore complex component (S. cerevisiae) [Source:ZFIN;Acc:ZDB-GENE-030131-904]	0	sp|Q6DRJ7|NDC80_DANRE	Kinetochore protein NDC80 homolog OS=Danio rerio GN=ndc80 PE=2 SV=1	0	H2SX12_TAKRU	Uncharacterized protein OS=Takifugu rubripes GN=LOC101066737 PE=4 SV=1	0
c112534_g1_i1	160.816	252.71	1.57143	0.652075	0.000802916	0.824781	158	140	197	242	235	288	ENSONIP00000013726	angiopoietin-like 2 [Source:HGNC Symbol;Acc:490]	0	ENSDARP00000121262	angiopoietin-like 2b [Source:ZFIN;Acc:ZDB-GENE-050624-1]	0	ENSORLP00000016737	angiopoietin-like 2a [Source:ZFIN;Acc:ZDB-GENE-080721-15]	0	sp|Q9UKU9|ANGL2_HUMAN	Angiopoietin-related protein 2 OS=Homo sapiens GN=ANGPTL2 PE=2 SV=1	0	I3JXY1_ORENI	Uncharacterized protein OS=Oreochromis niloticus GN=ANGPTL2 (2 of 2) PE=4 SV=1	0
c214279_g1_i1	88.7922	37.9089	0.426939	-1.2279	0.00082046	0.829863	97	57	123	12	34	76			NA			NA			NA			NA			NA
c83444_g1_i1	0	7.53351	Inf	Inf	0.000822289	0.829863	0	0	0	10	4	8	ENSONIP00000014719	tripartite motif containing 29 [Source:HGNC Symbol;Acc:17274]	6e-15			NA	ENSORLP00000008185	tripartite motif containing 29 [Source:HGNC Symbol;Acc:17274]	1e-13			NA	I3K0S4_ORENI	Uncharacterized protein OS=Oreochromis niloticus GN=LOC100703381 PE=4 SV=1	2e-14
c158027_g1_i1	15.9527	2.12542	0.133232	-2.90799	0.000830972	0.831333	15	9	27	0	7	0			NA			NA			NA			NA			NA
c81107_g1_i1	6.95448	27.602	3.96896	1.98876	0.00084916	0.842206	4	10	7	18	34	34	ENSONIP00000020131	Uncharacterized protein [Source:UniProtKB/TrEMBL;Acc:I3KG86]	3e-154	ENSDARP00000110828	Ral GTPase activating protein, beta subunit (non-catalytic) [Source:ZFIN;Acc:ZDB-GENE-130530-945]	6e-115	ENSORLP00000000957	Ral GTPase activating protein, beta subunit (non-catalytic) [Source:ZFIN;Acc:ZDB-GENE-130530-945]	9e-107	sp|P86410|RLGPB_RAT	Ral GTPase-activating protein subunit beta OS=Rattus norvegicus GN=Ralgapb PE=1 SV=1	2e-96	G3NFV2_GASAC	Uncharacterized protein (Fragment) OS=Gasterosteus aculeatus PE=4 SV=1	0
c114107_g1_i1	218.155	123.98	0.56831	-0.81525	0.000862778	0.848398	188	255	215	99	138	144			NA			NA	ENSORLP00000014204	Uncharacterized protein [Source:UniProtKB/TrEMBL;Acc:H2M6V5]	2e-28			NA	G3PFJ8_GASAC	Uncharacterized protein OS=Gasterosteus aculeatus PE=4 SV=1	3e-41
c3811_g1_i1	4957.38	9116.11	1.8389	0.878842	0.000909176	0.886446	4172	3751	7762	5831	10733	11877	ENSONIP00000019172	oxytocin [Source:ZFIN;Acc:ZDB-GENE-030407-1]	1e-82	ENSDARP00000062884	oxytocin [Source:ZFIN;Acc:ZDB-GENE-030407-1]	2e-49	ENSORLP00000004742	oxytocin [Source:ZFIN;Acc:ZDB-GENE-030407-1]	2e-74	sp|O42493|NEUI_TAKRU	Isotocin-neurophysin IT 1 OS=Takifugu rubripes PE=3 SV=1	7e-71	D2XMV3_HALTR	Isotocin ariginine OS=Halichoeres trimaculatus GN=IT PE=2 SV=1	6e-80
c154690_g1_i1	228.584	149.087	0.652221	-0.616568	0.000924313	0.893632	239	175	293	140	156	156			NA			NA			NA			NA			NA
c196984_g1_i1	642.767	446.542	0.694719	-0.525499	0.000950912	0.899973	614	616	735	341	484	552			NA			NA			NA			NA			NA
c2438_g1_i1	63.1017	115.458	1.82971	0.871614	0.000940267	0.899973	39	78	77	112	118	119			NA			NA			NA			NA			NA
c32755_g1_i1	70.8858	240.056	3.38651	1.7598	0.000954339	0.899973	73	59	86	302	252	151	ENSONIP00000008800	guanine nucleotide binding protein (G protein), beta polypeptide 3b [Source:ZFIN;Acc:ZDB-GENE-040426-2280]	2e-43	ENSDARP00000120734	guanine nucleotide binding protein (G protein), beta polypeptide 3b [Source:ZFIN;Acc:ZDB-GENE-040426-2280]	2e-37	ENSORLP00000008043	Oryzias latipes guaninenucleotide-binding protein beta subunit (ol-gb), mRNA. [Source:RefSeq mRNA;Acc:NM_001104851]	3e-44	sp|P17343|GBB1_CAEEL	Guanine nucleotide-binding protein subunit beta-1 OS=Caenorhabditis elegans GN=gpb-1 PE=2 SV=2	2e-30	H2RK05_TAKRU	Uncharacterized protein OS=Takifugu rubripes GN=LOC101069099 PE=4 SV=1	2e-43
c167604_g1_i1	76.1063	36.6215	0.481189	-1.05532	0.000966412	0.903949	77	59	100	35	19	57			NA			NA			NA			NA			NA
c71375_g1_i1	477.871	800.515	1.67517	0.744307	0.000979314	0.90863	474	426	566	577	963	938			NA			NA			NA			NA			NA
c154453_g1_i1	511.26	131.263	0.256745	-1.96159	0.000992479	0.913478	343	307	1024	136	159	99	ENSONIP00000001893	zgc:113232 [Source:ZFIN;Acc:ZDB-GENE-050327-86]	0	ENSDARP00000081780	zgc:113232 [Source:ZFIN;Acc:ZDB-GENE-050327-86]	8e-174	ENSORLP00000019609	zgc:113232 [Source:ZFIN;Acc:ZDB-GENE-050327-86]	0	sp|P12106|CO9A1_CHICK	Collagen alpha-1(IX) chain OS=Gallus gallus GN=COL9A1 PE=1 SV=4	3e-39	H2SZ35_TAKRU	Uncharacterized protein (Fragment) OS=Takifugu rubripes PE=4 SV=1	8e-145
c151453_g1_i1	71.7157	34.8594	0.486078	-1.04074	0.0010103	0.915236	59	67	97	35	38	32	ENSONIP00000013744	ADAM metallopeptidase with thrombospondin type 1 motif, 13 [Source:ZFIN;Acc:ZDB-GENE-070814-7]	0	ENSDARP00000099630	ADAM metallopeptidase with thrombospondin type 1 motif, 13 [Source:ZFIN;Acc:ZDB-GENE-070814-7]	0	ENSORLP00000016862	ADAM metallopeptidase with thrombospondin type 1 motif, 13 [Source:ZFIN;Acc:ZDB-GENE-070814-7]	0	sp|Q76LX8|ATS13_HUMAN	A disintegrin and metalloproteinase with thrombospondin motifs 13 OS=Homo sapiens GN=ADAMTS13 PE=1 SV=1	0	I3JXZ9_ORENI	Uncharacterized protein OS=Oreochromis niloticus PE=4 SV=1	0
c197735_g1_i1	157.981	93.8436	0.594019	-0.751418	0.00100458	0.915236	152	121	220	97	82	103	ENSONIP00000017243	Guanylate cyclase [Source:UniProtKB/TrEMBL;Acc:I3K7Z8]	0	ENSDARP00000125043	natriuretic peptide receptor A/guanylate cyclase A (atrionatriuretic peptide receptor A) [Source:HGNC Symbol;Acc:7943]	3e-141	ENSORLP00000002714	Oryzias latipes membrane guanylyl cyclase (olgc8), mRNA. [Source:RefSeq mRNA;Acc:NM_001104651]	0	sp|P16066|ANPRA_HUMAN	Atrial natriuretic peptide receptor 1 OS=Homo sapiens GN=NPR1 PE=1 SV=1	2e-145	I3K7Z8_ORENI	Guanylate cyclase OS=Oreochromis niloticus GN=LOC100699775 PE=3 SV=1	0
c87342_g1_i1	98.0782	55.6346	0.567247	-0.817952	0.00102641	0.922567	92	101	105	68	56	40			NA			NA			NA			NA			NA
c30893_g1_i1	1587.35	2182.22	1.37475	0.459172	0.0010883	0.963148	1414	1316	2227	1852	2753	2066	ENSONIP00000013041	microtubule associated monooxygenase, calponin and LIM domain containing 3a [Source:ZFIN;Acc:ZDB-GENE-050126-2]	0	ENSDARP00000037651	microtubule associated monooxygenase, calponin and LIM domain containing 3a [Source:ZFIN;Acc:ZDB-GENE-050126-2]	0	ENSORLP00000020116	microtubule associated monooxygenase, calponin and LIM domain containing 3a [Source:ZFIN;Acc:ZDB-GENE-050126-2]	0	sp|F1QH17|MCA3A_DANRE	Protein-methionine sulfoxide oxidase mical3a OS=Danio rerio GN=mical3a PE=2 SV=2	0	I3JVZ6_ORENI	Uncharacterized protein OS=Oreochromis niloticus PE=4 SV=1	0
c3734_g1_i1	3314.07	4405.92	1.32946	0.410837	0.00108548	0.963148	3470	2922	3725	3743	5011	4718	ENSONIP00000023123	phosphoglycerate mutase 1a [Source:ZFIN;Acc:ZDB-GENE-030131-1827]	6e-174	ENSDARP00000006201	phosphoglycerate mutase 1a [Source:ZFIN;Acc:ZDB-GENE-030131-1827]	3e-168	ENSORLP00000009518	phosphoglycerate mutase 1a [Source:ZFIN;Acc:ZDB-GENE-030131-1827]	3e-172	sp|P18669|PGAM1_HUMAN	Phosphoglycerate mutase 1 OS=Homo sapiens GN=PGAM1 PE=1 SV=2	1e-156	G3NXY4_GASAC	Uncharacterized protein OS=Gasterosteus aculeatus PE=3 SV=1	5e-177
c0_g1_i1	4133.73	4208.37	1.01806	0.0258204	0.874578	1	3798	3764	5193	3669	4666	4506	ENSONIP00000026065	Uncharacterized protein [Source:UniProtKB/TrEMBL;Acc:I3KY69]	1e-16	ENSDARP00000109975	Uncharacterized protein [Source:UniProtKB/TrEMBL;Acc:H9GZ09]	1e-12	ENSORLP00000023609	Uncharacterized protein [Source:UniProtKB/TrEMBL;Acc:H2MXE5]	1e-20	sp|P35072|TCB1_CAEBR	Transposable element Tcb1 transposase OS=Caenorhabditis briggsae PE=3 SV=1	7e-12	F6PPQ9_XENTR	Uncharacterized protein (Fragment) OS=Xenopus tropicalis PE=4 SV=1	9e-66
c1_g1_i1	1147.78	1395.89	1.21617	0.282346	0.0517906	1	1088	1023	1427	1314	1473	1444	ENSONIP00000007000	slingshot homolog 2b (Drosophila) [Source:ZFIN;Acc:ZDB-GENE-081205-4]	0	ENSDARP00000102987	slingshot homolog 2b (Drosophila) [Source:ZFIN;Acc:ZDB-GENE-081205-4]	0	ENSORLP00000017433	slingshot homolog 2a (Drosophila) [Source:ZFIN;Acc:ZDB-GENE-030131-3810]	0	sp|Q76I76|SSH2_HUMAN	Protein phosphatase Slingshot homolog 2 OS=Homo sapiens GN=SSH2 PE=1 SV=1	0	M4AID5_XIPMA	Uncharacterized protein OS=Xiphophorus maculatus PE=4 SV=1	0
c10_g1_i1	4743.66	5469.82	1.15308	0.205494	0.135318	1	4408	4274	5954	5090	5994	5511	ENSONIP00000018558	N-myc downstream regulated family member 3b [Source:ZFIN;Acc:ZDB-GENE-030131-5606]	0	ENSDARP00000007759	N-myc downstream regulated family member 3b [Source:ZFIN;Acc:ZDB-GENE-030131-5606]	0	ENSORLP00000023613	N-myc downstream regulated family member 3b [Source:ZFIN;Acc:ZDB-GENE-030131-5606]	0	sp|A7MB28|NDRG3_BOVIN	Protein NDRG3 OS=Bos taurus GN=NDRG3 PE=2 SV=1	3e-173	H2MXE9_ORYLA	Uncharacterized protein OS=Oryzias latipes GN=LOC101163152 PE=4 SV=1	0
c100_g1_i1	2886.71	3006.7	1.04157	0.0587578	0.788926	1	3112	2047	3794	2771	3056	3305	ENSONIP00000000882	erythrocyte membrane protein band 4.1-like 2 [Source:HGNC Symbol;Acc:3379]	0	ENSDARP00000079716	erythrocyte membrane protein band 4.1-like 2 [Source:HGNC Symbol;Acc:3379]	0	ENSORLP00000021472	erythrocyte membrane protein band 4.1-like 2 [Source:HGNC Symbol;Acc:3379]	0	sp|O43491|E41L2_HUMAN	Band 4.1-like protein 2 OS=Homo sapiens GN=EPB41L2 PE=1 SV=1	0	H3D046_TETNG	Uncharacterized protein OS=Tetraodon nigroviridis GN=EPB41L2 PE=4 SV=1	0
c1000_g1_i1	1900.76	1955.6	1.02885	0.0410292	0.821701	1	1748	1659	2482	1702	2040	2227			NA			NA			NA			NA			NA
c100005_g1_i1	1.98491	0.995779	0.501674	-0.995178	0.755604	1	2	2	2	1	1	1			NA			NA			NA			NA			NA
c100006_g1_i1	0.992456	3.5946	3.62192	1.85676	0.252597	1	1	1	1	3	5	3			NA			NA			NA			NA			NA
c100007_g1_i1	1.08484	1.68793	1.55592	0.637765	0.858089	1	1	2	0	2	1	2			NA			NA			NA			NA			NA
c10001_g1_i1	71.5591	60.4376	0.844583	-0.243688	0.503616	1	65	77	75	54	70	60			NA			NA			NA			NA			NA
c100012_g1_i1	0.359996	1.77997	4.94442	2.3058	0.459355	1	1	0	0	3	2	0			NA			NA			NA			NA			NA
c100013_g1_i1	3.60983	2.89529	0.802058	-0.318222	0.917912	1	3	4	4	2	2	5			NA			NA			NA			NA			NA
c100019_g1_i1	1.80014	2.38485	1.32481	0.405791	0.994378	1	2	0	4	3	3	1			NA			NA			NA			NA			NA
c10002_g1_i1	1.80969	1.38907	0.767572	-0.381626	1	1	1	4	0	2	2	0			NA			NA			NA			NA			NA
c100026_g1_i1	1.35488	1.98917	1.46815	0.554003	0.847882	1	1	2	1	2	1	3			NA			NA			NA			NA			NA
c100032_g1_i1	5.50462	5.28253	0.959652	-0.0594163	1	1	7	6	3	5	6	5			NA			NA			NA			NA			NA
c100034_g1_i1	5.49977	9.42938	1.7145	0.777792	0.307492	1	9	4	3	4	14	12			NA			NA			NA			NA			NA
c100047_g1_i1	7.12727	2.29519	0.322029	-1.63474	0.0965542	1	6	7	9	2	3	2			NA			NA			NA			NA			NA
c100049_g1_i1	1.7173	2.41712	1.40751	0.493141	0.777008	1	1	3	1	0	3	5			NA			NA			NA			NA			NA
c10005_g1_i1	3.87744	1.60304	0.413428	-1.27429	0.43254	1	4	3	5	1	3	1			NA			NA			NA			NA			NA
c100053_g1_i1	0.72242	1.77759	2.4606	1.29901	0.691767	1	1	1	0	3	1	1			NA			NA			NA			NA			NA
c100055_g1_i1	0.630032	1.68554	2.67532	1.41971	0.688268	1	1	0	1	2	0	3			NA			NA			NA			NA			NA
c100057_g1_i1	1.98248	1.51577	0.76458	-0.38726	1	1	3	1	2	0	4	1			NA			NA			NA			NA			NA
c100059_g1_i1	5.96687	7.96385	1.33468	0.41649	0.635504	1	1	11	6	8	7	9			NA			NA			NA			NA			NA
c100061_g1_i1	3.06976	3.29574	1.07362	0.102479	0.994067	1	3	4	2	3	6	1			NA			NA			NA			NA			NA
c100062_g1_i1	7.75973	9.44257	1.21687	0.283174	0.805782	1	6	8	10	11	9	8			NA			NA			NA			NA			NA
c100066_g1_i1	3.69509	3.28381	0.888695	-0.170239	0.918428	1	3	2	7	3	1	6			NA			NA			NA			NA			NA
c100068_g1_i1	0	4.51867	Inf	Inf	0.450363	1	0	0	0	0	0	15			NA			NA			NA			NA			NA
c100069_g1_i1	2.6151	1.08305	0.414153	-1.27176	0.363511	1	0	2	7	2	0	1			NA			NA			NA			NA			NA
c10007_g1_i1	3.88715	3.10926	0.799883	-0.322139	0.915011	1	0	7	5	1	3	6			NA			NA			NA			NA			NA
c100070_g1_i1	0.72242	2.08122	2.8809	1.52652	0.734435	1	1	1	0	3	2	1			NA			NA			NA			NA			NA
c100077_g1_i1	1.26492	1.90667	1.50735	0.592011	0.86216	1	0	2	2	1	4	1			NA			NA			NA			NA			NA
c100078_g1_i1	1.80969	4.50311	2.48833	1.31518	0.304438	1	1	4	0	3	7	4			NA			NA			NA			NA			NA
c100079_g1_i1	0	0.602489	Inf	Inf	0.826688	1	0	0	0	0	0	2			NA			NA			NA			NA			NA
c10009_g1_i1	10.2896	18.1499	1.76392	0.818781	0.170149	1	6	12	14	17	24	14	ENSONIP00000026142	Uncharacterized protein [Source:UniProtKB/TrEMBL;Acc:I3KYE5]	5e-19	ENSDARP00000109155	Uncharacterized protein [Source:UniProtKB/TrEMBL;Acc:E7F0R1]	9e-18	ENSORLP00000019543	Uncharacterized protein [Source:UniProtKB/TrEMBL;Acc:H2MLG5]	1e-15			NA	Q9YGS2_TAKRU	Reverse transcriptase-like protein OS=Takifugu rubripes PE=4 SV=1	1e-21
c100093_g1_i1	0	2.11348	Inf	Inf	0.165444	1	0	0	0	0	2	5			NA			NA			NA			NA			NA
c1001_g1_i1	712.378	648.943	0.910953	-0.134552	0.422537	1	609	705	880	476	825	705	ENSONIP00000005887	SH3-domain GRB2-like 1b [Source:ZFIN;Acc:ZDB-GENE-031001-6]	0	ENSDARP00000091264	SH3-domain GRB2-like 1b [Source:ZFIN;Acc:ZDB-GENE-031001-6]	0	ENSORLP00000004787	SH3-domain GRB2-like 1b [Source:ZFIN;Acc:ZDB-GENE-031001-6]	0	sp|Q8AXV0|SH3G1_CHICK	Endophilin-A2 OS=Gallus gallus GN=SH3GL1 PE=1 SV=1	0	M4AF38_XIPMA	Uncharacterized protein OS=Xiphophorus maculatus PE=4 SV=1	0
c100100_g1_i1	1.71002	2.90484	1.69871	0.764444	0.710888	1	4	0	1	2	6	1			NA			NA			NA			NA			NA
c100106_g1_i1	34.1794	24.133	0.706069	-0.502118	0.231681	1	33	28	45	20	20	34			NA			NA			NA			NA			NA
c100108_g1_i1	2.79017	7.35897	2.63747	1.39915	0.251728	1	4	0	5	8	6	8			NA			NA			NA			NA			NA
c10011_g1_i1	23.4473	15.3216	0.653447	-0.613858	0.226619	1	19	19	36	9	23	16			NA			NA			NA			NA			NA
c100111_g1_i1	1.26006	4.19709	3.33085	1.73589	0.28177	1	2	0	2	3	5	5			NA			NA			NA			NA			NA
c100115_g1_i1	0.994884	1.08544	1.09102	0.125677	1	1	0	2	1	2	1	0			NA			NA			NA			NA			NA
c100119_g1_i1	2.80215	3.37824	1.20559	0.269739	0.911963	1	2	5	1	4	3	3			NA			NA			NA			NA			NA
c100123_g1_i1	18.3168	16.0269	0.874986	-0.192669	0.725435	1	16	19	21	17	18	13			NA			NA			NA			NA			NA
c100124_g1_i1	1.26249	0.908507	0.719614	-0.474706	1	1	1	1	2	0	2	1			NA			NA			NA			NA			NA
c100127_g1_i1	8.3045	8.26986	0.995829	-0.00602998	1	1	7	10	8	8	9	8			NA			NA			NA			NA			NA
c100131_g1_i1	3.60497	4.8522	1.34597	0.428649	0.814372	1	5	2	4	7	3	4			NA			NA			NA			NA			NA
c100133_g1_i1	2.88498	3.68426	1.27705	0.352812	0.877958	1	3	2	4	4	5	2			NA			NA			NA			NA			NA
c100134_g1_i1	0.63246	1.89951	3.00337	1.58658	0.570983	1	0	1	1	1	1	4			NA			NA			NA			NA			NA
c100137_g1_i1	0.270036	2.29758	8.5084	3.08889	0.241899	1	0	0	1	2	4	1			NA			NA			NA			NA			NA
c10014_g1_i1	18.5792	63.2183	3.40264	1.76665	0.137412	1	25	16	14	62	51	78			NA			NA			NA			NA			NA
c100148_g1_i1	7.75973	12.5601	1.61863	0.694773	0.36135	1	6	8	10	5	26	9			NA			NA			NA			NA			NA
c100150_g1_i1	2.7049	1.69031	0.624907	-0.678287	0.772032	1	4	2	2	2	2	1			NA			NA			NA			NA			NA
c100158_g1_i1	5.77967	4.49833	0.778302	-0.361597	0.784047	1	2	8	8	3	5	6			NA			NA			NA			NA			NA
c100159_g1_i1	0.902496	0.301244	0.33379	-1.58299	0.751351	1	0	1	2	0	0	1			NA			NA			NA			NA			NA
c10016_g1_i1	14.7191	12.5865	0.855115	-0.225809	0.785427	1	8	20	17	9	13	17			NA			NA			NA			NA			NA
c100162_g1_i1	0.362424	0.995779	2.74755	1.45815	0.753015	1	0	1	0	1	1	1			NA			NA			NA			NA			NA
c100163_g1_i1	4.32269	3.38063	0.782065	-0.35464	0.732212	1	5	1	8	4	4	2			NA			NA			NA			NA			NA
c100164_g1_i1	1.80499	1.29941	0.719898	-0.474136	0.863884	1	0	2	4	1	2	1			NA			NA			NA			NA			NA
c10017_g1_i1	7.9445	15.1279	1.9042	0.929184	0.137443	1	6	10	8	7	17	24			NA			NA			NA			NA			NA
c100173_g1_i1	0.63246	2.41473	3.818	1.93282	0.418803	1	0	1	1	0	2	6			NA			NA			NA			NA			NA
c100175_g1_i1	2.07487	2.502	1.20586	0.27006	0.86818	1	3	2	1	1	1	6			NA			NA			NA			NA			NA
c100176_g1_i1	1.08484	4.88685	4.50466	2.17142	0.159377	1	1	2	0	4	4	7			NA			NA			NA			NA			NA
c100177_g1_i1	0.719992	1.81463	2.52034	1.33362	0.562348	1	2	0	0	0	3	3			NA			NA			NA			NA			NA
c100178_g1_i1	3.60756	2.59405	0.719059	-0.475817	0.735604	1	1	3	8	2	2	4			NA			NA			NA			NA			NA
c100183_g1_i1	1.44014	2.29519	1.59373	0.672403	0.873811	1	1	0	4	2	3	2			NA			NA			NA			NA			NA
c100185_g1_i1	3.15502	4.41822	1.40038	0.485818	0.713144	1	3	2	5	2	9	3			NA			NA			NA			NA			NA
c10019_g1_i1	2.6151	8.92736	3.41377	1.77137	0.138348	1	0	2	7	12	8	6			NA			NA			NA			NA			NA
c100195_g1_i1	5.23004	3.9855	0.76204	-0.392062	0.661602	1	3	4	10	4	5	3			NA			NA			NA			NA			NA
c100196_g1_i1	0.359996	1.38907	3.85857	1.94806	0.621574	1	1	0	0	2	2	0			NA			NA			NA			NA			NA
c100199_g1_i1	0.270036	1.20736	4.47112	2.16064	0.619323	1	0	0	1	0	1	3			NA			NA			NA			NA			NA
c1002_g1_i1	2959.65	3102.9	1.0484	0.0681899	0.623817	1	2811	2700	3589	2789	3306	3349	ENSONIP00000005572	protein tyrosine phosphatase, non-receptor type 4, b [Source:ZFIN;Acc:ZDB-GENE-030131-6259]	0	ENSDARP00000000854	protein tyrosine phosphatase, non-receptor type 4, a [Source:ZFIN;Acc:ZDB-GENE-030616-449]	0	ENSORLP00000025817	protein tyrosine phosphatase, non-receptor type 4, b [Source:ZFIN;Acc:ZDB-GENE-030131-6259]	0	sp|P29074|PTN4_HUMAN	Tyrosine-protein phosphatase non-receptor type 4 OS=Homo sapiens GN=PTPN4 PE=1 SV=1	0	H2SKS8_TAKRU	Tyrosine-protein phosphatase OS=Takifugu rubripes GN=LOC101070327 PE=3 SV=1	0
c100201_g1_i1	7.20767	3.20847	0.445146	-1.16765	0.31961	1	8	3	12	2	7	1			NA			NA			NA			NA			NA
c100202_g1_i1	1.71245	3.19892	1.86804	0.901525	0.577715	1	3	1	1	2	3	5			NA			NA			NA			NA			NA
c100205_g1_i1	2.25738	3.59699	1.59344	0.672142	0.729247	1	1	3	3	3	6	2			NA			NA			NA			NA			NA
c100206_g1_i1	3.24012	0.910893	0.281129	-1.83069	0.449048	1	6	0	4	0	3	0			NA			NA			NA			NA			NA
c100217_g1_i1	4.41265	1.9019	0.43101	-1.21421	0.382672	1	6	1	7	1	2	3			NA			NA			NA			NA			NA
c100218_g1_i1	10.1995	14.1046	1.38288	0.467679	0.445561	1	8	12	11	9	18	17			NA			NA			NA			NA			NA
c10022_g1_i1	11.1946	20.6053	1.84064	0.880209	0.173597	1	2	14	20	21	19	22			NA			NA			NA			NA			NA
c100221_g1_i1	5.68956	4.20425	0.738941	-0.436468	0.763708	1	4	8	5	3	8	2			NA			NA			NA			NA			NA
c100225_g1_i1	0.900068	1.29941	1.44368	0.52975	0.995987	1	1	0	2	1	2	1			NA			NA			NA			NA			NA
c100227_g1_i1	0.992456	1.38668	1.39722	0.482562	0.996778	1	1	1	1	2	1	1			NA			NA			NA			NA			NA
c10023_g1_i1	2.52256	0.303631	0.120366	-3.0545	0.276689	1	3	1	4	0	1	0	ENSONIP00000025015	protein kinase, cAMP-dependent, regulatory, type I, alpha (tissue specific extinguisher 1) b [Source:ZFIN;Acc:ZDB-GENE-050417-238]	3e-44	ENSDARP00000093156	protein kinase, cAMP-dependent, regulatory, type I, alpha (tissue specific extinguisher 1) a [Source:ZFIN;Acc:ZDB-GENE-050116-2]	3e-43	ENSORLP00000004817	protein kinase, cAMP-dependent, regulatory, type I, alpha (tissue specific extinguisher 1) b [Source:ZFIN;Acc:ZDB-GENE-050417-238]	1e-43	sp|P00514|KAP0_BOVIN	cAMP-dependent protein kinase type I-alpha regulatory subunit OS=Bos taurus GN=PRKAR1A PE=1 SV=2	4e-41	I3KV69_ORENI	Uncharacterized protein OS=Oreochromis niloticus GN=LOC100711171 PE=4 SV=1	3e-44
c100231_g1_i1	37.5994	43.2907	1.15137	0.203346	0.690026	1	41	28	47	48	53	28			NA			NA			NA			NA			NA
c100233_g1_i1	2.70749	7.65783	2.82839	1.49998	0.184408	1	0	3	6	8	5	10			NA			NA			NA			NA			NA
c100237_g1_i1	4.59743	6.66444	1.4496	0.535655	0.666802	1	6	3	5	7	5	8			NA			NA			NA			NA			NA
c10024_g1_i1	6.94249	4.10743	0.591636	-0.757218	0.462289	1	6	5	11	2	5	6			NA			NA			NA			NA			NA
c100240_g1_i1	6.03075	8.61418	1.42838	0.514375	0.911721	1	1	0	21	12	3	10			NA			NA			NA			NA			NA
c100243_g1_i1	10.0098	10.3117	1.03015	0.0428593	1	1	10	8	13	14	8	8			NA			NA			NA			NA			NA
c100244_g1_i1	4.59046	1.3843	0.301559	-1.72949	0.305035	1	3	0	13	2	0	2			NA			NA			NA			NA			NA
c100249_g1_i1	0	1.77759	Inf	Inf	0.216949	1	0	0	0	3	1	1			NA			NA			NA			NA			NA
c10025_g1_i1	12.4424	11.9589	0.961139	-0.0571829	0.911346	1	12	9	18	12	16	8			NA			NA			NA			NA			NA
c100253_g1_i1	1.98021	3.16904	1.60035	0.678391	0.894194	1	1	0	6	5	4	0			NA			NA			NA			NA			NA
c100257_g1_i1	5.04754	4.57845	0.907064	-0.140723	0.92641	1	5	3	8	4	1	9			NA			NA			NA			NA			NA
c100261_g1_i1	0.63246	2.08122	3.29067	1.71838	0.591964	1	0	1	1	3	2	1			NA			NA			NA			NA			NA
c100262_g1_i1	0.994884	2.11587	2.12675	1.08865	0.582252	1	0	2	1	0	3	4			NA			NA			NA			NA			NA
c100263_g1_i1	0.992456	1.3843	1.39482	0.480077	0.996686	1	1	1	1	2	0	2			NA			NA			NA			NA			NA
c100266_g1_i1	0.992456	0.998166	1.00575	0.0082758	1	1	1	1	1	1	2	0			NA			NA			NA			NA			NA
c100279_g1_i1	3.43704	4.31901	1.25661	0.329537	0.722906	1	1	7	2	1	5	8			NA			NA			NA			NA			NA
c10028_g1_i1	3.4249	1.77997	0.519716	-0.944206	0.563769	1	6	2	2	3	2	0			NA			NA			NA			NA			NA
c100287_g1_i1	9.65225	8.79111	0.910783	-0.13482	0.775624	1	8	9	13	14	2	9			NA			NA			NA			NA			NA
c100288_g1_i1	1.35245	0.694535	0.513537	-0.961459	0.792527	1	2	1	1	1	1	0			NA			NA			NA			NA			NA
c10029_g1_i1	15.0716	20.7082	1.37399	0.458367	0.416843	1	15	17	13	29	14	17			NA			NA	ENSORLP00000001232	Uncharacterized protein [Source:UniProtKB/TrEMBL;Acc:H2L5Z3]	1e-06			NA			NA
c100298_g1_i1	21.567	22.8958	1.06161	0.0862515	1	1	9	23	37	23	20	26			NA			NA			NA			NA			NA
c1003_g1_i1	1077.54	1125.35	1.04437	0.0626315	0.595757	1	1003	1161	1095	1028	1225	1167	ENSONIP00000011540	Uncharacterized protein [Source:UniProtKB/TrEMBL;Acc:I3JRP6]	0	ENSDARP00000101609	Uncharacterized protein [Source:UniProtKB/TrEMBL;Acc:F1R9J7]	5e-172	ENSORLP00000005096	Uncharacterized protein [Source:UniProtKB/TrEMBL;Acc:H2LGK0]	0	sp|Q8VIJ5|NCOAT_RAT	Bifunctional protein NCOAT OS=Rattus norvegicus GN=Mgea5 PE=1 SV=1	1e-114	I3JRP6_ORENI	Uncharacterized protein OS=Oreochromis niloticus PE=4 SV=1	0
c10030_g1_i1	2.34264	3.08177	1.31551	0.395626	0.993129	1	1	1	6	4	5	0			NA			NA			NA			NA			NA
c100301_g1_i1	3.60983	2.76859	0.766959	-0.382778	0.802743	1	3	4	4	4	0	4			NA			NA			NA			NA			NA
c100302_g1_i1	9.66439	11.8095	1.22196	0.289192	0.651683	1	3	14	13	7	15	15			NA			NA			NA			NA			NA
c100305_g1_i1	2.17212	1.21452	0.559143	-0.83871	0.884085	1	1	5	0	0	4	0			NA			NA			NA			NA			NA
c100306_g1_i1	2.16499	1.3843	0.639401	-0.645207	0.753571	1	1	2	4	2	0	2	ENSONIP00000025283	Uncharacterized protein [Source:UniProtKB/TrEMBL;Acc:I3KVY7]	8e-09			NA			NA			NA	Q05K88_ORYLA	Adrenomedullin 5 OS=Oryzias latipes GN=AM5 PE=2 SV=1	5e-08
c100307_g1_i1	1.80484	2.12064	1.17498	0.232634	0.844919	1	3	2	0	0	5	2			NA			NA			NA			NA			NA
c10031_g1_i1	1.80726	0.781807	0.432591	-1.20892	0.685339	1	2	3	0	2	0	0	ENSONIP00000025951	Uncharacterized protein [Source:UniProtKB/TrEMBL;Acc:I3KXV5]	1e-07	ENSDARP00000099766	Uncharacterized protein [Source:UniProtKB/TrEMBL;Acc:E7F1U5]	2e-09	ENSORLP00000006129	Uncharacterized protein [Source:UniProtKB/TrEMBL;Acc:H2LJE1]	9e-11			NA	E7BKJ3_RHIDE	CR1-3 OS=Rhigophila dearborni GN=CR1-3 PE=4 SV=1	5e-11
c100312_g1_i1	9.91971	13.7735	1.3885	0.473528	0.483533	1	12	8	10	12	19	11			NA			NA			NA			NA			NA
c100314_g1_i1	5.68956	3.46551	0.609101	-0.715247	0.497302	1	4	8	5	5	2	3			NA			NA			NA			NA			NA
c100323_g1_i1	3.43704	1.511	0.439622	-1.18567	0.558214	1	1	7	2	0	2	3			NA			NA			NA			NA			NA
c100329_g1_i1	0.270036	1.59588	5.90988	2.56313	0.494673	1	0	0	1	1	0	4			NA			NA			NA			NA			NA
c10033_g1_i1	223.181	266.029	1.19199	0.25337	0.161181	1	190	211	290	204	301	315	ENSONIP00000014682	calcium channel, voltage-dependent, L type, alpha 1C subunit [Source:ZFIN;Acc:ZDB-GENE-020129-1]	0	ENSDARP00000031067	calcium channel, voltage-dependent, L type, alpha 1C subunit [Source:ZFIN;Acc:ZDB-GENE-020129-1]	0	ENSORLP00000017938	calcium channel, voltage-dependent, L type, alpha 1C subunit [Source:ZFIN;Acc:ZDB-GENE-020129-1]	0	sp|P15381|CAC1C_RABIT	Voltage-dependent L-type calcium channel subunit alpha-1C OS=Oryctolagus cuniculus GN=CACNA1C PE=1 SV=1	2e-176	Q4SQ58_TETNG	Chromosome 19 SCAF14535, whole genome shotgun sequence. (Fragment) OS=Tetraodon nigroviridis GN=GSTENG00014510001 PE=4 SV=1	0
c100330_g1_i1	0.994884	1.81463	1.82396	0.867073	0.716023	1	0	2	1	0	3	3			NA			NA			NA			NA			NA
c100331_g1_i1	5.76511	1.81701	0.315174	-1.66578	0.206305	1	8	2	8	0	4	2			NA			NA			NA			NA			NA
c100337_g1_i1	0	0.781807	Inf	Inf	0.626386	1	0	0	0	2	0	0			NA			NA			NA			NA			NA
c100340_g1_i1	2.88741	1.68793	0.584582	-0.774523	0.685653	1	2	3	4	2	1	2			NA			NA			NA			NA			NA
c100342_g1_i1	3.51259	3.07938	0.876671	-0.189892	0.91703	1	5	1	5	4	4	1			NA			NA			NA			NA			NA
c100348_g1_i1	1.80014	0.903733	0.502036	-0.994137	0.689546	1	2	0	4	0	0	3			NA			NA			NA			NA			NA
c100349_g1_i1	0.900068	1.47395	1.6376	0.711586	0.996452	1	1	0	2	3	0	1			NA			NA			NA			NA			NA
c10035_g1_i1	397.555	391.427	0.984585	-0.0224117	0.887958	1	366	375	481	345	465	383	ENSONIP00000003795	RAS-like, family 11, member B [Source:ZFIN;Acc:ZDB-GENE-040426-793]	7e-140	ENSDARP00000003188	RAS-like, family 11, member B [Source:ZFIN;Acc:ZDB-GENE-040426-793]	3e-116	ENSORLP00000000573	RAS-like, family 11, member B [Source:ZFIN;Acc:ZDB-GENE-040426-793]	2e-137	sp|Q6P0U3|RSLBB_DANRE	Ras-like protein family member 11B OS=Danio rerio GN=rasl11b PE=2 SV=1	3e-115	M4AIR3_XIPMA	Uncharacterized protein OS=Xiphophorus maculatus PE=4 SV=1	1e-152
c100351_g1_i1	1.5301	2.11826	1.38439	0.469251	0.879325	1	2	0	3	0	4	3			NA			NA			NA			NA			NA
c100356_g1_i1	2.25495	3.89823	1.72874	0.789725	0.618579	1	2	2	3	3	6	3			NA			NA			NA			NA			NA
c100357_g1_i1	1.98021	3.89346	1.96618	0.975396	0.605082	1	1	0	6	3	4	5			NA			NA			NA			NA			NA
c100358_g1_i1	2.34248	3.50255	1.49523	0.58037	0.696791	1	4	1	2	2	4	5			NA			NA			NA			NA			NA
c100359_g1_i1	3.96982	2.68371	0.676026	-0.564849	0.724021	1	4	4	4	3	2	3			NA			NA			NA			NA			NA
c10037_g1_i1	25.7019	22.8085	0.887423	-0.172305	0.704872	1	27	21	31	22	21	26			NA			NA			NA			NA			NA
c100371_g1_i1	1.44257	0.993392	0.688628	-0.538204	0.86796	1	0	1	4	1	0	2			NA			NA			NA			NA			NA
c100376_g1_i1	0.810108	0	0	#NAME?	0.525124	1	0	0	3	0	0	0			NA			NA			NA			NA			NA
c100377_g1_i1	5.04754	3.89584	0.77183	-0.373645	0.760128	1	5	3	8	3	5	4			NA			NA			NA			NA			NA
c100381_g1_i1	4.60471	6.84853	1.48729	0.572683	0.659977	1	3	6	5	9	7	4			NA			NA			NA			NA			NA
c100383_g1_i1	1.71002	0.602489	0.352328	-1.50501	0.679475	1	4	0	1	0	0	2			NA			NA			NA			NA			NA
c100384_g1_i1	16.694	12.8028	0.766916	-0.38286	0.656225	1	20	18	11	8	15	17			NA			NA			NA			NA			NA
c100385_g1_i1	0.359996	9.77259	27.1464	4.76269	0.519708	1	1	0	0	25	0	0			NA			NA			NA			NA			NA
c100387_g1_i1	2.4326	2.29042	0.941552	-0.0868875	1	1	2	1	5	2	1	4			NA			NA			NA			NA			NA
c10039_g1_i1	6.76226	8.74804	1.29366	0.371454	0.6816	1	10	5	5	10	8	8			NA			NA			NA			NA			NA
c100395_g1_i1	0	7.85861	Inf	Inf	0.0366958	1	0	0	0	0	11	15			NA			NA			NA			NA			NA
c100398_g1_i1	1.71488	0.993392	0.579279	-0.787669	0.848061	1	2	2	1	1	0	2			NA			NA			NA			NA			NA
c1004_g1_i1	464.673	431.257	0.928087	-0.107667	0.434694	1	463	364	615	386	467	460			NA			NA			NA			NA			NA
c10040_g1_i1	89.6592	98.9192	1.10328	0.141798	0.564793	1	100	81	90	99	114	85			NA			NA			NA			NA			NA
c100406_g1_i1	1.44241	0.781807	0.542013	-0.883599	0.814787	1	3	1	0	2	0	0			NA			NA			NA			NA			NA
c100414_g1_i1	0	0.301244	Inf	Inf	1	1	0	0	0	0	0	1			NA			NA			NA			NA			NA
c100416_g1_i1	2.52013	1.90667	0.756577	-0.402441	0.88866	1	4	0	4	1	4	1			NA			NA			NA			NA			NA
c100419_g1_i1	3.96967	5.38173	1.35571	0.439052	0.652886	1	7	4	0	6	10	0			NA			NA			NA			NA			NA
c10042_g1_i1	2.07244	1.38907	0.670256	-0.577215	0.86421	1	4	1	1	2	2	0			NA			NA			NA			NA			NA
c100432_g1_i1	2.9798	1.511	0.50708	-0.979714	0.649313	1	2	4	3	0	2	3			NA			NA			NA			NA			NA
c100433_g1_i1	2.07017	0.998166	0.482165	-1.0524	0.628319	1	2	0	5	1	2	0			NA			NA			NA			NA			NA
c10044_g1_i1	18.4022	16.682	0.906524	-0.141583	0.702161	1	13	17	28	21	16	12			NA			NA			NA			NA			NA
c100447_g1_i1	4.32982	5.98183	1.38154	0.46628	0.678342	1	5	4	4	6	9	3			NA			NA			NA			NA			NA
c100448_g1_i1	6.30988	3.50971	0.556225	-0.846259	0.490714	1	9	4	6	2	7	2			NA			NA			NA			NA			NA
c100449_g1_i1	10.4548	5.67104	0.542436	-0.882475	0.317658	1	17	6	8	6	5	6			NA			NA			NA			NA			NA
c100453_g1_i1	2.79745	0.90612	0.323909	-1.62634	0.457046	1	1	3	5	0	1	2	ENSONIP00000020170	tachykinin receptor 1b [Source:ZFIN;Acc:ZDB-GENE-091117-17]	3e-49	ENSDARP00000051515	tachykinin receptor 1a [Source:ZFIN;Acc:ZDB-GENE-060526-185]	1e-47	ENSORLP00000001534	Uncharacterized protein [Source:UniProtKB/TrEMBL;Acc:H2L6S7]	1e-55	sp|Q5DUB1|NK1R_MERUN	Substance-P receptor OS=Meriones unguiculatus GN=TACR1 PE=2 SV=1	1e-37	H2VEP4_TAKRU	Uncharacterized protein OS=Takifugu rubripes GN=TACR1 (1 of 2) PE=3 SV=1	7e-60
c100457_g1_i1	0	1.77997	Inf	Inf	0.210486	1	0	0	0	3	2	0			NA			NA			NA			NA			NA
c10046_g1_i1	55.4365	56.6265	1.02147	0.0306431	0.84622	1	38	72	58	38	84	54			NA			NA			NA			NA			NA
c100465_g1_i1	2.25495	0.390903	0.173354	-2.52821	0.269645	1	2	2	3	1	0	0			NA			NA			NA			NA			NA
c100467_g1_i1	2.53211	1.59827	0.6312	-0.663832	0.897101	1	2	5	0	1	1	3			NA			NA			NA			NA			NA
c100468_g1_i1	2.34491	1.47634	0.629595	-0.667505	0.769771	1	3	2	2	3	1	0			NA			NA			NA			NA			NA
c10047_g1_i1	9.57412	5.27775	0.551252	-0.859216	0.368293	1	8	14	6	5	4	7			NA			NA			NA			NA			NA
c100473_g1_i1	2.52256	1.29941	0.515116	-0.95703	0.650436	1	3	1	4	1	2	1			NA			NA			NA			NA			NA
c100476_g1_i1	6.21765	4.88685	0.785965	-0.347464	0.724188	1	6	3	11	4	4	7	ENSONIP00000018681	proteasome (prosome, macropain) 26S subunit, non-ATPase, 7 (Mov34 homolog) [Source:ZFIN;Acc:ZDB-GENE-030131-5541]	3e-09	ENSDARP00000089001	proteasome (prosome, macropain) 26S subunit, non-ATPase, 7 (Mov34 homolog) [Source:ZFIN;Acc:ZDB-GENE-030131-5541]	1e-08	ENSORLP00000013054	proteasome (prosome, macropain) 26S subunit, non-ATPase, 7 (Mov34 homolog) [Source:ZFIN;Acc:ZDB-GENE-030131-5541]	2e-09	sp|P26516|PSMD7_MOUSE	26S proteasome non-ATPase regulatory subunit 7 OS=Mus musculus GN=Psmd7 PE=1 SV=2	2e-07	Q4JI08_ICTPU	Proteasome-macropain (Fragment) OS=Ictalurus punctatus PE=2 SV=1	4e-08
c100479_g1_i1	1.80484	1.9019	1.05378	0.0755726	0.995008	1	3	2	0	1	2	3			NA			NA			NA			NA			NA
c10048_g1_i1	69.1717	87.681	1.26758	0.342082	0.224312	1	56	57	105	68	104	98			NA			NA			NA			NA			NA
c100480_g1_i1	1.89495	2.80802	1.48184	0.567391	0.814739	1	1	2	3	1	3	5			NA			NA			NA			NA			NA
c100481_g1_i1	2.16499	2.42189	1.11866	0.161773	0.99329	1	1	2	4	0	5	3			NA			NA			NA			NA			NA
c100485_g1_i1	2.43745	1.38668	0.568907	-0.813736	0.690532	1	0	3	5	2	1	1			NA			NA			NA			NA			NA
c100487_g1_i1	5.22519	7.42828	1.42163	0.507544	0.639113	1	5	2	10	2	8	14			NA			NA			NA			NA			NA
c10049_g1_i1	2.16499	1.38907	0.641606	-0.640241	0.743509	1	1	2	4	2	2	0			NA			NA			NA			NA			NA
c100490_g1_i1	1.8901	4.24971	2.24841	1.1689	0.48921	1	3	0	3	7	3	2			NA			NA			NA			NA			NA
c100493_g1_i1	2.25738	3.077	1.36309	0.446876	0.875698	1	1	3	3	4	3	2			NA			NA			NA			NA			NA
c100499_g1_i1	7.7526	8.87713	1.14505	0.195412	0.930263	1	6	5	14	8	11	8			NA			NA			NA			NA			NA
c1005_g1_i1	10.6376	16.9473	1.59316	0.671888	0.812605	1	9	7	18	17	25	9	ENSONIP00000005893	angiopoietin 2b [Source:ZFIN;Acc:ZDB-GENE-010817-2]	0	ENSDARP00000070502	angiopoietin 2b [Source:ZFIN;Acc:ZDB-GENE-010817-2]	0	ENSORLP00000006800	angiopoietin 2b [Source:ZFIN;Acc:ZDB-GENE-010817-2]	0	sp|O15123|ANGP2_HUMAN	Angiopoietin-2 OS=Homo sapiens GN=ANGPT2 PE=1 SV=1	2e-171	I3JAK3_ORENI	Uncharacterized protein OS=Oreochromis niloticus GN=LOC100709172 PE=4 SV=1	0
c100500_g1_i1	3.06247	2.29519	0.749456	-0.416084	0.892017	1	6	1	2	2	3	2			NA			NA			NA			NA			NA
c100501_g1_i1	15.9477	13.6492	0.855872	-0.224533	0.659643	1	20	7	23	14	18	9			NA			NA			NA			NA			NA
c100506_g1_i1	3.60756	9.22383	2.55681	1.35434	0.188755	1	1	3	8	12	6	9			NA			NA			NA			NA			NA
c100507_g1_i1	42.8583	44.3917	1.03578	0.0507148	0.949232	1	38	44	49	47	47	39			NA			NA			NA			NA			NA
c100508_g1_i1	0.72242	0.995779	1.37839	0.462988	0.997112	1	1	1	0	1	1	1			NA			NA			NA			NA			NA
c10051_g1_i1	51.3565	35.7571	0.696253	-0.522316	0.279592	1	56	60	35	28	46	36	ENSONIP00000004752	kinesin family member 5B, b [Source:ZFIN;Acc:ZDB-GENE-070629-4]	5e-104	ENSDARP00000079237	kinesin family member 5B, b [Source:ZFIN;Acc:ZDB-GENE-070629-4]	9e-87	ENSORLP00000005445	kinesin family member 5B, b [Source:ZFIN;Acc:ZDB-GENE-070629-4]	8e-95	sp|Q2PQA9|KINH_RAT	Kinesin-1 heavy chain OS=Rattus norvegicus GN=Kif5b PE=1 SV=1	1e-87	I3J7B2_ORENI	Uncharacterized protein OS=Oreochromis niloticus GN=LOC100706139 PE=3 SV=1	5e-107
c100510_g1_i1	1.89025	1.99156	1.05359	0.0753185	1	1	0	0	7	2	2	2	ENSONIP00000004999	GA repeat binding protein, beta 2a [Source:ZFIN;Acc:ZDB-GENE-030131-5733]	5e-35	ENSDARP00000027821	GA repeat binding protein, beta 2a [Source:ZFIN;Acc:ZDB-GENE-030131-5733]	2e-30	ENSORLP00000001632	GA repeat binding protein, beta 2a [Source:ZFIN;Acc:ZDB-GENE-030131-5733]	5e-34	sp|P81069|GABP2_MOUSE	GA-binding protein subunit beta-2 OS=Mus musculus GN=Gabpb2 PE=2 SV=2	8e-23	H2SG03_TAKRU	Uncharacterized protein OS=Takifugu rubripes GN=LOC101073834 PE=4 SV=1	8e-36
c100511_g1_i1	3.78975	1.68793	0.445393	-1.16685	0.44323	1	5	4	2	2	1	2			NA			NA			NA			NA			NA
c100513_g1_i1	0.902496	0.90612	1.00402	0.00578156	1	1	0	1	2	0	1	2			NA			NA			NA			NA			NA
c100521_g1_i1	2.70733	2.0836	0.769615	-0.377791	0.887641	1	3	3	2	3	3	0			NA			NA			NA			NA			NA
c10053_g1_i1	0.270036	4.06562	15.0558	3.91225	0.0490765	1	0	0	1	5	1	6			NA			NA			NA			NA			NA
c100530_g1_i1	1.89252	3.38063	1.78631	0.836979	0.654486	1	2	1	3	4	4	2			NA			NA			NA			NA			NA
c100537_g1_i1	2.16742	2.46973	1.13948	0.18838	1	1	0	3	4	4	1	2			NA			NA			NA			NA			NA
c100538_g1_i1	2.07973	1.29464	0.622503	-0.683847	0.88863	1	1	4	1	1	0	3			NA			NA			NA			NA			NA
c10054_g1_i1	1.26492	3.28619	2.59795	1.37737	0.520186	1	0	2	2	3	2	5			NA			NA			NA			NA			NA
c100540_g1_i1	1.35731	2.98972	2.20269	1.13926	0.565598	1	0	3	1	3	4	2			NA			NA			NA			NA			NA
c100541_g1_i1	3.61468	5.9974	1.65918	0.730467	0.523927	1	1	6	4	3	2	14			NA			NA			NA			NA			NA
c100542_g1_i1	2.97737	3.77153	1.26673	0.341112	0.903174	1	3	3	3	5	4	2			NA			NA			NA			NA			NA
c100545_g1_i1	0.362424	1.69031	4.66391	2.22154	0.47175	1	0	1	0	2	2	1			NA			NA			NA			NA			NA
c100548_g1_i1	0.724848	1.21214	1.67227	0.741804	0.811096	1	0	2	0	0	3	1			NA			NA			NA			NA			NA
c10055_g1_i1	9.207	9.39473	1.02039	0.0291208	0.987619	1	7	11	10	7	13	9			NA			NA			NA			NA			NA
c100558_g1_i1	2.52741	0.908507	0.359461	-1.47609	0.529558	1	1	3	4	0	2	1			NA			NA			NA			NA			NA
c10056_g1_i1	3.06733	4.28675	1.39755	0.482901	0.71182	1	4	3	2	4	5	4			NA			NA			NA			NA			NA
c100563_g1_i1	1.98248	1.29941	0.655445	-0.609453	0.870342	1	3	1	2	1	2	1			NA			NA			NA			NA			NA
c100564_g1_i1	1.08242	1.21214	1.11984	0.163298	0.997293	1	2	1	0	0	3	1			NA			NA			NA			NA			NA
c100567_g1_i1	1.80241	2.38246	1.32182	0.402527	0.871435	1	4	1	0	3	2	2			NA			NA			NA			NA			NA
c100568_g1_i1	10.1948	7.09238	0.695689	-0.523485	0.52931	1	7	10	15	5	7	10			NA			NA			NA			NA			NA
c10057_g1_i1	10.7298	11.4365	1.06586	0.0920228	0.986979	1	12	8	13	13	12	9			NA			NA			NA			NA			NA
c100573_g1_i1	3.42991	5.15821	1.50389	0.588701	0.728507	1	1	4	6	7	5	3			NA			NA			NA			NA			NA
c100578_g1_i1	4.23743	1.81701	0.4288	-1.22162	0.486317	1	5	3	5	0	4	2			NA			NA			NA			NA			NA
c10058_g1_i1	2.07973	0.90612	0.435692	-1.19862	0.691712	1	1	4	1	0	1	2			NA			NA			NA			NA			NA
c100583_g1_i1	6.77213	3.68187	0.54368	-0.87917	0.376905	1	3	9	9	4	4	3			NA			NA			NA			NA			NA
c100584_g1_i1	2.52498	1.38907	0.55013	-0.862156	0.641994	1	2	2	4	2	2	0			NA			NA			NA			NA			NA
c100586_g1_i1	1.26492	1.59827	1.26353	0.337463	0.996451	1	0	2	2	1	1	3	ENSONIP00000004779	nucleolar complex associated 4 homolog (S. cerevisiae) [Source:ZFIN;Acc:ZDB-GENE-050522-98]	2e-16	ENSDARP00000067000	nucleolar complex associated 4 homolog (S. cerevisiae) [Source:ZFIN;Acc:ZDB-GENE-050522-98]	4e-13			NA	sp|Q4VBT2|NOC4L_DANRE	Nucleolar complex protein 4 homolog OS=Danio rerio GN=noc4l PE=2 SV=1	5e-13	M3ZFI1_XIPMA	Uncharacterized protein OS=Xiphophorus maculatus PE=4 SV=1	1e-16
c1006_g1_i1	608.038	553.829	0.910847	-0.134719	0.40766	1	588	546	735	448	648	604	ENSONIP00000009611	transmembrane protein 222b [Source:ZFIN;Acc:ZDB-GENE-090303-4]	3e-121	ENSDARP00000120399	transmembrane protein 222b [Source:ZFIN;Acc:ZDB-GENE-090303-4]	3e-113	ENSORLP00000005627	transmembrane protein 222a [Source:ZFIN;Acc:ZDB-GENE-050306-17]	2e-84	sp|Q9H0R3|TM222_HUMAN	Transmembrane protein 222 OS=Homo sapiens GN=TMEM222 PE=1 SV=2	1e-90	H2RXY5_TAKRU	Uncharacterized protein (Fragment) OS=Takifugu rubripes GN=LOC101061151 PE=4 SV=1	7e-120
c10060_g1_i1	4.24456	3.68426	0.867995	-0.204241	1	1	5	6	1	4	5	2			NA			NA			NA			NA			NA
c100600_g1_i1	13.3542	12.8949	0.965609	-0.050489	0.986539	1	17	14	8	9	16	15			NA			NA			NA			NA			NA
c100605_g1_i1	9.7495	13.2583	1.3599	0.443497	0.516924	1	6	12	12	13	18	9			NA			NA			NA			NA			NA
c100606_g1_i1	3.15032	3.02199	0.959266	-0.0599977	1	1	2	0	9	0	4	6	ENSONIP00000026359	5-hydroxytryptamine (serotonin) receptor 1A b [Source:ZFIN;Acc:ZDB-GENE-090409-2]	8e-100	ENSDARP00000074150	5-hydroxytryptamine (serotonin) receptor 1A b [Source:ZFIN;Acc:ZDB-GENE-090409-2]	1e-81	ENSORLP00000005281	5-hydroxytryptamine (serotonin) receptor 1A a [Source:ZFIN;Acc:ZDB-GENE-071203-1]	6e-79	sp|O42384|5H1AB_TAKRU	5-hydroxytryptamine receptor 1A-beta OS=Takifugu rubripes GN=htr1a-B PE=3 SV=1	8e-97	I3KZ12_ORENI	Uncharacterized protein OS=Oreochromis niloticus GN=LOC100704763 PE=3 SV=1	1e-100
c10061_g1_i1	1.26249	0.602489	0.477222	-1.06727	0.807596	1	1	1	2	0	0	2			NA			NA			NA			NA			NA
c100617_g1_i1	2.16256	2.17088	1.00385	0.00553681	1	1	2	1	4	4	2	0			NA			NA			NA			NA			NA
c100618_g1_i1	5.95474	4.02016	0.675119	-0.566786	0.687899	1	6	6	6	1	6	6			NA			NA			NA			NA			NA
c100619_g1_i1	4.95515	6.09899	1.23084	0.29964	0.84649	1	5	2	9	4	7	8			NA			NA			NA			NA	U5KCB1_CHICK	Neuronal PAS domain protein 3 isoform 1 OS=Gallus gallus GN=NPAS3 PE=2 SV=1	5e-06
c10062_g1_i1	2.61737	2.07644	0.793332	-0.334004	0.88254	1	2	3	3	3	0	3			NA			NA			NA			NA			NA
c100621_g1_i1	1.44484	2.59882	1.79869	0.846947	0.617268	1	2	2	0	2	4	2			NA			NA			NA			NA			NA
c100623_g1_i1	50.7626	59.0689	1.16363	0.218633	0.571283	1	40	37	85	49	63	69			NA			NA			NA			NA			NA
c100628_g1_i1	3.15032	1.511	0.479633	-1.06	0.478453	1	2	0	9	0	2	3			NA			NA			NA			NA			NA
c10063_g1_i1	1.71245	0.908507	0.530531	-0.914492	0.85414	1	3	1	1	0	2	1			NA			NA			NA			NA			NA
c100633_g1_i1	1.26249	1.29702	1.02735	0.0389301	1	1	1	1	2	1	1	2			NA			NA			NA			NA			NA
c100634_g1_i1	0	1.38668	Inf	Inf	0.313262	1	0	0	0	2	1	1			NA			NA			NA			NA			NA
c10064_g1_i1	2.43244	2.07883	0.854627	-0.226633	1	1	5	1	1	3	1	2			NA			NA			NA			NA			NA
c100647_g1_i1	1.08242	0.301244	0.278307	-1.84525	0.751127	1	2	1	0	0	0	1			NA			NA			NA			NA			NA
c100649_g1_i1	6.13481	9.04451	1.47429	0.560023	0.543948	1	5	6	8	10	6	11			NA			NA			NA			NA			NA
c10065_g1_i1	12.9071	8.9644	0.694532	-0.525886	0.392364	1	5	15	21	9	10	8			NA			NA			NA			NA			NA
c100650_g1_i1	4.69467	7.69964	1.64008	0.713767	0.413706	1	4	6	4	5	9	10			NA			NA			NA			NA			NA
c100653_g1_i1	2.34734	1.38668	0.590747	-0.759387	0.738753	1	2	3	2	2	1	1			NA			NA			NA			NA			NA
c100654_g1_i1	3.51744	5.49888	1.56332	0.644613	0.605403	1	3	3	5	4	8	5			NA			NA			NA			NA			NA
c100655_g1_i1	25.4584	10.4371	0.409966	-1.28642	0.0153144	1	19	32	26	5	20	8			NA			NA			NA			NA			NA
c100662_g1_i1	0.359996	4.33333	12.0372	3.58942	0.193791	1	1	0	0	1	11	2			NA			NA			NA			NA			NA
c100665_g1_i1	4.32497	2.81757	0.651465	-0.61824	0.749795	1	7	2	4	1	7	1			NA			NA			NA			NA			NA
c100669_g1_i1	1.26249	3.11404	2.46658	1.30251	0.479497	1	1	1	2	1	5	4			NA			NA			NA			NA			NA
c10067_g1_i1	4.32739	5.2873	1.22182	0.289033	0.825436	1	6	3	4	5	8	3			NA			NA			NA			NA			NA
c100677_g1_i1	2.70733	3.90062	1.44076	0.52683	0.682422	1	3	3	2	3	7	2			NA			NA			NA			NA			NA
c100679_g1_i1	0.630032	2.20553	3.50066	1.80763	0.4587	1	1	0	1	1	3	3			NA			NA			NA			NA			NA
c100681_g1_i1	1.1701	1.20736	1.03184	0.0452239	1	1	1	0	3	0	1	3			NA			NA			NA			NA			NA
c100689_g1_i1	4.41766	4.37641	0.990661	-0.0135373	0.930058	1	1	3	11	5	5	3			NA			NA			NA			NA			NA
c100698_g1_i1	4.32755	3.99266	0.922615	-0.116199	0.927811	1	3	3	8	4	8	0			NA			NA			NA			NA			NA
c100699_g1_i1	0.992456	2.29042	2.30783	1.20653	0.593832	1	1	1	1	2	1	4			NA			NA			NA			NA			NA
c1007_g1_i1	8.78101	2.20076	0.250627	-1.99639	0.518522	1	1	21	3	1	1	5	ENSONIP00000008490	zgc:174945 [Source:ZFIN;Acc:ZDB-GENE-080204-80]	2e-17	ENSDARP00000094326	zgc:174945 [Source:ZFIN;Acc:ZDB-GENE-080204-80]	7e-06			NA			NA	M4AFT4_XIPMA	Uncharacterized protein OS=Xiphophorus maculatus PE=4 SV=1	3e-19
c10071_g1_i1	155.028	148.712	0.959257	-0.0600115	0.910392	1	177	129	165	112	167	180			NA			NA			NA			NA			NA
c100716_g1_i1	3.06991	1.99633	0.650289	-0.620846	0.698935	1	0	4	6	2	4	0			NA			NA			NA			NA			NA
c100717_g1_i1	0.810108	5.2981	6.54	2.70929	0.402808	1	0	0	3	12	2	0			NA			NA			NA			NA			NA
c100719_g1_i1	0.810108	0.908507	1.12146	0.165382	1	1	0	0	3	0	2	1			NA			NA			NA			NA			NA
c10072_g1_i1	2.17454	1.17271	0.539291	-0.890865	0.817684	1	0	6	0	3	0	0			NA			NA			NA			NA			NA
c100721_g1_i1	1.44484	1.20975	0.837291	-0.2562	1	1	2	2	0	0	2	2			NA			NA			NA			NA			NA
c100732_g1_i1	1.26492	0.908507	0.718233	-0.477477	1	1	0	2	2	0	2	1	ENSONIP00000021537	UDP-N-acetyl-alpha-D-galactosamine:polypeptide N-acetylgalactosaminyltransferase 2 [Source:ZFIN;Acc:ZDB-GENE-041111-110]	2e-12	ENSDARP00000116568	UDP-N-acetyl-alpha-D-galactosamine:polypeptide N-acetylgalactosaminyltransferase 2 [Source:ZFIN;Acc:ZDB-GENE-041111-110]	4e-12			NA	sp|Q6PB93|GALT2_MOUSE	Polypeptide N-acetylgalactosaminyltransferase 2 OS=Mus musculus GN=Galnt2 PE=2 SV=1	3e-07	G3PUR8_GASAC	Uncharacterized protein OS=Gasterosteus aculeatus PE=3 SV=1	6e-13
c100733_g1_i1	5.50478	3.89584	0.70772	-0.498749	0.697653	1	4	6	7	3	5	4			NA			NA			NA			NA			NA
c100734_g1_i1	1.89252	0.390903	0.206551	-2.27543	0.414919	1	2	1	3	1	0	0			NA			NA			NA			NA			NA
c100736_g1_i1	1.44257	0.602489	0.41765	-1.25963	0.707821	1	0	1	4	0	0	2			NA			NA			NA			NA			NA
c100737_g1_i1	2.07487	0.301244	0.145187	-2.78402	0.404363	1	3	2	1	0	0	1			NA			NA			NA			NA			NA
c10074_g1_i1	5.41255	1.99156	0.367952	-1.44241	0.22884	1	1	5	12	2	2	2	ENSONIP00000025353	reticulon 1a [Source:ZFIN;Acc:ZDB-GENE-030131-2426]	4e-17	ENSDARP00000057440	reticulon 1a [Source:ZFIN;Acc:ZDB-GENE-030131-2426]	4e-14	ENSORLP00000019812	Reticulon [Source:UniProtKB/TrEMBL;Acc:H2MM70]	2e-18	sp|Q5IS59|RTN1_PANTR	Reticulon-1 OS=Pan troglodytes GN=RTN1 PE=2 SV=1	1e-11	C3KJP7_ANOFI	Reticulon OS=Anoplopoma fimbria GN=RTN1A PE=2 SV=1	3e-18
c100743_g1_i1	0.630032	1.9019	3.01873	1.59394	0.574018	1	1	0	1	1	2	3			NA			NA			NA			NA			NA
c10075_g1_i1	1.07999	4.28197	3.96483	1.98726	0.194262	1	3	0	0	4	3	6			NA			NA			NA			NA			NA
c100751_g1_i1	2.07973	2.2928	1.10245	0.140717	0.994331	1	1	4	1	2	2	3			NA			NA			NA			NA			NA
c100752_g1_i1	1.08242	4.2389	3.91615	1.96944	0.126098	1	2	1	0	0	9	5			NA			NA			NA			NA			NA
c10076_g1_i1	38.9808	59.8244	1.53471	0.61797	0.0473227	1	34	41	44	51	52	80	ENSONIP00000006554	phosphoethanolamine methyltransferase [Source:ZFIN;Acc:ZDB-GENE-060929-740]	0	ENSDARP00000088538	phosphoethanolamine methyltransferase [Source:ZFIN;Acc:ZDB-GENE-060929-740]	1e-171	ENSORLP00000003722	phosphoethanolamine methyltransferase [Source:ZFIN;Acc:ZDB-GENE-060929-740]	0	sp|Q9C6B9|PEAM3_ARATH	Phosphoethanolamine N-methyltransferase 3 OS=Arabidopsis thaliana GN=NMT3 PE=2 SV=2	0	G3Q0H6_GASAC	Uncharacterized protein OS=Gasterosteus aculeatus PE=4 SV=1	0
c100764_g1_i1	13.1482	7.28602	0.554147	-0.851658	0.231617	1	14	3	26	7	13	2			NA			NA			NA			NA			NA
c100767_g1_i1	1.35731	1.90429	1.40299	0.488502	0.867607	1	0	3	1	1	3	2			NA			NA			NA			NA			NA
c10077_g1_i1	29.4942	39.4104	1.33621	0.418142	0.324222	1	28	26	37	42	41	35			NA			NA			NA			NA			NA
c100773_g1_i1	8.29722	11.5513	1.39219	0.477354	0.516875	1	10	7	8	11	9	15			NA			NA			NA			NA			NA
c100779_g1_i1	1.80241	4.80435	2.66552	1.41442	0.23269	1	4	1	0	3	7	5			NA			NA			NA			NA			NA
c10078_g1_i1	2.0773	1.68793	0.812558	-0.299457	1	1	2	3	1	2	1	2			NA			NA			NA			NA			NA
c100783_g1_i1	1.5301	2.1661	1.41566	0.501475	0.995512	1	2	0	3	4	0	2			NA			NA			NA			NA			NA
c100785_g1_i1	2.07973	1.29941	0.624798	-0.678538	0.848766	1	1	4	1	1	2	1	ENSONIP00000026348	Uncharacterized protein [Source:UniProtKB/TrEMBL;Acc:I3KZ01]	2e-73			NA			NA			NA	M4AYD3_XIPMA	Uncharacterized protein OS=Xiphophorus maculatus PE=4 SV=1	8e-75
c100789_g1_i1	1.80726	1.60304	0.886999	-0.172996	1	1	2	3	0	1	3	1			NA			NA			NA			NA			NA
c10079_g1_i1	0.992456	1.89951	1.91395	0.936554	0.73026	1	1	1	1	1	1	4			NA			NA			NA			NA			NA
c100797_g1_i1	2.07973	1.29464	0.622503	-0.683847	0.881666	1	1	4	1	1	0	3			NA			NA			NA			NA	H2UXV1_TAKRU	Uncharacterized protein (Fragment) OS=Takifugu rubripes GN=LOC101066680 PE=4 SV=1	2e-09
c100798_g1_i1	13.5224	16.0388	1.18609	0.246217	0.771317	1	15	9	18	17	23	8			NA			NA			NA			NA			NA
c1008_g1_i1	133.642	145.627	1.08968	0.123907	0.688573	1	143	106	162	138	170	133			NA			NA			NA			NA			NA
c10080_g1_i1	68.9026	47.36	0.687347	-0.540889	0.310038	1	44	95	69	54	18	69			NA			NA			NA			NA			NA
c100805_g1_i1	0.540072	1.20975	2.23998	1.16349	0.81975	1	0	0	2	0	2	2			NA			NA			NA			NA			NA
c100806_g1_i1	9.46278	1.98678	0.209958	-2.25183	0.0259417	1	7	5	19	2	0	4			NA			NA			NA			NA			NA
c100809_g1_i1	1.35731	1.6927	1.2471	0.318579	0.995522	1	0	3	1	2	3	0			NA			NA			NA			NA			NA
c100812_g1_i1	55.9021	55.9584	1.00101	0.00145258	1	1	54	41	80	41	70	62			NA			NA			NA			NA			NA
c100815_g1_i1	1.80256	2.81279	1.56044	0.641952	0.778883	1	1	1	4	1	5	3			NA			NA			NA			NA			NA
c100817_g1_i1	4.50974	4.11459	0.912378	-0.132296	1	1	7	4	2	2	8	3			NA			NA			NA			NA			NA
c100818_g1_i1	3.51016	7.47851	2.13053	1.09121	0.301843	1	6	0	5	6	5	12			NA			NA			NA			NA			NA
c100820_g1_i1	5.31985	4.10266	0.771198	-0.374827	0.84798	1	7	4	5	2	3	8			NA			NA			NA			NA			NA
c100821_g1_i1	5.3247	4.97412	0.934159	-0.0982596	1	1	5	6	5	5	3	7			NA			NA			NA			NA			NA
c100822_g1_i1	1.07999	3.42483	3.17117	1.66502	0.299361	1	3	0	0	1	9	1			NA			NA			NA			NA			NA
c100823_g1_i1	5.6847	3.59937	0.633168	-0.659339	0.613041	1	6	6	5	3	7	1			NA			NA			NA			NA			NA
c100824_g1_i1	0.994884	1.77759	1.78673	0.837319	0.846877	1	0	2	1	3	1	1			NA			NA			NA			NA			NA
c100825_g1_i1	6.75772	3.11165	0.460459	-1.11886	0.300627	1	6	3	13	1	4	5			NA			NA			NA			NA			NA
c100826_g1_i1	0.992456	1.60304	1.61523	0.691736	0.846011	1	1	1	1	1	3	1			NA			NA			NA			NA			NA
c10083_g1_i1	43.8509	33.6759	0.767964	-0.380889	0.321637	1	36	45	54	25	44	35	ENSONIP00000015836	lysine (K)-specific demethylase 4B [Source:ZFIN;Acc:ZDB-GENE-060503-664]	3e-72	ENSDARP00000035200	lysine (K)-specific demethylase 4B [Source:ZFIN;Acc:ZDB-GENE-060503-664]	1e-70	ENSORLP00000008475	lysine (K)-specific demethylase 4B [Source:ZFIN;Acc:ZDB-GENE-060503-664]	4e-73	sp|Q91VY5|KDM4B_MOUSE	Lysine-specific demethylase 4B OS=Mus musculus GN=Kdm4b PE=2 SV=1	2e-66	M4A2S1_XIPMA	Uncharacterized protein (Fragment) OS=Xiphophorus maculatus PE=4 SV=1	7e-78
c100830_g1_i1	0.72242	1.08305	1.4992	0.584192	0.997109	1	1	1	0	2	0	1			NA			NA			NA			NA			NA
c100832_g1_i1	1.35488	1.21214	0.894646	-0.160612	1	1	1	2	1	0	3	1			NA			NA			NA			NA	Q1WA47_ICTPU	Transposase (Fragment) OS=Ictalurus punctatus PE=2 SV=1	8e-08
c10084_g1_i1	182.43	160.332	0.878869	-0.186279	0.250928	1	165	145	261	161	166	156			NA			NA			NA			NA			NA
c100840_g1_i1	3.33979	0.607262	0.181826	-2.45937	0.204558	1	3	4	3	0	2	0			NA			NA			NA			NA			NA
c100841_g1_i1	0.724848	0.390903	0.539291	-0.890865	1	1	0	2	0	1	0	0			NA			NA			NA			NA			NA
c100842_g1_i1	2.44215	0	0	#NAME?	0.153522	1	1	5	1	0	0	0			NA			NA			NA			NA			NA
c100846_g1_i1	6.04971	4.98367	0.823787	-0.279657	0.771438	1	2	8	9	5	7	3			NA			NA			NA			NA			NA
c10085_g1_i1	0.900068	2.2103	2.45571	1.29614	0.604824	1	1	0	2	1	5	1			NA			NA			NA			NA			NA
c100850_g1_i1	2.4326	0.903733	0.37151	-1.42853	0.511894	1	2	1	5	0	0	3			NA			NA			NA			NA			NA
c100852_g1_i1	4.71151	0	0	#NAME?	0.380827	1	0	13	0	0	0	0			NA			NA			NA			NA			NA
c100853_g1_i1	5.40997	1.98678	0.367245	-1.44518	0.211074	1	5	4	8	2	0	4			NA			NA			NA			NA			NA
c100859_g1_i1	1.80726	0.607262	0.336012	-1.57342	0.713134	1	2	3	0	0	2	0			NA			NA			NA			NA			NA
c100860_g1_i1	0.902496	1.59827	1.77094	0.824517	0.861907	1	0	1	2	1	1	3			NA			NA			NA			NA			NA
c100862_g1_i1	0.362424	0.993392	2.74097	1.45469	0.837614	1	0	1	0	1	0	2			NA			NA			NA			NA			NA
c100863_g1_i1	12.8047	13.9684	1.09088	0.125495	0.847253	1	15	10	14	11	12	20			NA			NA			NA			NA			NA
c100869_g1_i1	1.98006	2.42189	1.22314	0.290591	0.875247	1	4	0	2	0	5	3			NA			NA			NA			NA			NA
c10087_g1_i1	301.423	297.634	0.987432	-0.0182472	0.786736	1	295	260	374	316	248	328			NA			NA			NA			NA			NA
c100876_g1_i1	1.62249	2.1661	1.33505	0.416894	0.996922	1	2	1	2	4	0	2	ENSONIP00000007209	neuritin 1-like b [Source:ZFIN;Acc:ZDB-GENE-081022-27]	2e-13			NA	ENSORLP00000011173	neuritin 1-like b [Source:ZFIN;Acc:ZDB-GENE-081022-27]	1e-09			NA	Q4SIH7_TETNG	Chromosome 5 SCAF14581, whole genome shotgun sequence. (Fragment) OS=Tetraodon nigroviridis GN=GSTENG00017684001 PE=4 SV=1	3e-13
c100877_g1_i1	3.33752	4.37163	1.30984	0.389396	0.910154	1	1	3	7	5	3	5			NA			NA			NA			NA			NA
c100879_g1_i1	1.53253	0.998166	0.65132	-0.618563	0.868017	1	1	1	3	1	2	0	ENSONIP00000001570	si:ch211-18i17.2 [Source:ZFIN;Acc:ZDB-GENE-030131-5404]	2e-30	ENSDARP00000126333	pleckstrin homology domain containing, family H (with MyTH4 domain) member 3 [Source:HGNC Symbol;Acc:26105]	7e-27	ENSORLP00000005525	si:ch211-18i17.2 [Source:ZFIN;Acc:ZDB-GENE-030131-5404]	5e-30	sp|D3ZJP6|MYO10_RAT	Unconventional myosin-X OS=Rattus norvegicus GN=Myo10 PE=1 SV=1	3e-10	H2ULR8_TAKRU	Uncharacterized protein OS=Takifugu rubripes PE=4 SV=1	3e-31
c10088_g1_i1	6.85222	31.04	4.52992	2.17949	0.00220053	1	11	5	4	16	35	47	ENSONIP00000002274	carboxypeptidase Z [Source:HGNC Symbol;Acc:2333]	4e-160	ENSDARP00000113535	carboxypeptidase Z [Source:ZFIN;Acc:ZDB-GENE-090313-267]	4e-126	ENSORLP00000018061	carboxypeptidase Z [Source:ZFIN;Acc:ZDB-GENE-090313-267]	6e-122	sp|Q8R4V4|CBPZ_MOUSE	Carboxypeptidase Z OS=Mus musculus GN=Cpz PE=2 SV=2	6e-105	I3J084_ORENI	Uncharacterized protein OS=Oreochromis niloticus GN=CPZ (1 of 2) PE=4 SV=1	4e-160
c100881_g1_i1	0.992456	1.51577	1.52729	0.610974	0.885764	1	1	1	1	0	4	1			NA			NA			NA			NA			NA
c100884_g1_i1	0.630032	1.6927	2.68669	1.42583	0.706509	1	1	0	1	2	3	0			NA			NA			NA			NA			NA
c100888_g1_i1	1.98006	2.20076	1.11146	0.152458	0.994821	1	4	0	2	1	1	5			NA			NA			NA			NA			NA
c100890_g1_i1	3.69266	1.29702	0.351244	-1.50946	0.315667	1	4	1	7	1	1	2			NA			NA			NA			NA			NA
c100891_g1_i1	1.26492	1.9019	1.50357	0.588395	0.863961	1	0	2	2	1	2	3			NA			NA			NA			NA			NA
c100895_g1_i1	14.4272	14.1142	0.978306	-0.0316423	1	1	17	11	16	9	22	13			NA			NA			NA			NA			NA
c100897_g1_i1	3.33251	3.07222	0.921895	-0.117326	1	1	6	1	3	4	1	4			NA			NA			NA			NA			NA
c100898_g1_i1	2.79486	3.077	1.10095	0.138744	0.993917	1	5	2	1	4	3	2			NA			NA			NA			NA			NA
c100899_g1_i1	0.900068	0.781807	0.868608	-0.203222	1	1	1	0	2	2	0	0			NA			NA			NA			NA			NA
c1009_g1_i1	1769.54	1716.08	0.969787	-0.0442595	0.844171	1	1700	1741	1950	1437	2013	1803	ENSONIP00000000175	sema domain, transmembrane domain (TM), and cytoplasmic domain, (semaphorin) 6D, like [Source:ZFIN;Acc:ZDB-GENE-050417-171]	0	ENSDARP00000089561	sema domain, transmembrane domain (TM), and cytoplasmic domain, (semaphorin) 6D, like [Source:ZFIN;Acc:ZDB-GENE-050417-171]	0	ENSORLP00000003532	sema domain, transmembrane domain (TM), and cytoplasmic domain, (semaphorin) 6D, like [Source:ZFIN;Acc:ZDB-GENE-050417-171]	0	sp|Q5R7F5|SEM6D_PONAB	Semaphorin-6D OS=Pongo abelii GN=SEMA6D PE=2 SV=1	0	H2V2P4_TAKRU	Uncharacterized protein (Fragment) OS=Takifugu rubripes GN=LOC101063445 PE=4 SV=1	0
c100900_g1_i1	5.22746	2.68132	0.51293	-0.963167	0.435449	1	7	3	6	3	1	4			NA			NA			NA			NA			NA
c100903_g1_i1	8.40159	4.50311	0.535983	-0.899742	0.433305	1	8	13	3	3	7	4			NA			NA			NA			NA			NA
c100905_g1_i1	2.88271	2.20553	0.765089	-0.3863	0.795614	1	1	1	8	1	3	3			NA			NA			NA			NA			NA
c100906_g1_i1	1.08727	1.20736	1.11045	0.151149	0.995774	1	0	3	0	0	1	3			NA			NA			NA			NA			NA
c100909_g1_i1	0.992456	1.89713	1.91155	0.93474	0.69529	1	1	1	1	1	0	5			NA			NA			NA			NA			NA
c10091_g1_i1	1.89252	1.29464	0.684079	-0.547764	0.885693	1	2	1	3	1	0	3			NA			NA			NA			NA			NA
c100917_g1_i1	0.72242	1.99156	2.75679	1.46299	0.585245	1	1	1	0	2	2	2			NA			NA			NA			NA			NA
c10092_g1_i1	24.7973	33.4082	1.34725	0.430019	0.348661	1	22	19	37	29	34	39			NA			NA			NA			NA			NA
c100921_g1_i1	2.97752	1.89951	0.63795	-0.648484	0.640577	1	0	3	7	1	1	4			NA			NA			NA			NA			NA
c100923_g1_i1	3.33736	3.29335	0.986813	-0.0191515	1	1	4	3	3	3	5	2			NA			NA			NA			NA			NA
c100924_g1_i1	1.26492	1.86724	1.47618	0.561865	0.996591	1	0	2	2	4	1	0			NA			NA			NA			NA			NA
c100925_g1_i1	0.990029	2.07883	2.09977	1.07023	0.737998	1	2	0	1	3	1	2			NA			NA			NA			NA			NA
c100930_g1_i1	3.25226	5.46423	1.68013	0.748576	0.593311	1	1	5	4	7	7	2			NA			NA			NA			NA			NA
c100931_g1_i1	1.26249	1.60065	1.26785	0.342387	0.995373	1	1	1	2	1	2	2			NA			NA			NA			NA			NA
c100937_g1_i1	0.63246	1.99633	3.15645	1.65831	0.554848	1	0	1	1	2	4	0			NA			NA			NA			NA			NA
c100938_g1_i1	0.992456	2.2928	2.31023	1.20804	0.606901	1	1	1	1	2	2	3			NA			NA			NA			NA			NA
c100939_g1_i1	13.2692	13.8094	1.04071	0.0575717	0.985877	1	11	16	13	16	10	15			NA			NA			NA			NA			NA
c100946_g1_i1	2.97251	2.38246	0.801497	-0.31923	0.901418	1	5	1	3	3	2	2			NA			NA			NA			NA			NA
c100952_g1_i1	1.98734	1.511	0.760311	-0.395339	1	1	1	3	2	0	2	3			NA			NA			NA			NA			NA
c100954_g1_i1	85.9384	68.8508	0.801165	-0.319829	0.421901	1	49	105	112	46	109	59			NA			NA			NA			NA			NA
c10096_g1_i1	4.68982	7.13419	1.52121	0.605219	0.438524	1	6	4	4	2	11	10			NA			NA			NA			NA			NA
c100965_g1_i1	61.2389	63.8458	1.04257	0.0601422	0.907546	1	54	52	85	55	72	68			NA			NA			NA			NA			NA
c100969_g1_i1	9.82732	10.779	1.09684	0.133357	0.871155	1	12	7	11	9	13	11			NA			NA			NA			NA			NA
c10097_g1_i1	17.9472	18.4488	1.02795	0.0397671	1	1	16	15	25	17	23	16			NA			NA			NA			NA			NA
c100970_g1_i1	1.80256	1.50861	0.836924	-0.256832	1	1	1	1	4	0	1	4			NA			NA			NA			NA			NA
c100972_g1_i1	2.34264	2.98972	1.27622	0.351879	0.992909	1	1	1	6	3	4	2			NA			NA			NA			NA			NA
c100973_g1_i1	4.78236	3.41767	0.71464	-0.484711	0.774806	1	3	5	7	1	6	4			NA			NA			NA			NA			NA
c100978_g1_i1	2.52984	2.20553	0.871806	-0.197921	1	1	0	4	4	1	3	3			NA			NA			NA			NA			NA
c10098_g1_i1	823.218	820.127	0.996245	-0.00542739	0.951613	1	763	761	1010	728	857	914			NA			NA			NA			NA			NA
c10099_g1_i1	0	4.03573	Inf	Inf	0.0577228	1	0	0	0	8	2	1			NA			NA			NA			NA			NA
c100995_g1_i1	2.52726	1.3018	0.515103	-0.957068	0.773102	1	4	3	0	1	3	0			NA			NA			NA			NA			NA
c101_g1_i1	5155.62	4825.63	0.935994	-0.0954286	0.440698	1	4825	4463	6670	4001	5323	5462	ENSONIP00000013540	dihydrolipoamide dehydrogenase [Source:ZFIN;Acc:ZDB-GENE-040120-4]	0	ENSDARP00000017217	dihydrolipoamide dehydrogenase [Source:ZFIN;Acc:ZDB-GENE-040120-4]	0	ENSORLP00000000566	dihydrolipoamide dehydrogenase [Source:ZFIN;Acc:ZDB-GENE-040120-4]	0	sp|P09623|DLDH_PIG	Dihydrolipoyl dehydrogenase, mitochondrial OS=Sus scrofa GN=DLD PE=1 SV=1	0	I3JXE5_ORENI	Dihydrolipoyl dehydrogenase OS=Oreochromis niloticus GN=LOC100705559 PE=3 SV=1	0
c1010_g1_i1	649.949	578.705	0.890386	-0.167498	0.405152	1	621	570	814	431	602	755			NA			NA			NA			NA			NA
c101002_g1_i1	1.26492	2.56178	2.02525	1.0181	0.771417	1	0	2	2	5	2	0			NA			NA			NA			NA			NA
c101003_g1_i1	1.71488	2.11826	1.23522	0.304774	0.875356	1	2	2	1	0	4	3			NA			NA			NA			NA			NA
c101007_g1_i1	54.3982	50.725	0.932475	-0.100863	0.754399	1	50	52	65	47	50	57			NA			NA			NA			NA			NA
c10101_g1_i1	0.540072	2.37769	4.40254	2.13834	0.452369	1	0	0	2	3	0	4			NA			NA			NA			NA			NA
c101010_g1_i1	48.0079	40.7802	0.849448	-0.235403	0.567872	1	39	52	56	30	56	40			NA			NA			NA			NA			NA
c101012_g1_i1	6.48737	7.3159	1.12771	0.173401	0.795417	1	12	3	4	4	12	7			NA			NA			NA			NA			NA
c101017_g1_i1	0.270036	2.90006	10.7395	3.42486	0.111372	1	0	0	1	2	4	3			NA			NA			NA			NA			NA
c101018_g1_i1	5.13507	0.998166	0.194382	-2.36303	0.109986	1	7	2	7	1	2	0			NA			NA			NA			NA			NA
c10102_g1_i1	16.5095	12.7312	0.771142	-0.374932	0.484107	1	14	16	21	14	12	12			NA			NA			NA			NA			NA
c101020_g1_i1	3.60983	4.16243	1.15308	0.205497	0.993124	1	3	4	4	6	4	2			NA			NA			NA			NA			NA
c101025_g1_i1	3.15502	4.67288	1.48109	0.566664	0.707213	1	3	2	5	5	3	6			NA			NA			NA			NA			NA
c10103_g1_i1	1.62249	0.781807	0.481857	-1.05332	0.642795	1	2	1	2	2	0	0			NA			NA			NA			NA			NA
c101030_g1_i1	2.71219	2.50916	0.925143	-0.112252	1	1	1	5	2	1	4	3			NA			NA			NA			NA			NA
c101033_g1_i1	3.52214	3.32085	0.94285	-0.0849003	0.993664	1	4	5	1	0	3	8			NA			NA			NA			NA			NA
c101034_g1_i1	15.6046	16.0568	1.02898	0.0412144	0.984591	1	15	14	19	14	17	18			NA			NA			NA			NA			NA
c101039_g1_i1	1.5301	0.390903	0.255476	-1.96874	0.453707	1	2	0	3	1	0	0			NA			NA			NA			NA			NA
c10104_g1_i1	0.902496	1.90429	2.11002	1.07726	0.690086	1	0	1	2	1	3	2			NA			NA			NA			NA			NA
c101042_g1_i1	1.35488	1.21214	0.894646	-0.160612	1	1	1	2	1	0	3	1			NA			NA			NA			NA			NA
c101046_g1_i1	0.724848	1.60304	2.21156	1.14506	0.627034	1	0	2	0	1	3	1			NA			NA			NA			NA			NA
c10105_g1_i1	1.35731	0.303631	0.223701	-2.16036	0.602029	1	0	3	1	0	1	0			NA			NA			NA			NA			NA
c101051_g1_i1	0.270036	1.29464	4.79431	2.26132	0.601773	1	0	0	1	1	0	3			NA			NA			NA			NA			NA
c101053_g1_i1	22.8995	17.6598	0.771189	-0.374843	0.492166	1	31	16	22	15	20	19			NA			NA			NA			NA			NA
c101057_g1_i1	0.362424	1.60304	4.42311	2.14506	0.41639	1	0	1	0	1	3	1			NA			NA			NA			NA			NA
c10106_g1_i1	4.86261	2.68132	0.551416	-0.858788	0.516405	1	8	1	6	3	1	4			NA			NA			NA			NA			NA
c101061_g1_i1	3.1623	3.58983	1.13519	0.18294	0.993778	1	0	5	5	3	3	5			NA			NA			NA			NA			NA
c101067_g1_i1	1.44014	1.3843	0.961223	-0.0570572	1	1	1	0	4	2	0	2			NA			NA			NA			NA			NA
c101068_g1_i1	1.98491	0.995779	0.501674	-0.995178	0.73113	1	2	2	2	1	1	1			NA			NA			NA			NA			NA
c101072_g1_i1	3.60497	2.11587	0.586931	-0.768737	0.741101	1	5	2	4	0	3	4			NA			NA			NA			NA			NA
c101073_g1_i1	3.24983	0.993392	0.305675	-1.70993	0.368995	1	2	4	4	1	0	2			NA			NA			NA			NA			NA
c101075_g1_i1	3.95996	0	0	#NAME?	0.35489	1	11	0	0	0	0	0			NA			NA			NA			NA			NA
c10108_g1_i1	1.44014	3.68187	2.55661	1.35423	0.513261	1	1	0	4	4	4	3	ENSONIP00000026065	Uncharacterized protein [Source:UniProtKB/TrEMBL;Acc:I3KY69]	4e-11			NA	ENSORLP00000002806	Uncharacterized protein [Source:UniProtKB/TrEMBL;Acc:H2LAA0]	4e-06			NA	Q1WA47_ICTPU	Transposase (Fragment) OS=Ictalurus punctatus PE=2 SV=1	2e-23
c101089_g1_i1	1.26249	2.16849	1.71763	0.780416	0.872819	1	1	1	2	4	1	1			NA			NA			NA			NA			NA
c10109_g1_i1	1.44014	1.29702	0.900623	-0.151005	1	1	1	0	4	1	1	2			NA			NA			NA			NA			NA
c101094_g1_i1	1.26249	0	0	#NAME?	0.308117	1	1	1	2	0	0	0			NA			NA			NA			NA			NA
c1011_g1_i1	1.7173	3.28381	1.91219	0.935225	0.640972	1	1	3	1	3	1	6	ENSONIP00000017860	Uncharacterized protein [Source:UniProtKB/TrEMBL;Acc:I3K9R5]	4e-22	ENSDARP00000124601	si:dkeyp-52c3.7 [Source:ZFIN;Acc:ZDB-GENE-110411-213]	2e-15	ENSORLP00000016820	si:dkey-110g7.8 [Source:ZFIN;Acc:ZDB-GENE-131121-280]	2e-06			NA	I3K9R5_ORENI	Uncharacterized protein (Fragment) OS=Oreochromis niloticus PE=4 SV=1	2e-20
c101106_g1_i1	15.6827	11.6026	0.739837	-0.43472	0.459275	1	15	9	26	8	17	11			NA			NA			NA			NA			NA
c101108_g1_i1	1.35245	1.29941	0.960781	-0.057721	1	1	2	1	1	1	2	1			NA			NA			NA			NA			NA
c10111_g1_i1	6.22023	1.511	0.242916	-2.04147	0.209989	1	2	4	15	0	2	3			NA			NA			NA			NA			NA
c101110_g1_i1	3.96512	4.19709	1.0585	0.0820224	1	1	3	2	8	3	5	5			NA			NA			NA			NA			NA
c101118_g1_i1	18.4777	19.3549	1.04747	0.0669127	1	1	17	11	31	17	24	18	ENSONIP00000013084	SLIT-ROBO Rho GTPase activating protein 1 [Source:ZFIN;Acc:ZDB-GENE-050420-284]	7e-56	ENSDARP00000120803	SLIT-ROBO Rho GTPase activating protein 1 [Source:ZFIN;Acc:ZDB-GENE-050420-284]	1e-56	ENSORLP00000020242	SLIT-ROBO Rho GTPase activating protein 1 [Source:ZFIN;Acc:ZDB-GENE-050420-284]	2e-55	sp|Q7Z6B7|SRGP1_HUMAN	SLIT-ROBO Rho GTPase-activating protein 1 OS=Homo sapiens GN=SRGAP1 PE=1 SV=1	8e-51	Q1LUY1_DANRE	Uncharacterized protein (Fragment) OS=Danio rerio GN=srgap1 PE=4 SV=2	1e-57
c101121_g1_i1	3.51501	3.11642	0.886604	-0.173639	1	1	4	2	5	1	6	3			NA			NA			NA			NA			NA
c101122_g1_i1	2.61737	2.20314	0.841739	-0.248556	1	1	2	3	3	1	2	4			NA			NA			NA			NA			NA
c101125_g1_i1	0.359996	1.56361	4.34342	2.11883	0.575303	1	1	0	0	4	0	0			NA			NA			NA			NA			NA
c101127_g1_i1	0.630032	1.81701	2.884	1.52807	0.605327	1	1	0	1	0	4	2			NA			NA			NA			NA			NA
c101132_g1_i1	4.95045	1.29702	0.262001	-1.93236	0.296929	1	4	0	13	1	1	2			NA			NA			NA			NA			NA
c101134_g1_i1	1.44484	2.41473	1.67128	0.740951	0.659241	1	2	2	0	0	2	6			NA			NA			NA			NA			NA
c10114_g1_i1	89.6313	73.7213	0.822495	-0.281921	0.219912	1	88	69	122	92	43	82			NA			NA			NA			NA			NA
c101142_g1_i1	1.71002	0.301244	0.176164	-2.50501	0.467746	1	4	0	1	0	0	1			NA			NA			NA			NA			NA
c101144_g1_i1	2.52726	0.604876	0.239341	-2.06286	0.486982	1	4	3	0	0	1	1			NA			NA			NA			NA			NA
c101146_g1_i1	2.88255	1.38907	0.481888	-1.05323	0.528607	1	4	1	4	2	2	0			NA			NA			NA			NA			NA
c10115_g1_i1	12.8047	14.1107	1.10199	0.140115	0.890224	1	15	10	14	16	10	16			NA			NA			NA			NA			NA
c101150_g1_i1	3.7899	2.98972	0.788865	-0.342149	0.825887	1	2	4	6	3	4	2			NA			NA			NA			NA			NA
c101151_g1_i1	6.4097	8.3894	1.30886	0.38831	0.668853	1	3	8	9	6	8	12			NA			NA			NA			NA			NA
c101155_g1_i1	4.51475	3.40812	0.754886	-0.40567	0.835308	1	2	6	6	1	2	8			NA			NA			NA			NA			NA
c101158_g1_i1	0.719992	0.903733	1.2552	0.327915	0.996818	1	2	0	0	0	0	3			NA			NA			NA			NA			NA
c101165_g1_i1	5.85765	4.50072	0.768349	-0.380166	0.71345	1	5	3	11	3	6	5			NA			NA			NA			NA			NA
c101169_g1_i1	2.25268	2.72075	1.20778	0.272362	0.993513	1	0	1	7	0	4	5			NA			NA			NA			NA			NA
c10117_g1_i1	0.902496	2.77336	3.07299	1.61965	0.507887	1	0	1	2	4	2	2			NA			NA			NA			NA			NA
c101171_g1_i1	3.87744	3.80618	0.981624	-0.0267578	1	1	4	3	5	2	5	5			NA			NA			NA			NA			NA
c101172_g1_i1	1.62492	0.995779	0.612819	-0.706468	0.863002	1	1	2	2	1	1	1			NA			NA			NA			NA			NA
c101175_g1_i1	1.26492	2.85825	2.25963	1.17609	0.644594	1	0	2	2	5	0	3			NA			NA			NA			NA			NA
c101176_g1_i1	4.6877	4.71708	1.00627	0.00901291	1	1	1	3	12	2	8	5			NA			NA			NA			NA			NA
c101177_g1_i1	2.0773	1.20975	0.582367	-0.779999	0.850458	1	2	3	1	0	2	2			NA			NA			NA			NA			NA
c10118_g1_i1	8.91997	7.69725	0.862924	-0.212694	0.875139	1	14	4	9	5	8	11			NA			NA			NA			NA			NA
c101181_g1_i1	4.05994	2.42189	0.596533	-0.745326	0.674042	1	2	4	7	0	5	3	ENSONIP00000005075	Uncharacterized protein [Source:UniProtKB/TrEMBL;Acc:I3J885]	5e-08	ENSDARP00000090360	zgc:162945 [Source:ZFIN;Acc:ZDB-GENE-030131-3975]	1e-08			NA			NA	A8E4Y5_DANRE	Zgc:162945 OS=Danio rerio GN=zgc:162945 PE=2 SV=1	2e-08
c101183_g1_i1	5.95231	9.82506	1.65063	0.723017	0.359538	1	7	5	6	5	16	10			NA			NA			NA			NA			NA
c101184_g1_i1	16.2296	20.53	1.26497	0.339108	0.527916	1	21	12	16	20	25	17			NA			NA			NA			NA			NA
c101186_g1_i1	7.47983	3.98073	0.532195	-0.909972	0.444229	1	13	4	5	4	3	5			NA			NA			NA			NA			NA
c101192_g1_i1	7.21496	6.49944	0.900828	-0.150676	0.8686	1	5	6	12	5	11	4			NA			NA			NA			NA			NA
c101195_g1_i1	2.4326	5.79536	2.38237	1.2524	0.307324	1	2	1	5	4	6	8			NA			NA			NA			NA			NA
c101197_g1_i1	0	1.08305	Inf	Inf	0.425709	1	0	0	0	2	0	1			NA			NA			NA			NA			NA
c1012_g1_i1	37.2541	44.2254	1.18713	0.247474	0.555111	1	31	34	51	28	60	50			NA			NA			NA			NA			NA
c101202_g1_i1	5.69911	4.068	0.713796	-0.486417	0.728798	1	3	12	1	5	2	5			NA			NA			NA			NA			NA
c101207_g1_i1	0.900068	0.908507	1.00938	0.0134623	1	1	1	0	2	0	2	1			NA			NA			NA			NA			NA
c101208_g1_i1	10.1995	14.4107	1.41289	0.498645	0.410638	1	8	12	11	9	20	16			NA			NA			NA			NA			NA
c101214_g1_i1	1.53253	0.903733	0.589701	-0.761945	0.855844	1	1	1	3	0	0	3			NA			NA			NA			NA			NA
c101219_g1_i1	1.17253	1.59827	1.36309	0.446882	0.996041	1	0	1	3	1	1	3			NA			NA			NA			NA			NA
c101223_g1_i1	0.540072	0.993392	1.83937	0.879212	0.997213	1	0	0	2	1	0	2			NA			NA			NA			NA			NA
c101225_g1_i1	0.902496	2.08122	2.30607	1.20543	0.733038	1	0	1	2	3	2	1	ENSONIP00000025818	Uncharacterized protein [Source:UniProtKB/TrEMBL;Acc:I3KXH2]	6e-08	ENSDARP00000109975	Uncharacterized protein [Source:UniProtKB/TrEMBL;Acc:H9GZ09]	2e-09			NA			NA	C1C4F2_LITCT	Transposable element Tc1 transposase OS=Lithobates catesbeiana GN=TC1A PE=2 SV=1	2e-10
c101226_g1_i1	2.88968	4.80196	1.66176	0.732715	0.503438	1	4	4	0	3	6	6			NA			NA			NA			NA			NA
c101227_g1_i1	3.9674	4.58799	1.15642	0.20967	0.899159	1	5	3	4	4	5	5			NA			NA			NA			NA			NA
c101233_g1_i1	2.80458	0.390903	0.139381	-2.8429	0.348182	1	1	6	1	1	0	0			NA			NA			NA			NA			NA
c101234_g1_i1	3.78975	0.903733	0.238468	-2.06813	0.3062	1	5	4	2	0	0	3			NA			NA			NA			NA			NA
c101235_g1_i1	2.79972	2.90722	1.0384	0.0543597	0.993502	1	3	4	1	2	7	0			NA			NA			NA			NA			NA
c101236_g1_i1	1.17253	4.068	3.46942	1.79469	0.316458	1	0	1	3	5	2	5			NA			NA			NA			NA			NA
c10124_g1_i1	3.97468	3.88868	0.978364	-0.0315567	1	1	2	6	4	3	2	7			NA			NA			NA			NA			NA
c101242_g1_i1	1.35002	1.51338	1.121	0.16479	0.994957	1	3	0	1	0	3	2			NA			NA			NA			NA			NA
c10125_g1_i1	11.0851	16.6772	1.50447	0.589257	0.414273	1	12	6	17	21	14	14			NA			NA			NA			NA			NA
c101253_g1_i1	0.63246	1.29941	2.05453	1.03881	0.827315	1	0	1	1	1	2	1			NA			NA			NA			NA			NA
c101256_g1_i1	1.98248	0.692148	0.349132	-1.51816	0.523045	1	3	1	2	1	0	1			NA			NA			NA			NA			NA
c10126_g1_i1	2.79972	4.02493	1.43762	0.523681	0.579947	1	3	4	1	1	8	4			NA			NA			NA			NA			NA
c101260_g1_i1	1.17253	2.68609	2.29085	1.19588	0.61667	1	0	1	3	3	3	2			NA			NA			NA			NA			NA
c101264_g1_i1	1.5301	1.99156	1.30159	0.380271	0.995206	1	2	0	3	2	2	2			NA			NA			NA			NA			NA
c10127_g1_i1	0.630032	3.68664	5.85152	2.54881	0.183546	1	1	0	1	4	6	1	ENSONIP00000025047	alanyl-tRNA synthetase domain containing 1 [Source:ZFIN;Acc:ZDB-GENE-040801-91]	7e-60	ENSDARP00000098863	prostaglandin E synthase 3 (cytosolic)-like [Source:HGNC Symbol;Acc:43943]	8e-44	ENSORLP00000005093	si:ch211-131k2.3 [Source:ZFIN;Acc:ZDB-GENE-121214-210]	1e-59	sp|Q9D9A7|PTG3L_MOUSE	Putative protein PTGES3L OS=Mus musculus GN=Ptges3l PE=2 SV=1	1e-22	I3KVA1_ORENI	Uncharacterized protein (Fragment) OS=Oreochromis niloticus GN=LOC100711895 PE=4 SV=1	2e-57
c101273_g1_i1	114.927	117.187	1.01967	0.0280958	0.884552	1	63	183	96	61	234	74			NA			NA			NA			NA			NA
c101275_g1_i1	3.15972	4.28675	1.35669	0.440088	0.694928	1	4	4	1	4	5	4			NA			NA			NA			NA			NA
c101276_g1_i1	1.08727	1.59827	1.46998	0.555797	0.850614	1	0	3	0	1	1	3	ENSONIP00000014353	katanin p60 (ATPase-containing) subunit A 1 [Source:ZFIN;Acc:ZDB-GENE-050522-514]	2e-20	ENSDARP00000043315	katanin p60 (ATPase-containing) subunit A 1 [Source:ZFIN;Acc:ZDB-GENE-050522-514]	2e-19	ENSORLP00000019229	katanin p60 (ATPase-containing) subunit A 1 [Source:ZFIN;Acc:ZDB-GENE-050522-514]	8e-18	sp|B5X3X5|KTNA1_SALSA	Katanin p60 ATPase-containing subunit A1 OS=Salmo salar GN=katna1 PE=2 SV=1	1e-18	M4ACU3_XIPMA	Katanin p60 ATPase-containing subunit A1 OS=Xiphophorus maculatus GN=katna1 PE=3 SV=1	2e-21
c101278_g1_i1	0.270036	1.68793	6.25075	2.64403	0.465293	1	0	0	1	2	1	2			NA			NA			NA			NA			NA
c101279_g1_i1	0.630032	1.90429	3.02252	1.59575	0.598261	1	1	0	1	1	3	2			NA			NA			NA			NA			NA
c101280_g1_i1	0	1.38907	Inf	Inf	0.561403	1	0	0	0	2	2	0			NA			NA			NA			NA	W5MYB2_LEPOC		1e-24
c101281_g1_i1	1.26249	1.50861	1.19495	0.256944	0.996534	1	1	1	2	0	1	4			NA			NA			NA			NA			NA
c101284_g1_i1	0.359996	1.8194	5.05394	2.33741	0.388798	1	1	0	0	0	5	1			NA			NA			NA			NA			NA
c101285_g1_i1	1.89495	1.82179	0.961389	-0.0568077	1	1	1	2	3	0	6	0			NA			NA			NA			NA			NA
c101289_g1_i1	2.34491	1.59827	0.681591	-0.553022	0.875541	1	3	2	2	1	1	3			NA			NA			NA			NA			NA
c10129_g1_i1	16.775	28.1077	1.67557	0.744655	0.167772	1	10	14	30	27	34	24			NA			NA			NA			NA			NA
c101292_g1_i1	1.98491	0.903733	0.455301	-1.13511	0.743958	1	2	2	2	0	0	3			NA			NA			NA			NA			NA
c101297_g1_i1	1.44257	2.80802	1.94654	0.960913	0.627405	1	0	1	4	1	3	5			NA			NA			NA			NA			NA
c101299_g1_i1	0.540072	3.16666	5.86339	2.55174	0.302929	1	0	0	2	5	3	1			NA			NA			NA			NA			NA
c10130_g1_i1	1.08242	1.51338	1.39815	0.483521	0.849855	1	2	1	0	0	3	2			NA			NA			NA			NA			NA
c101303_g1_i1	1.08014	1.89713	1.75636	0.812591	0.875375	1	0	0	4	1	0	5			NA			NA			NA			NA			NA
c101306_g1_i1	1.35731	1.68793	1.24358	0.314505	0.996509	1	0	3	1	2	1	2			NA			NA			NA			NA			NA
c101308_g1_i1	6.48236	0.301244	0.0464714	-4.42751	0.350533	1	17	1	0	0	0	1	ENSONIP00000014467	ATPase, Ca++ transporting, cardiac muscle, fast twitch 1 like [Source:ZFIN;Acc:ZDB-GENE-041229-2]	2e-60	ENSDARP00000096674	ATPase, Ca++ transporting, cardiac muscle, fast twitch 1 like [Source:ZFIN;Acc:ZDB-GENE-041229-2]	4e-58	ENSORLP00000007470	ATPase, Ca++ transporting, cardiac muscle, fast twitch 1 like [Source:ZFIN;Acc:ZDB-GENE-041229-2]	4e-60	sp|P70083|AT2A1_MAKNI	Sarcoplasmic/endoplasmic reticulum calcium ATPase 1 OS=Makaira nigricans GN=atp2a1 PE=2 SV=2	8e-55	G1EJ40_SINCH	Sarcoplasmic reticulum calcium ATPase 1 OS=Siniperca chuatsi PE=2 SV=1	1e-61
c101309_g1_i1	2.25738	1.59827	0.70802	-0.498137	0.871401	1	1	3	3	1	1	3			NA			NA			NA			NA			NA
c10131_g1_i1	42.5787	52.6628	1.23683	0.306652	0.382847	1	39	40	52	52	43	64			NA			NA			NA			NA			NA
c101313_g1_i1	6.1298	2.68609	0.438202	-1.19033	0.341604	1	10	4	4	3	3	2			NA			NA			NA			NA			NA
c101319_g1_i1	0.362424	1.60543	4.4297	2.14721	0.456479	1	0	1	0	1	4	0	ENSONIP00000022422	Uncharacterized protein [Source:UniProtKB/TrEMBL;Acc:I3KMS7]	6e-09	ENSDARP00000126903	coiled-coil domain containing 150 [Source:HGNC Symbol;Acc:26834]	2e-08			NA			NA			NA
c101320_g1_i1	3.34465	2.08122	0.622253	-0.684427	0.662496	1	1	6	3	3	2	1			NA			NA			NA			NA			NA
c101322_g1_i1	1.71002	0.694535	0.406156	-1.2999	0.675344	1	4	0	1	1	1	0			NA			NA			NA			NA			NA
c101323_g1_i1	0.63246	0.781807	1.23614	0.305838	1	1	0	1	1	2	0	0			NA			NA			NA			NA			NA
c101325_g1_i1	2.97251	5.03151	1.69268	0.759309	0.657383	1	5	1	3	9	3	2			NA			NA			NA			NA			NA
c10133_g1_i1	3.69979	3.077	0.831668	-0.26592	0.898974	1	4	4	3	4	3	2			NA			NA			NA			NA			NA
c101332_g1_i1	2.25495	1.08305	0.4803	-1.05799	0.637213	1	2	2	3	2	0	1			NA			NA			NA			NA			NA
c101333_g1_i1	6.49481	7.75465	1.19398	0.255774	0.853779	1	6	6	8	9	8	6			NA			NA			NA			NA			NA
c10134_g1_i1	13.6081	27.4335	2.01597	1.01147	0.369686	1	6	7	33	33	31	17			NA			NA			NA			NA			NA
c101349_g1_i1	0.63246	1.29702	2.05076	1.03616	0.805539	1	0	1	1	1	1	2			NA			NA			NA			NA			NA
c101354_g1_i1	4.14747	4.19709	1.01196	0.0171562	1	1	4	3	6	3	5	5			NA			NA			NA			NA			NA
c101358_g1_i1	3.42975	3.89584	1.1359	0.183831	0.903285	1	4	4	2	3	5	4			NA			NA			NA			NA			NA
c10136_g1_i1	0	1.59827	Inf	Inf	0.230077	1	0	0	0	1	1	3			NA			NA			NA			NA			NA
c101363_g1_i1	0.630032	0.303631	0.481929	-1.05311	1	1	1	0	1	0	1	0			NA			NA			NA			NA			NA
c101369_g1_i1	0.990029	1.81224	1.83049	0.872232	0.716897	1	2	0	1	0	2	4			NA			NA			NA			NA			NA
c10137_g1_i1	2.61252	1.6927	0.647919	-0.626114	0.786886	1	4	1	3	2	3	0			NA			NA			NA			NA			NA
c101373_g1_i1	4.24229	2.2928	0.540464	-0.887731	0.581496	1	3	5	5	2	2	3	ENSONIP00000006045	transmembrane protein 135 [Source:ZFIN;Acc:ZDB-GENE-070424-70]	8e-08	ENSDARP00000104715	transmembrane protein 135 [Source:ZFIN;Acc:ZDB-GENE-070424-70]	1e-07	ENSORLP00000006219	transmembrane protein 135 [Source:ZFIN;Acc:ZDB-GENE-070424-70]	6e-08	sp|Q5U4F4|TM135_RAT	Transmembrane protein 135 OS=Rattus norvegicus GN=Tmem135 PE=2 SV=1	1e-06	G3UUT8_MELGA	Uncharacterized protein (Fragment) OS=Meleagris gallopavo PE=4 SV=1	1e-07
c101376_g1_i1	10.0923	10.8986	1.07988	0.110877	0.812526	1	17	5	8	7	12	15			NA			NA			NA			NA			NA
c101380_g1_i1	2.7049	2.68609	0.993045	-0.0100688	1	1	4	2	2	3	3	2			NA			NA			NA			NA			NA
c101385_g1_i1	3.96998	8.52691	2.14785	1.10289	0.288841	1	1	4	8	11	4	10			NA			NA			NA			NA			NA
c10139_g1_i1	28.2389	33.0472	1.17027	0.226844	0.609375	1	27	28	31	35	36	28			NA			NA			NA			NA			NA
c101392_g1_i1	0	2.51393	Inf	Inf	0.139214	1	0	0	0	1	6	1			NA			NA			NA			NA			NA
c101397_g1_i1	2.25495	0	0	#NAME?	0.115329	1	2	2	3	0	0	0			NA			NA			NA			NA			NA
c1014_g1_i1	11.3545	11.3815	1.00238	0.00342505	0.907182	1	24	6	2	9	13	13	ENSONIP00000010182	CD109 molecule [Source:HGNC Symbol;Acc:21685]	0	ENSDARP00000080009	CD109 molecule [Source:HGNC Symbol;Acc:21685]	0	ENSORLP00000021629	CD109 molecule [Source:HGNC Symbol;Acc:21685]	0	sp|Q6YHK3|CD109_HUMAN	CD109 antigen OS=Homo sapiens GN=CD109 PE=1 SV=2	8e-162	I3JMT8_ORENI	Uncharacterized protein (Fragment) OS=Oreochromis niloticus GN=CD109 (2 of 2) PE=4 SV=1	0
c101404_g1_i1	3.6074	4.37641	1.21317	0.278787	0.904652	1	4	3	4	5	5	3			NA			NA			NA			NA			NA
c101405_g1_i1	8.11503	6.10615	0.752449	-0.410333	0.630009	1	6	6	14	4	10	5			NA			NA			NA			NA			NA
c101408_g1_i1	2.07973	1.511	0.726535	-0.460895	1	1	1	4	1	0	2	3			NA			NA			NA			NA			NA
c101413_g1_i1	0.630032	1.90667	3.02631	1.59756	0.578142	1	1	0	1	1	4	1			NA			NA			NA			NA			NA
c101417_g1_i1	0.630032	2.38007	3.7777	1.91751	0.43611	1	1	0	1	3	1	3	ENSONIP00000011937	ATP-binding cassette, sub-family B (MDR/TAP), member 8 [Source:ZFIN;Acc:ZDB-GENE-050410-6]	5e-15	ENSDARP00000073110	ATP-binding cassette, sub-family B (MDR/TAP), member 9 [Source:ZFIN;Acc:ZDB-GENE-050517-12]	4e-16	ENSORLP00000021952	ATP-binding cassette, sub-family B (MDR/TAP), member 8 [Source:ZFIN;Acc:ZDB-GENE-050410-6]	1e-15	sp|Q8FDZ8|HLYB_ECOL6	Alpha-hemolysin translocation ATP-binding protein HlyB OS=Escherichia coli O6:H1 (strain CFT073 / ATCC 700928 / UPEC) GN=hlyB PE=3 SV=1	2e-15	H2SYI9_TAKRU	Uncharacterized protein OS=Takifugu rubripes GN=LOC101072419 PE=3 SV=1	6e-19
c101418_g1_i1	7.31447	6.57478	0.898872	-0.153812	0.941379	1	5	10	7	6	5	9			NA			NA			NA			NA			NA
c10142_g1_i1	3.60482	2.86541	0.794884	-0.331184	0.91703	1	8	2	0	5	3	0	ENSONIP00000005956	SEC22 vesicle trafficking protein homolog B (S. cerevisiae), b [Source:ZFIN;Acc:ZDB-GENE-030131-5488]	1e-59	ENSDARP00000105201	SEC22 vesicle trafficking protein homolog B (S. cerevisiae), b [Source:ZFIN;Acc:ZDB-GENE-030131-5488]	3e-58	ENSORLP00000005146	SEC22 vesicle trafficking protein homolog B (S. cerevisiae), b [Source:ZFIN;Acc:ZDB-GENE-030131-5488]	2e-59	sp|Q4KM74|SC22B_RAT	Vesicle-trafficking protein SEC22b OS=Rattus norvegicus GN=Sec22b PE=1 SV=3	5e-58	W5UB34_ICTPU		6e-62
c101425_g1_i1	6.39984	5.6782	0.887242	-0.172601	0.934473	1	10	4	5	6	8	3			NA			NA			NA			NA			NA
c101427_g1_i1	1.71973	1.20736	0.702066	-0.510322	1	1	0	4	1	0	1	3			NA			NA			NA			NA			NA
c10143_g1_i1	7.4994	4.50072	0.600144	-0.73662	0.466123	1	2	12	9	3	6	5			NA			NA			NA			NA			NA
c101430_g1_i1	7.39699	6.24126	0.843757	-0.245101	0.86145	1	12	7	2	9	5	4			NA			NA			NA			NA			NA
c101432_g1_i1	4.32724	3.25631	0.752516	-0.410206	0.860965	1	9	3	0	6	3	0			NA			NA			NA			NA			NA
c101433_g1_i1	4.5146	1.21452	0.269022	-1.89421	0.242634	1	5	6	2	0	4	0			NA			NA			NA			NA			NA
c101435_g1_i1	2.62223	0.694535	0.264864	-1.91667	0.345672	1	0	5	3	1	1	0			NA			NA			NA			NA			NA
c101436_g1_i1	7.2195	7.05295	0.976931	-0.0336719	1	1	9	8	4	8	4	9			NA			NA			NA			NA			NA
c101437_g1_i1	4.1452	4.80912	1.16017	0.214332	0.992902	1	2	2	10	3	9	3			NA			NA			NA			NA			NA
c101448_g1_i1	3.06263	1.6927	0.552695	-0.855444	0.602945	1	3	1	6	2	3	0			NA			NA			NA			NA			NA
c101449_g1_i1	15.3538	23.6763	1.54205	0.624849	0.169356	1	10	22	14	18	30	25			NA			NA			NA			NA			NA
c10145_g1_i1	7.75472	2.81041	0.362412	-1.4643	0.173628	1	11	6	6	1	4	4			NA			NA			NA			NA			NA
c101462_g1_i1	1.35245	1.29464	0.957251	-0.0630303	1	1	2	1	1	1	0	3			NA			NA			NA			NA			NA
c101470_g1_i1	3.34465	2.08122	0.622253	-0.684427	0.65274	1	1	6	3	3	2	1			NA			NA			NA			NA			NA
c101475_g1_i1	2.52256	0.390903	0.154963	-2.69	0.264863	1	3	1	4	1	0	0	ENSONIP00000003933	DnaJ (Hsp40) homolog, subfamily A, member 2 [Source:ZFIN;Acc:ZDB-GENE-040426-2884]	2e-40	ENSDARP00000028641	DnaJ (Hsp40) homolog, subfamily A, member 2 [Source:ZFIN;Acc:ZDB-GENE-040426-2884]	1e-39	ENSORLP00000018898	DnaJ (Hsp40) homolog, subfamily A, member 2 [Source:ZFIN;Acc:ZDB-GENE-040426-2884]	7e-38	sp|Q9QYJ0|DNJA2_MOUSE	DnaJ homolog subfamily A member 2 OS=Mus musculus GN=Dnaja2 PE=1 SV=1	5e-33	I3J4Z3_ORENI	Uncharacterized protein OS=Oreochromis niloticus GN=LOC100703393 PE=3 SV=1	8e-38
c101481_g1_i1	1.80499	0.781807	0.433136	-1.20711	0.549729	1	0	2	4	2	0	0			NA			NA			NA			NA			NA
c101488_g1_i1	0.902496	1.6927	1.87558	0.907334	0.838565	1	0	1	2	2	3	0			NA			NA			NA			NA			NA
c10149_g1_i1	53.2064	46.4083	0.872232	-0.197217	0.576454	1	55	43	66	36	43	64			NA			NA			NA			NA			NA
c101494_g1_i1	1.44484	1.60304	1.10949	0.149902	0.996907	1	2	2	0	1	3	1			NA			NA			NA			NA			NA
c101496_g1_i1	4.78949	3.2037	0.668902	-0.580134	0.773702	1	3	8	3	2	5	3			NA			NA			NA			NA			NA
c101497_g1_i1	1.98248	3.20608	1.6172	0.693502	0.662477	1	3	1	2	2	6	2			NA			NA			NA			NA			NA
c1015_g1_i1	5663.11	6359.3	1.12293	0.167274	0.182247	1	5507	5235	6604	5631	6581	7170	ENSONIP00000016784	ankyrin 1, erythrocytic [Source:ZFIN;Acc:ZDB-GENE-041010-44]	0	ENSDARP00000065997	ankyrin 1, erythrocytic [Source:HGNC Symbol;Acc:492]	0	ENSORLP00000008143	ankyrin 1, erythrocytic [Source:ZFIN;Acc:ZDB-GENE-041010-44]	0	sp|P16157|ANK1_HUMAN	Ankyrin-1 OS=Homo sapiens GN=ANK1 PE=1 SV=3	0	I3K6N9_ORENI	Uncharacterized protein OS=Oreochromis niloticus GN=ANK1 (2 of 2) PE=4 SV=1	0
c1015_g2_i1	1779.91	1644.31	0.92382	-0.114316	0.411444	1	1828	1559	2062	1467	1613	1929	ENSONIP00000019494	arrestin, beta 1 [Source:ZFIN;Acc:ZDB-GENE-060824-1]	0	ENSDARP00000106591	arrestin, beta 1 [Source:ZFIN;Acc:ZDB-GENE-060824-1]	0	ENSORLP00000025743	arrestin, beta 1 [Source:ZFIN;Acc:ZDB-GENE-060824-1]	0	sp|P17870|ARRB1_BOVIN	Beta-arrestin-1 OS=Bos taurus GN=ARRB1 PE=1 SV=1	0	M4AIM7_XIPMA	Uncharacterized protein OS=Xiphophorus maculatus PE=4 SV=1	0
c101500_g1_i1	3.51243	1.59588	0.454353	-1.13812	0.597415	1	8	1	1	1	0	4			NA			NA			NA			NA			NA
c101508_g1_i1	0.994884	1.99156	2.0018	1.0013	0.707906	1	0	2	1	2	2	2	ENSONIP00000002254	Uncharacterized protein [Source:UniProtKB/TrEMBL;Acc:I3J064]	6e-41			NA	ENSORLP00000006512	Uncharacterized protein [Source:UniProtKB/TrEMBL;Acc:H2LKG1]	2e-39			NA	I3J064_ORENI	Uncharacterized protein OS=Oreochromis niloticus PE=4 SV=1	3e-42
c10151_g1_i1	7.86653	22.8444	2.904	1.53804	0.16901	1	3	15	5	6	6	62			NA			NA			NA			NA			NA
c101511_g1_i1	1.35488	0	0	#NAME?	0.304437	1	1	2	1	0	0	0			NA			NA			NA			NA			NA
c101518_g1_i1	0.990029	0.604876	0.610968	-0.710832	1	1	2	0	1	0	1	1			NA			NA			NA			NA			NA
c101523_g1_i1	2.34248	2.08122	0.888467	-0.17061	1	1	4	1	2	3	2	1	ENSONIP00000026447	Uncharacterized protein [Source:UniProtKB/TrEMBL;Acc:I3KZA0]	3e-10			NA	ENSORLP00000018115	Uncharacterized protein [Source:UniProtKB/TrEMBL;Acc:H2MHK6]	7e-14			NA	H2MHK6_ORYLA	Uncharacterized protein (Fragment) OS=Oryzias latipes PE=4 SV=1	3e-12
c101524_g1_i1	1.26249	2.4195	1.91645	0.938436	0.653606	1	1	1	2	0	4	4			NA			NA			NA			NA			NA
c101527_g1_i1	1.17253	1.20975	1.03174	0.0450828	1	1	0	1	3	0	2	2			NA			NA			NA			NA			NA
c10153_g1_i1	60.8982	53.8078	0.883571	-0.178582	0.535106	1	48	60	81	44	66	55			NA			NA			NA			NA			NA
c101533_g1_i1	5.22746	2.11826	0.405217	-1.30323	0.34289	1	7	3	6	0	4	3			NA			NA			NA			NA			NA
c10154_g1_i1	1.53496	0.301244	0.196256	-2.34919	0.443454	1	0	2	3	0	0	1			NA			NA			NA			NA			NA
c101546_g1_i1	1.62734	1.90429	1.17018	0.226731	0.995074	1	0	3	2	1	3	2			NA			NA			NA			NA			NA
c101547_g1_i1	0	1.21452	Inf	Inf	0.395447	1	0	0	0	0	4	0			NA			NA			NA			NA			NA
c10155_g1_i1	2.34734	2.51155	1.06996	0.0975522	0.995426	1	2	3	2	1	5	2			NA			NA			NA			NA			NA
c101550_g1_i1	2.25495	4.59754	2.03887	1.02777	0.427807	1	2	2	3	4	9	1			NA			NA			NA			NA			NA
c101557_g1_i1	5.67742	6.75409	1.18964	0.250527	0.85258	1	9	3	5	8	5	7			NA			NA			NA			NA			NA
c10156_g1_i1	2.70263	6.49944	2.40485	1.26595	0.272991	1	2	1	6	5	11	4			NA			NA			NA			NA			NA
c101560_g1_i1	9.28255	7.18681	0.774228	-0.369169	0.658557	1	11	5	13	6	9	7			NA			NA			NA			NA			NA
c101565_g1_i1	1.35245	1.59827	1.18176	0.240931	0.995505	1	2	1	1	1	1	3			NA			NA			NA			NA			NA
c101566_g1_i1	3.33266	3.10449	0.931534	-0.10232	1	1	3	1	7	1	1	8			NA			NA			NA			NA			NA
c10157_g1_i1	4.32982	6.92022	1.59827	0.676511	0.46365	1	5	4	4	3	10	9			NA			NA			NA			NA			NA
c101574_g1_i1	1.98734	2.59405	1.30529	0.384366	0.886447	1	1	3	2	2	2	4			NA			NA			NA			NA			NA
c101575_g1_i1	1.62006	2.42428	1.49641	0.581505	0.784004	1	3	0	2	0	6	2			NA			NA			NA			NA			NA
c101577_g1_i1	1.44484	3.38063	2.33979	1.22638	0.426364	1	2	2	0	4	4	2			NA			NA			NA			NA			NA
c10158_g1_i1	1.98006	1.51338	0.764312	-0.387766	1	1	4	0	2	0	3	2	ENSONIP00000006277	microtubule-actin crosslinking factor 1 [Source:ZFIN;Acc:ZDB-GENE-030131-3606]	1e-25	ENSDARP00000116989	microtubule-actin crosslinking factor 1 [Source:ZFIN;Acc:ZDB-GENE-030131-3606]	3e-25	ENSORLP00000012626	si:ch211-165e15.1 [Source:ZFIN;Acc:ZDB-GENE-081028-59]	5e-61	sp|Q03001|DYST_HUMAN	Dystonin OS=Homo sapiens GN=DST PE=1 SV=4	2e-41	H2URT7_TAKRU	Uncharacterized protein (Fragment) OS=Takifugu rubripes PE=4 SV=1	1e-64
c101582_g1_i1	0.540072	0.692148	1.28158	0.357928	1	1	0	0	2	1	0	1	ENSONIP00000009495	protein tyrosine phosphatase, receptor type, O [Source:ZFIN;Acc:ZDB-GENE-070424-54]	9e-09	ENSDARP00000100303	protein tyrosine phosphatase, receptor type, O [Source:ZFIN;Acc:ZDB-GENE-070424-54]	3e-09	ENSORLP00000008643	protein tyrosine phosphatase, receptor type, D, a [Source:ZFIN;Acc:ZDB-GENE-101103-16]	8e-13			NA	E6ZH12_DICLA	Receptor-type tyrosine-protein phosphatase beta OS=Dicentrarchus labrax GN=PTPRB PE=4 SV=1	3e-14
c101587_g1_i1	1.62249	2.50677	1.54502	0.627624	0.762836	1	2	1	2	1	3	4			NA			NA			NA			NA			NA
c10159_g1_i1	3.2474	2.29042	0.705307	-0.503678	0.787964	1	3	3	4	2	1	4	ENSONIP00000012040	dorsal root ganglia homeobox [Source:ZFIN;Acc:ZDB-GENE-070330-1]	1e-60	ENSDARP00000091568	dorsal root ganglia homeobox [Source:ZFIN;Acc:ZDB-GENE-070330-1]	5e-58	ENSORLP00000011329	dorsal root ganglia homeobox [Source:ZFIN;Acc:ZDB-GENE-070330-1]	1e-60	sp|Q8BYH0|DRGX_MOUSE	Dorsal root ganglia homeobox protein OS=Mus musculus GN=Drgx PE=1 SV=2	3e-45	H2UBG4_TAKRU	Uncharacterized protein OS=Takifugu rubripes GN=LOC101065283 PE=3 SV=1	1e-61
c101599_g1_i1	10.4598	5.10559	0.488117	-1.0347	0.216947	1	12	8	12	3	7	6			NA			NA			NA			NA			NA
c1016_g1_i1	22.5265	6.99556	0.310547	-1.68711	0.306936	1	50	11	2	4	4	14			NA			NA			NA			NA			NA
c10160_g1_i1	12.5322	9.48677	0.75699	-0.401653	0.600774	1	16	9	13	8	14	7	ENSONIP00000019265	cholinergic receptor, nicotinic, alpha polypeptide 2b (neuronal) [Source:ZFIN;Acc:ZDB-GENE-041001-99]	3e-86	ENSDARP00000028704	cholinergic receptor, nicotinic, alpha polypeptide 2a (neuronal) [Source:ZFIN;Acc:ZDB-GENE-040108-2]	2e-85	ENSORLP00000011046	cholinergic receptor, nicotinic, alpha polypeptide 2b (neuronal) [Source:ZFIN;Acc:ZDB-GENE-041001-99]	1e-82	sp|P12389|ACHA2_RAT	Neuronal acetylcholine receptor subunit alpha-2 OS=Rattus norvegicus GN=Chrna2 PE=2 SV=2	1e-78	G3PQ97_GASAC	Uncharacterized protein (Fragment) OS=Gasterosteus aculeatus GN=CHRNA2 (1 of 2) PE=3 SV=1	2e-87
c101605_g1_i1	1.62492	1.69031	1.04025	0.0569257	1	1	1	2	2	2	2	1			NA			NA			NA			NA			NA
c101608_g1_i1	7.67204	9.47245	1.23467	0.304128	0.687034	1	7	9	7	8	8	13			NA			NA			NA			NA			NA
c10161_g1_i1	137.707	145.672	1.05783	0.0811131	0.749848	1	134	112	181	125	172	148			NA			NA			NA			NA			NA
c101614_g1_i1	1.89252	0.301244	0.159176	-2.65131	0.357995	1	2	1	3	0	0	1			NA			NA			NA			NA			NA
c101619_g1_i1	1.26249	2.81518	2.22986	1.15695	0.559194	1	1	1	2	1	6	2			NA			NA			NA			NA			NA
c101629_g1_i1	1.08242	1.98917	1.83771	0.877912	0.696888	1	2	1	0	2	1	3			NA			NA			NA			NA			NA
c101630_g1_i1	4.95985	2.81279	0.567112	-0.818294	0.555622	1	6	4	5	1	5	3			NA			NA			NA			NA			NA
c101635_g1_i1	5.95716	3.59221	0.603007	-0.729753	0.545318	1	5	7	6	3	4	4			NA			NA			NA			NA			NA
c101639_g1_i1	34.8361	31.333	0.899441	-0.1529	0.640533	1	23	39	46	33	24	37			NA			NA			NA			NA			NA
c10164_g1_i1	5.22989	5.87547	1.12344	0.167924	0.912855	1	6	4	6	5	2	11			NA			NA			NA			NA			NA
c101644_g1_i1	1.62734	3.68426	2.26397	1.17886	0.538809	1	0	3	2	4	5	2			NA			NA			NA			NA			NA
c101645_g1_i1	1.79998	4.49356	2.49645	1.31988	0.305746	1	5	0	0	3	3	8			NA			NA			NA			NA			NA
c10165_g1_i1	7.22436	4.94424	0.684385	-0.54712	0.615373	1	7	10	4	8	4	2			NA			NA			NA			NA			NA
c101651_g1_i1	14.7022	10.3487	0.703886	-0.506586	0.367041	1	12	13	21	11	10	10	ENSONIP00000015392	si:dkey-1h24.3 [Source:ZFIN;Acc:ZDB-GENE-090311-54]	1e-36	ENSDARP00000105127	Ras association (RalGDS/AF-6) and pleckstrin homology domains 1 [Source:HGNC Symbol;Acc:14436]	9e-41	ENSORLP00000006622	si:dkey-1h24.3 [Source:ZFIN;Acc:ZDB-GENE-090311-54]	4e-34	sp|Q70E73|RAPH1_HUMAN	Ras-associated and pleckstrin homology domains-containing protein 1 OS=Homo sapiens GN=RAPH1 PE=1 SV=3	1e-33	E7FFH4_DANRE	Uncharacterized protein OS=Danio rerio GN=si:dkey-1h24.3 PE=4 SV=1	7e-41
c101657_g1_i1	3.79703	1.77997	0.46878	-1.09302	0.463097	1	2	7	2	3	2	0			NA			NA			NA			NA			NA
c10166_g1_i1	8.38961	10.7216	1.27797	0.35385	0.57053	1	10	8	7	5	13	16			NA			NA			NA			NA			NA
c101661_g1_i1	0.992456	1.3018	1.31169	0.391429	0.996437	1	1	1	1	1	3	0			NA			NA			NA			NA			NA
c101665_g1_i1	3.06733	3.10449	1.01212	0.0173737	0.994352	1	4	3	2	1	1	8			NA			NA			NA			NA			NA
c101666_g1_i1	6.13481	5.40684	0.881337	-0.182234	0.939716	1	5	6	8	3	7	7			NA			NA			NA			NA			NA
c101668_g1_i1	5.77239	10.2363	1.77332	0.826453	0.288261	1	5	5	8	3	11	19			NA			NA			NA			NA			NA
c10167_g1_i1	0.359996	1.99156	5.53216	2.46784	0.397615	1	1	0	0	2	2	2			NA			NA			NA			NA			NA
c101673_g1_i1	3.87744	2.2103	0.570042	-0.810859	0.618308	1	4	3	5	1	5	1			NA			NA			NA			NA			NA
c101685_g1_i1	3.69979	4.59276	1.24136	0.31192	0.819602	1	4	4	3	4	7	3			NA			NA			NA			NA			NA
c101687_g1_i1	5.41239	1.20975	0.223515	-2.16156	0.137723	1	4	5	8	0	2	2			NA			NA			NA			NA			NA
c101689_g1_i1	7.20282	1.3843	0.192188	-2.37941	0.148849	1	10	1	12	2	0	2			NA			NA			NA			NA			NA
c101690_g1_i1	13.7924	15.8476	1.149	0.200384	0.806394	1	15	9	19	15	18	15	ENSONIP00000009601	AT rich interactive domain 1Ab (SWI-like) [Source:ZFIN;Acc:ZDB-GENE-030131-5725]	2e-12	ENSDARP00000118392	AT rich interactive domain 1Ab (SWI-like) [Source:ZFIN;Acc:ZDB-GENE-030131-5725]	4e-11	ENSORLP00000005534	AT rich interactive domain 1Aa (SWI-like) [Source:ZFIN;Acc:ZDB-GENE-080220-35]	2e-09	sp|A2BH40|ARI1A_MOUSE	AT-rich interactive domain-containing protein 1A OS=Mus musculus GN=Arid1a PE=1 SV=1	1e-06	G3NXQ1_GASAC	Uncharacterized protein (Fragment) OS=Gasterosteus aculeatus PE=4 SV=1	5e-11
c1017_g1_i1	6737.77	6842.13	1.01549	0.0221743	0.797866	1	6525	5944	8275	5347	7632	8082	ENSONIP00000023309	eukaryotic translation initiation factor 4E binding protein 2 [Source:ZFIN;Acc:ZDB-GENE-031118-83]	2e-54	ENSDARP00000040925	eukaryotic translation initiation factor 4E binding protein 2 [Source:ZFIN;Acc:ZDB-GENE-031118-83]	1e-49	ENSORLP00000008157	eukaryotic translation initiation factor 4E binding protein 1 [Source:ZFIN;Acc:ZDB-GENE-030131-2332]	9e-30	sp|Q13542|4EBP2_HUMAN	Eukaryotic translation initiation factor 4E-binding protein 2 OS=Homo sapiens GN=EIF4EBP2 PE=1 SV=1	3e-40	M3ZLS2_XIPMA	Uncharacterized protein OS=Xiphophorus maculatus PE=4 SV=1	2e-55
c10170_g1_i1	3.60983	1.20975	0.335127	-1.57722	0.408307	1	3	4	4	0	2	2			NA			NA			NA			NA			NA
c101700_g1_i1	4.32269	5.54912	1.28372	0.360328	0.916851	1	5	1	8	8	5	3			NA			NA			NA			NA			NA
c101703_g1_i1	2.25268	1.60065	0.710557	-0.492978	0.754728	1	0	1	7	1	2	2			NA			NA			NA			NA			NA
c101708_g1_i1	18.6646	10.6595	0.571107	-0.808168	0.157869	1	22	14	21	11	14	7			NA			NA			NA			NA			NA
c10171_g1_i1	8.57924	5.40923	0.630502	-0.665427	0.554476	1	8	12	5	3	8	6			NA			NA			NA			NA			NA
c101712_g1_i1	0.900068	2.81757	3.13039	1.64634	0.463276	1	1	0	2	1	7	1			NA			NA			NA			NA			NA
c101716_g1_i1	3.9627	2.59405	0.654616	-0.611278	0.690299	1	4	1	8	2	2	4			NA			NA			NA			NA			NA
c101717_g1_i1	3.06036	2.12064	0.69294	-0.529197	0.701543	1	1	0	10	0	5	2			NA			NA			NA			NA			NA
c101720_g1_i1	1.1701	0.908507	0.776432	-0.365068	1	1	1	0	3	0	2	1			NA			NA			NA			NA			NA
c101721_g1_i1	0.362424	1.29464	3.57216	1.8368	0.596779	1	0	1	0	1	0	3			NA			NA			NA			NA			NA
c101722_g1_i1	0.902496	1.82179	2.01861	1.01336	0.685826	1	0	1	2	0	6	0			NA			NA			NA			NA			NA
c101723_g1_i1	0.724848	4.31424	5.95193	2.57336	0.158984	1	0	2	0	1	3	10			NA			NA			NA			NA			NA
c10173_g1_i1	6.5778	10.2662	1.56073	0.642225	0.511096	1	4	3	15	10	13	8			NA			NA			NA			NA			NA
c101731_g1_i1	1.08484	1.47634	1.36088	0.444539	0.99695	1	1	2	0	3	1	0			NA			NA			NA			NA			NA
c101735_g1_i1	9.29696	9.73779	1.04742	0.0668353	0.874949	1	8	11	9	4	17	10			NA			NA			NA			NA			NA
c101737_g1_i1	5.3247	10.3942	1.95206	0.964999	0.258871	1	5	6	5	15	5	10			NA			NA			NA			NA			NA
c10174_g1_i1	9.72357	4.45413	0.458076	-1.12634	0.305727	1	2	1	32	6	0	7	ENSONIP00000022496	acidic repeat containing [Source:ZFIN;Acc:ZDB-GENE-050320-153]	1e-59	ENSDARP00000104895	acidic repeat containing [Source:ZFIN;Acc:ZDB-GENE-050320-153]	1e-52	ENSORLP00000007950	acidic repeat containing [Source:ZFIN;Acc:ZDB-GENE-050320-153]	8e-56	sp|Q96QF7|ACRC_HUMAN	Acidic repeat-containing protein OS=Homo sapiens GN=ACRC PE=2 SV=1	3e-40	H3AZ95_LATCH	Uncharacterized protein (Fragment) OS=Latimeria chalumnae PE=4 SV=1	3e-70
c101742_g1_i1	1.98734	1.3843	0.696557	-0.521686	0.864593	1	1	3	2	2	0	2	ENSONIP00000017475	Uncharacterized protein [Source:UniProtKB/TrEMBL;Acc:I3K8N0]	3e-63	ENSDARP00000100020	family with sequence similarity 163, member B [Source:ZFIN;Acc:ZDB-GENE-091204-96]	1e-26	ENSORLP00000021228	family with sequence similarity 163, member B [Source:ZFIN;Acc:ZDB-GENE-091204-96]	2e-55	sp|P0C2L3|F163B_HUMAN	Protein FAM163B OS=Homo sapiens GN=FAM163B PE=2 SV=1	3e-11	I3K8N0_ORENI	Uncharacterized protein OS=Oreochromis niloticus PE=4 SV=1	7e-56
c101751_g1_i1	3.33494	1.69031	0.50685	-0.980369	0.585061	1	5	2	3	2	2	1			NA			NA			NA			NA			NA
c101752_g1_i1	1.26249	2.41712	1.91456	0.937012	0.663423	1	1	1	2	0	3	5			NA			NA			NA			NA			NA
c101755_g1_i1	3.42732	2.20553	0.643514	-0.635958	0.803703	1	5	3	2	1	3	3			NA			NA			NA			NA			NA
c10176_g1_i1	3.24983	8.31884	2.55977	1.35602	0.142501	1	2	4	4	5	16	5	ENSONIP00000006805	sorting nexin 19a [Source:ZFIN;Acc:ZDB-GENE-060526-204]	2e-162	ENSDARP00000118052	sorting nexin 19a [Source:ZFIN;Acc:ZDB-GENE-060526-204]	2e-57	ENSORLP00000009541	sorting nexin 19a [Source:ZFIN;Acc:ZDB-GENE-060526-204]	2e-143	sp|Q92543|SNX19_HUMAN	Sorting nexin-19 OS=Homo sapiens GN=SNX19 PE=1 SV=2	3e-31	G3QAS7_GASAC	Uncharacterized protein (Fragment) OS=Gasterosteus aculeatus PE=4 SV=1	2e-169
c101762_g1_i1	1.17253	3.68187	3.1401	1.65081	0.379607	1	0	1	3	4	4	3			NA			NA			NA			NA			NA
c101763_g1_i1	0.270036	0.692148	2.56317	1.35793	0.997462	1	0	0	1	1	0	1			NA			NA			NA			NA			NA
c101765_g1_i1	2.07503	1.81224	0.873357	-0.195357	1	1	0	2	5	0	2	4			NA			NA			NA			NA			NA
c10177_g1_i1	13.9508	17.6695	1.26655	0.340909	0.843087	1	20	0	25	19	0	34	ENSONIP00000002337	protocadherin alpha subfamily C, 2 [Source:HGNC Symbol;Acc:8677]	1e-29	ENSDARP00000104684	Uncharacterized protein [Source:UniProtKB/TrEMBL;Acc:E7EYF4]	4e-32	ENSORLP00000005269	Uncharacterized protein [Source:UniProtKB/TrEMBL;Acc:H2LH16]	2e-20	sp|Q9P2E7|PCD10_HUMAN	Protocadherin-10 OS=Homo sapiens GN=PCDH10 PE=2 SV=2	1e-20	H2SF74_TAKRU	Uncharacterized protein (Fragment) OS=Takifugu rubripes PE=4 SV=1	4e-45
c101772_g1_i1	1.35245	0.90612	0.669983	-0.577804	1	1	2	1	1	0	1	2			NA			NA			NA			NA			NA
c101773_g1_i1	1.62249	1.99394	1.22894	0.297417	0.995112	1	2	1	2	2	3	1			NA			NA			NA			NA			NA
c101776_g1_i1	2.52498	2.71836	1.07658	0.106462	0.993327	1	2	2	4	0	3	6			NA			NA			NA			NA			NA
c101778_g1_i1	1.62006	2.42905	1.49936	0.584343	0.754006	1	3	0	2	0	8	0			NA			NA			NA			NA			NA
c10178_g1_i1	8.11291	1.81701	0.223966	-2.15865	0.215353	1	1	5	22	0	4	2			NA			NA			NA			NA			NA
c101783_g1_i1	0.719992	1.29702	1.80144	0.849151	0.818585	1	2	0	0	1	1	2			NA			NA			NA			NA			NA
c101784_g1_i1	0.630032	1.3018	2.06624	1.04701	0.821393	1	1	0	1	1	3	0			NA			NA			NA			NA			NA
c1018_g1_i1	190.779	143.485	0.752103	-0.410998	0.3669	1	116	286	168	118	150	172	ENSONIP00000016216		7e-09	ENSDARP00000105925	vascular associated protein [Source:ZFIN;Acc:ZDB-GENE-090313-42]	5e-138	ENSORLP00000014687	interphotoreceptor matrix proteoglycan 2 [Source:HGNC Symbol;Acc:18362]	6e-06	sp|Q2FDK5|SRAP_STAA3	Serine-rich adhesin for platelets OS=Staphylococcus aureus (strain USA300) GN=sraP PE=3 SV=1	2e-11	G3PWB5_GASAC	Uncharacterized protein OS=Gasterosteus aculeatus PE=4 SV=1	0
c10180_g1_i1	4.41978	2.60121	0.588537	-0.764794	0.650607	1	6	4	3	2	5	1			NA			NA			NA			NA			NA
c101800_g1_i1	2.15998	2.60121	1.20427	0.268165	0.880437	1	6	0	0	2	5	1			NA			NA			NA			NA			NA
c101803_g1_i1	2.16013	1.21214	0.56114	-0.833567	0.75654	1	3	0	4	0	3	1			NA			NA			NA			NA			NA
c101810_g1_i1	3.06247	0.781807	0.255286	-1.96981	0.33355	1	6	1	2	2	0	0			NA			NA			NA			NA			NA
c101815_g1_i1	8.12442	8.85803	1.0903	0.124721	0.864006	1	8	10	6	8	3	16			NA			NA			NA			NA			NA
c101817_g1_i1	0.630032	2.07883	3.29956	1.72227	0.580474	1	1	0	1	3	1	2			NA			NA			NA			NA			NA
c10182_g1_i1	14.5173	9.95302	0.685597	-0.544566	0.371708	1	15	11	19	10	8	12			NA			NA			NA			NA			NA
c101820_g1_i1	4.24229	3.2037	0.755181	-0.405106	0.830202	1	3	5	5	2	5	3			NA			NA			NA			NA			NA
c101821_g1_i1	3.87258	4.02016	1.03811	0.0539561	0.991813	1	6	1	5	1	6	6			NA			NA			NA			NA			NA
c101824_g1_i1	2.79988	3.9855	1.42346	0.509399	0.80268	1	0	4	5	4	5	3			NA			NA			NA			NA			NA
c101826_g1_i1	0.902496	1.29464	1.43451	0.520555	0.996375	1	0	1	2	1	0	3			NA			NA			NA			NA			NA
c101827_g1_i1	1.80014	0.607262	0.337342	-1.56772	0.564008	1	2	0	4	0	2	0			NA			NA			NA			NA			NA
c10183_g1_i1	17.5799	19.3131	1.09859	0.135651	0.898819	1	18	12	25	20	20	18			NA			NA			NA			NA			NA
c101831_g1_i1	0.63246	0.604876	0.956386	-0.0643358	1	1	0	1	1	0	1	1			NA			NA			NA			NA			NA
c101837_g1_i1	0.362424	1.86486	5.14552	2.36332	0.457519	1	0	1	0	4	0	1			NA			NA			NA			NA			NA
c10184_g1_i1	4.14505	5.6782	1.36988	0.454046	0.752828	1	5	2	6	6	8	3			NA			NA			NA			NA			NA
c101840_g1_i1	6.31473	4.67526	0.740374	-0.433674	0.702464	1	7	6	6	5	4	5			NA			NA			NA			NA			NA
c101845_g1_i1	6.84236	0.303631	0.0443752	-4.4941	0.498289	1	18	1	0	0	1	0	ENSONIP00000002178	myosin, heavy chain b [Source:ZFIN;Acc:ZDB-GENE-081124-1]	2e-68	ENSDARP00000088840	myosin, heavy polypeptide 1.2, skeletal muscle [Source:ZFIN;Acc:ZDB-GENE-070705-73]	2e-67	ENSORLP00000023178	Uncharacterized protein [Source:UniProtKB/TrEMBL;Acc:H2MWE2]	1e-72	sp|Q90339|MYSS_CYPCA	Myosin heavy chain, fast skeletal muscle OS=Cyprinus carpio PE=2 SV=2	7e-66	Q4T5U4_TETNG	Chromosome undetermined SCAF9104, whole genome shotgun sequence. (Fragment) OS=Tetraodon nigroviridis GN=GSTENG00006634001 PE=4 SV=1	6e-74
c101846_g1_i1	4.70438	5.2431	1.11451	0.156414	0.992261	1	0	10	4	8	3	4			NA			NA			NA			NA			NA
c101848_g1_i1	0.63246	0.604876	0.956386	-0.0643358	1	1	0	1	1	0	1	1			NA			NA			NA			NA			NA
c101849_g1_i1	1172.29	1465.01	1.2497	0.321581	0.177068	1	1324	813	1485	1240	1531	1711			NA			NA			NA			NA			NA
c10185_g1_i1	43.5781	38.9549	0.89391	-0.161798	0.685619	1	43	44	45	37	38	43			NA			NA			NA			NA			NA
c101850_g1_i1	1.44727	0	0	#NAME?	0.277211	1	1	3	0	0	0	0			NA			NA			NA			NA			NA
c101853_g1_i1	2.43745	1.99633	0.819024	-0.288023	0.900546	1	0	3	5	2	4	0			NA			NA			NA			NA			NA
c101854_g1_i1	2.16256	4.94663	2.28739	1.1937	0.472725	1	2	1	4	8	5	1			NA			NA			NA			NA			NA
c101856_g1_i1	2.79745	0.694535	0.248274	-2.00999	0.246737	1	1	3	5	1	1	0			NA			NA			NA			NA			NA
c101860_g1_i1	7.30734	8.08339	1.1062	0.145612	0.924599	1	5	7	11	6	6	13			NA			NA			NA			NA			NA
c101861_g1_i1	1.26006	4.46368	3.54242	1.82474	0.261697	1	2	0	2	6	4	3			NA			NA			NA			NA			NA
c101866_g1_i1	1.98734	2.20792	1.11099	0.151847	0.994552	1	1	3	2	1	4	2			NA			NA			NA			NA			NA
c101874_g1_i1	1.81212	1.99633	1.10166	0.139673	0.99574	1	0	5	0	2	4	0			NA			NA			NA			NA			NA
c10188_g1_i1	5.68455	3.10926	0.546968	-0.870472	0.70358	1	9	6	1	1	3	6			NA			NA			NA			NA			NA
c101884_g1_i1	0.359996	2.29519	6.37559	2.67256	0.270733	1	1	0	0	2	3	2			NA			NA			NA			NA			NA
c10189_g1_i1	10.3675	11.8943	1.14727	0.198201	0.960217	1	9	7	17	8	13	16			NA			NA			NA			NA			NA
c101892_g1_i1	2.07244	0.90612	0.437223	-1.19356	0.799424	1	4	1	1	0	1	2			NA			NA			NA			NA			NA
c101896_g1_i1	2.2598	1.77759	0.786611	-0.346278	0.884197	1	0	4	3	3	1	1			NA			NA			NA			NA			NA
c101897_g1_i1	1.26492	0.692148	0.547187	-0.869894	0.822366	1	0	2	2	1	0	1			NA			NA			NA			NA			NA
c1019_g1_i1	411.399	373.024	0.90672	-0.14127	0.507005	1	319	480	454	316	407	418	ENSONIP00000026623	nucleoporin 88 [Source:ZFIN;Acc:ZDB-GENE-050522-297]	0	ENSDARP00000025718	nucleoporin 88 [Source:ZFIN;Acc:ZDB-GENE-050522-297]	0	ENSORLP00000002788	nucleoporin 88 [Source:ZFIN;Acc:ZDB-GENE-050522-297]	0	sp|Q99567|NUP88_HUMAN	Nuclear pore complex protein Nup88 OS=Homo sapiens GN=NUP88 PE=1 SV=2	0	I3KZS6_ORENI	Uncharacterized protein OS=Oreochromis niloticus GN=LOC100706886 PE=4 SV=1	0
c10190_g1_i1	7.40443	4.4039	0.594765	-0.749607	0.535567	1	6	10	6	2	3	9			NA			NA			NA			NA			NA
c101900_g1_i1	2.97494	1.59588	0.536441	-0.898508	0.629022	1	4	2	3	1	0	4			NA			NA			NA			NA			NA
c101901_g1_i1	0.990029	5.59935	5.65574	2.49972	0.350218	1	2	0	1	12	2	1			NA			NA			NA			NA			NA
c101902_g1_i1	0.992456	2.29996	2.31744	1.21253	0.657533	1	1	1	1	2	5	0			NA			NA			NA			NA			NA
c101903_g1_i1	1.71488	0.604876	0.352723	-1.50339	0.645358	1	2	2	1	0	1	1			NA			NA			NA			NA			NA
c101906_g1_i1	16.7894	21.9167	1.30539	0.38448	0.516962	1	7	20	26	22	26	18			NA			NA			NA			NA			NA
c101914_g1_i1	1.89252	1.90667	1.00748	0.0107448	1	1	2	1	3	1	4	1			NA			NA			NA			NA			NA
c101917_g1_i1	3.24983	1.69031	0.520123	-0.943074	0.569212	1	2	4	4	2	2	1			NA			NA			NA			NA			NA
c101918_g1_i1	1.35002	2.51155	1.86037	0.895591	0.629803	1	3	0	1	1	5	2			NA			NA			NA			NA			NA
c10192_g1_i1	4.88203	4.55334	0.932673	-0.100557	0.940675	1	0	9	6	7	4	2	ENSONIP00000004622	retinitis pigmentosa GTPase regulator b [Source:ZFIN;Acc:ZDB-GENE-081015-2]	8e-10			NA			NA			NA	I3J6Y2_ORENI	Uncharacterized protein OS=Oreochromis niloticus PE=4 SV=1	1e-08
c101920_g1_i1	2.25252	5.28491	2.34622	1.23034	0.355429	1	3	1	3	5	7	4			NA			NA			NA			NA			NA
c101929_g1_i1	2.16256	1.29702	0.599763	-0.737536	0.785549	1	2	1	4	1	1	2			NA			NA			NA			NA			NA
c101931_g1_i1	0.990029	0.604876	0.610968	-0.710832	1	1	2	0	1	0	1	1			NA			NA			NA			NA			NA
c101933_g1_i1	1.89252	1.60304	0.847038	-0.239501	1	1	2	1	3	1	3	1			NA			NA			NA			NA			NA
c101941_g1_i1	2.16256	0.694535	0.321163	-1.63862	0.485878	1	2	1	4	1	1	0			NA			NA			NA			NA			NA
c101947_g1_i1	2.61494	4.55334	1.74127	0.800144	0.652397	1	3	2	3	7	4	2			NA			NA			NA			NA			NA
c101948_g1_i1	3.33736	3.85642	1.15553	0.208552	0.993271	1	4	3	3	6	2	3			NA			NA			NA			NA			NA
c101951_g1_i1	1.26492	1.20736	0.954499	-0.0671847	1	1	0	2	2	0	1	3			NA			NA			NA			NA			NA
c101954_g1_i1	3.4249	1.77759	0.519019	-0.946141	0.545603	1	6	2	2	3	1	1			NA			NA			NA			NA			NA
c10196_g1_i1	3.33979	4.50072	1.3476	0.430397	0.745649	1	3	4	3	3	6	5			NA			NA			NA			NA			NA
c101968_g1_i1	0.990029	1.20736	1.21952	0.286319	0.996295	1	2	0	1	0	1	3			NA			NA			NA			NA			NA
c10197_g1_i1	6.58492	5.33276	0.809843	-0.304285	0.692435	1	4	6	11	9	3	3			NA			NA			NA			NA			NA
c101977_g1_i1	3.2474	1.68793	0.519777	-0.944035	0.548559	1	3	3	4	2	1	2			NA			NA			NA			NA			NA
c10198_g1_i1	10.8295	11.3767	1.05053	0.0711226	0.929373	1	9	12	12	9	11	15			NA			NA			NA			NA			NA
c101980_g1_i1	1.44241	2.29519	1.59122	0.670129	0.729016	1	3	1	0	2	3	2	ENSONIP00000014137	cyclin M4 [Source:HGNC Symbol;Acc:105]	2e-15			NA			NA			NA	I3JZ42_ORENI	Uncharacterized protein OS=Oreochromis niloticus GN=cnnm4 PE=4 SV=1	3e-14
c10199_g1_i1	13.8944	6.71102	0.483002	-1.0499	0.130265	1	14	14	14	4	11	6			NA			NA			NA			NA			NA
c101997_g1_i1	1.35488	2.29758	1.69578	0.761947	0.755461	1	1	2	1	2	4	1			NA			NA			NA			NA			NA
c102_g1_i1	644.995	629.113	0.975377	-0.0359681	0.818711	1	636	531	828	503	716	714	ENSONIP00000026059	si:ch211-3o3.9 [Source:ZFIN;Acc:ZDB-GENE-131127-12]	3e-47	ENSDARP00000128446	si:ch211-3o3.9 [Source:ZFIN;Acc:ZDB-GENE-131127-12]	3e-31	ENSORLP00000018855	si:ch211-3o3.9 [Source:ZFIN;Acc:ZDB-GENE-131127-12]	8e-40	sp|P0C8S0|SMAKA_DANRE	Small membrane A-kinase anchor protein OS=Danio rerio PE=3 SV=1	3e-30	I3KY63_ORENI	Uncharacterized protein OS=Oreochromis niloticus PE=4 SV=1	3e-47
c102001_g1_i1	0	0.995779	Inf	Inf	0.4184	1	0	0	0	1	1	1			NA			NA			NA			NA			NA
c102003_g1_i1	1.98248	2.89529	1.46044	0.546399	0.783906	1	3	1	2	2	2	5			NA			NA			NA			NA			NA
c102004_g1_i1	2.0726	1.77759	0.85766	-0.221523	0.882369	1	1	1	5	3	1	1			NA			NA			NA			NA			NA
c10201_g1_i1	1.98006	1.60065	0.808388	-0.30688	1	1	4	0	2	1	2	2			NA			NA			NA			NA			NA
c102011_g1_i1	1.79998	1.50622	0.836799	-0.257047	1	1	5	0	0	0	0	5			NA			NA			NA			NA			NA
c102014_g1_i1	1.89495	1.56361	0.825147	-0.277277	0.873063	1	1	2	3	4	0	0			NA			NA			NA			NA			NA
c102017_g1_i1	6.40227	6.40262	1.00006	7.94e-05	0.990469	1	9	5	5	4	8	8			NA			NA			NA			NA			NA
c102020_g1_i1	6.85253	1.38668	0.202361	-2.305	0.0949989	1	5	5	12	2	1	1	ENSONIP00000015689	ATPase, Na+/K+ transporting, alpha 1a polypeptide, tandem duplicate 1 [Source:ZFIN;Acc:ZDB-GENE-001212-1]	5e-21	ENSDARP00000021569	ATPase, Na+/K+ transporting, alpha 1b polypeptide [Source:ZFIN;Acc:ZDB-GENE-001212-5]	2e-20	ENSORLP00000002555	ATPase, Na+/K+ transporting, alpha 1a polypeptide, tandem duplicate 1 [Source:ZFIN;Acc:ZDB-GENE-001212-1]	2e-18	sp|Q92030|AT1A1_ANGAN	Sodium/potassium-transporting ATPase subunit alpha-1 OS=Anguilla anguilla GN=atp1a1 PE=2 SV=1	4e-17	T2B3R7_MONAL	Na+/K+-ATPase alpha 1 OS=Monopterus albus PE=2 SV=1	1e-24
c102024_g1_i1	1.26249	1.08544	0.859758	-0.217997	1	1	1	1	2	2	1	0	ENSONIP00000008995	QKI, KH domain containing, RNA binding b [Source:ZFIN;Acc:ZDB-GENE-081028-54]	2e-37	ENSDARP00000014920	QKI, KH domain containing, RNA binding b [Source:ZFIN;Acc:ZDB-GENE-081028-54]	3e-38	ENSORLP00000015716	QKI, KH domain containing, RNA binding b [Source:ZFIN;Acc:ZDB-GENE-081028-54]	4e-36	sp|Q9YH18|QKI_CHICK	Protein quaking OS=Gallus gallus GN=QKI PE=2 SV=2	2e-37	M3XK47_LATCH	Uncharacterized protein OS=Latimeria chalumnae PE=4 SV=1	2e-39
c102027_g1_i1	1.71245	0.908507	0.530531	-0.914492	0.846751	1	3	1	1	0	2	1			NA			NA			NA			NA			NA
c102035_g1_i1	1.98491	1.21214	0.610676	-0.711522	0.885644	1	2	2	2	0	3	1			NA			NA			NA			NA			NA
c102036_g1_i1	0.362424	0.301244	0.831194	-0.266743	1	1	0	1	0	0	0	1	ENSONIP00000020294	coagulation factor II (thrombin) receptor [Source:ZFIN;Acc:ZDB-GENE-060526-30]	1e-75	ENSDARP00000078547	coagulation factor II (thrombin) receptor [Source:ZFIN;Acc:ZDB-GENE-060526-30]	2e-68	ENSORLP00000012252	coagulation factor II (thrombin) receptor [Source:ZFIN;Acc:ZDB-GENE-060526-30]	7e-71	sp|P25116|PAR1_HUMAN	Proteinase-activated receptor 1 OS=Homo sapiens GN=F2R PE=1 SV=2	1e-45	I3KGP9_ORENI	Uncharacterized protein (Fragment) OS=Oreochromis niloticus GN=LOC100706519 PE=3 SV=1	9e-74
c102038_g1_i1	3.15502	3.98073	1.26171	0.335385	0.903256	1	3	2	5	4	3	5			NA			NA			NA			NA			NA
c10204_g1_i1	0	1.3843	Inf	Inf	0.287901	1	0	0	0	2	0	2			NA			NA			NA			NA			NA
c102042_g1_i1	53.0753	64.2127	1.20984	0.274816	0.406811	1	68	26	71	42	83	75			NA			NA			NA			NA			NA
c102044_g1_i1	0.540072	0.301244	0.557786	-0.842217	1	1	0	0	2	0	0	1			NA			NA			NA			NA			NA
c102045_g1_i1	5.77239	2.51155	0.435097	-1.20059	0.335698	1	5	5	8	1	5	2			NA			NA			NA			NA			NA
c102054_g1_i1	1.98006	0.604876	0.305484	-1.71083	0.496824	1	4	0	2	0	1	1			NA			NA			NA			NA			NA
c102055_g1_i1	1.26492	0.604876	0.478193	-1.06434	0.801227	1	0	2	2	0	1	1			NA			NA			NA			NA			NA
c102058_g1_i1	2.70976	2.89768	1.06935	0.0967322	0.993493	1	2	4	2	2	3	4			NA			NA			NA			NA			NA
c10206_g1_i1	21.5546	23.0117	1.0676	0.0943698	0.943578	1	20	18	29	24	31	14			NA			NA			NA			NA			NA
c102062_g1_i1	0.810108	4.46368	5.50998	2.46205	0.173724	1	0	0	3	6	4	3			NA			NA			NA			NA			NA
c102068_g1_i1	0.540072	1.51577	2.8066	1.48883	0.646542	1	0	0	2	0	4	1			NA			NA			NA			NA			NA
c10207_g1_i1	4.42221	5.4965	1.24293	0.313746	0.746022	1	5	5	3	4	7	6			NA			NA			NA			NA			NA
c102071_g1_i1	0.992456	2.86064	2.88238	1.52726	0.513403	1	1	1	1	5	1	2			NA			NA			NA			NA			NA
c102074_g1_i1	6.68201	6.37274	0.953715	-0.0683694	1	1	5	9	6	7	9	3			NA			NA			NA			NA			NA
c102077_g1_i1	1.35002	1.47634	1.09357	0.129041	1	1	3	0	1	3	1	0			NA			NA			NA			NA			NA
c102078_g1_i1	2.52498	2.50677	0.992788	-0.0104423	1	1	2	2	4	1	3	4			NA			NA			NA			NA			NA
c102079_g1_i1	0.719992	1.29941	1.80476	0.851803	0.823631	1	2	0	0	1	2	1			NA			NA			NA			NA			NA
c102081_g1_i1	1.80014	1.29702	0.720514	-0.472902	0.852888	1	2	0	4	1	1	2			NA			NA			NA			NA			NA
c102083_g1_i1	3.33979	5.7607	1.72487	0.786486	0.532814	1	3	4	3	7	5	5			NA			NA			NA			NA			NA
c102084_g1_i1	11.2723	6.67637	0.59228	-0.755648	0.304249	1	11	9	15	7	10	3			NA			NA			NA			NA			NA
c102085_g1_i1	17.1184	14.5601	0.85055	-0.233532	0.62358	1	9	7	42	14	21	9			NA			NA			NA			NA			NA
c102093_g1_i1	0.270036	2.81041	10.4075	3.37955	0.263603	1	0	0	1	1	4	4			NA			NA			NA			NA			NA
c1021_g1_i1	6.1298	0.607262	0.0990672	-3.33545	0.0691605	1	10	4	4	0	2	0			NA			NA			NA			NA			NA
c102104_g1_i1	0.270036	1.81701	6.72878	2.75034	0.404516	1	0	0	1	0	4	2			NA	ENSDARP00000111796	Uncharacterized protein [Source:UniProtKB/TrEMBL;Acc:E7EYM1]	4e-11	ENSORLP00000024078	Uncharacterized protein [Source:UniProtKB/TrEMBL;Acc:H2MYJ1]	9e-06			NA	E7F0J1_DANRE	Uncharacterized protein OS=Danio rerio GN=BX511252.1 PE=4 SV=1	8e-09
c102108_g1_i1	4.14747	5.71047	1.37686	0.461377	0.716135	1	4	3	6	3	8	7			NA			NA			NA			NA			NA
c10211_g1_i1	11.355	9.54892	0.840945	-0.249917	0.85263	1	15	6	14	2	13	16			NA			NA			NA			NA			NA
c10212_g1_i1	10.7272	10.3104	0.961142	-0.0571782	1	1	16	7	9	7	18	7			NA			NA			NA			NA			NA
c102120_g1_i1	3.33736	3.76914	1.12938	0.175528	0.993976	1	4	3	3	5	3	3			NA			NA			NA			NA			NA
c102122_g1_i1	24.0797	27.3499	1.13581	0.183716	0.91599	1	19	20	37	39	23	17			NA			NA			NA			NA			NA
c102124_g1_i1	2.25252	1.29702	0.57581	-0.796336	0.755648	1	3	1	3	1	1	2			NA			NA			NA			NA			NA
c102128_g1_i1	1.62734	1.9019	1.16871	0.224922	0.995485	1	0	3	2	1	2	3			NA			NA			NA			NA			NA
c10213_g1_i1	0	0.602489	Inf	Inf	0.745645	1	0	0	0	0	0	2			NA			NA	ENSORLP00000001304	ryanodine receptor 1b (skeletal) [Source:ZFIN;Acc:ZDB-GENE-070705-417]	2e-06			NA			NA
c10214_g1_i1	135.412	150.844	1.11396	0.155698	0.864662	1	84	92	266	124	231	107			NA			NA			NA			NA			NA
c102141_g1_i1	1.35245	1.20975	0.894487	-0.160868	1	1	2	1	1	0	2	2			NA			NA			NA			NA			NA
c102144_g1_i1	2.25495	2.37769	1.05443	0.0764652	1	1	2	2	3	3	0	4			NA			NA			NA			NA			NA
c102148_g1_i1	0.63246	1.59827	2.52707	1.33746	0.700296	1	0	1	1	1	1	3			NA			NA			NA			NA			NA
c102149_g1_i1	2.6198	5.27537	2.01365	1.00981	0.389726	1	1	4	3	5	3	8			NA			NA			NA			NA			NA
c10215_g1_i1	1.71245	2.38007	1.38987	0.474946	0.879291	1	3	1	1	3	1	3			NA			NA			NA			NA			NA
c102150_g1_i1	1.26006	2.81518	2.23415	1.15973	0.55973	1	2	0	2	1	6	2			NA			NA			NA			NA			NA
c102157_g1_i1	2.52741	2.77575	1.09826	0.135218	1	1	1	3	4	4	3	1			NA			NA			NA			NA			NA
c10216_g1_i1	3.06247	0.604876	0.197512	-2.33999	0.327168	1	6	1	2	0	1	1	ENSONIP00000003334	unc-13 homolog C (C. elegans) [Source:ZFIN;Acc:ZDB-GENE-060503-478]	3e-07	ENSDARP00000069714	unc-13 homolog C (C. elegans) [Source:HGNC Symbol;Acc:23149]	2e-07	ENSORLP00000016252	unc-13 homolog C (C. elegans) [Source:ZFIN;Acc:ZDB-GENE-060503-478]	2e-07			NA	Q4TBR0_TETNG	Chromosome undetermined SCAF7099, whole genome shotgun sequence. (Fragment) OS=Tetraodon nigroviridis GN=GSTENG00003652001 PE=4 SV=1	4e-26
c102162_g1_i1	1.07999	1.3018	1.20538	0.269488	0.99726	1	3	0	0	1	3	0			NA			NA			NA			NA			NA
c102163_g1_i1	1.98491	0	0	#NAME?	0.205182	1	2	2	2	0	0	0			NA			NA			NA			NA			NA
c102166_g1_i1	8.20969	10.277	1.25181	0.324018	0.652438	1	8	8	9	7	4	21			NA			NA			NA			NA			NA
c102167_g1_i1	0.900068	0.692148	0.768995	-0.378954	1	1	1	0	2	1	0	1			NA			NA			NA			NA			NA
c102170_g1_i1	4.14505	6.3357	1.5285	0.612115	0.67329	1	5	2	6	10	7	1			NA			NA			NA			NA			NA
c102172_g1_i1	0.724848	0.910893	1.25667	0.329604	0.99701	1	0	2	0	0	3	0			NA			NA			NA			NA			NA
c102173_g1_i1	0.900068	0.692148	0.768995	-0.378954	1	1	1	0	2	1	0	1			NA			NA			NA			NA			NA
c102179_g1_i1	2.34506	0.993392	0.42361	-1.23919	0.438303	1	0	2	6	1	0	2			NA			NA			NA			NA			NA
c102182_g1_i1	3.96497	3.71414	0.936738	-0.0942819	1	1	6	2	4	1	4	7			NA			NA			NA			NA			NA
c102183_g1_i1	1.89738	1.38668	0.730841	-0.452371	0.867478	1	0	3	3	2	1	1			NA			NA			NA			NA			NA
c102186_g1_i1	8.58394	6.97045	0.812035	-0.300387	0.868221	1	9	14	1	7	7	7			NA			NA			NA			NA			NA
c102187_g1_i1	0.72242	1.50622	2.08497	1.06002	0.694854	1	1	1	0	0	0	5			NA			NA			NA			NA			NA
c102189_g1_i1	1.08484	1.59827	1.47327	0.559022	0.839136	1	1	2	0	1	1	3			NA			NA			NA			NA			NA
c102191_g1_i1	0.630032	1.29941	2.06245	1.04436	0.788888	1	1	0	1	1	2	1			NA			NA			NA			NA			NA
c102197_g1_i1	1.5301	1.51577	0.990633	-0.013577	1	1	2	0	3	0	4	1			NA			NA			NA			NA			NA
c102198_g1_i1	1.17253	1.38907	1.18467	0.244491	1	1	0	1	3	2	2	0			NA			NA			NA			NA			NA
c1022_g1_i1	182.409	155.699	0.853568	-0.228421	0.37463	1	165	174	222	89	172	228			NA			NA			NA			NA			NA
c102206_g1_i1	2.25252	4.19709	1.86328	0.897848	0.507476	1	3	1	3	3	5	5			NA			NA			NA			NA			NA
c102209_g1_i1	2.16726	0.602489	0.277996	-1.84687	0.534149	1	3	3	0	0	0	2			NA			NA			NA			NA			NA
c10221_g1_i1	2.98222	2.59643	0.870637	-0.199857	1	1	1	5	3	2	3	3			NA			NA			NA			NA			NA
c102211_g1_i1	5.13766	11.7258	2.28233	1.19051	0.16875	1	3	3	11	13	7	15			NA			NA			NA			NA			NA
c102212_g1_i1	6.68186	6.36558	0.952666	-0.0699576	1	1	8	9	2	7	6	6			NA			NA			NA			NA			NA
c102216_g1_i1	1.62006	0.692148	0.427236	-1.2269	0.668483	1	3	0	2	1	0	1			NA			NA			NA			NA			NA
c10222_g1_i1	3.06263	1.59588	0.521082	-0.940417	0.566835	1	3	1	6	1	0	4			NA			NA			NA			NA			NA
c102220_g1_i1	4.50003	2.38007	0.528902	-0.918928	0.722016	1	11	0	2	3	1	3			NA			NA			NA			NA			NA
c102230_g1_i1	3.06748	5.31718	1.7334	0.793605	0.535021	1	1	3	6	2	7	8			NA			NA			NA			NA			NA
c102232_g1_i1	1.71002	1.68793	0.98708	-0.0187615	1	1	4	0	1	2	1	2			NA			NA			NA			NA			NA
c102236_g1_i1	1.44014	0.908507	0.630846	-0.664641	0.863515	1	1	0	4	0	2	1			NA			NA			NA			NA			NA
c102237_g1_i1	0.630032	4.37402	6.94253	2.79546	0.146557	1	1	0	1	5	4	4			NA			NA			NA			NA			NA
c102238_g1_i1	2.16029	0.301244	0.139446	-2.84222	0.460997	1	0	0	8	0	0	1			NA			NA			NA			NA			NA
c10224_g1_i1	0.630032	2.20314	3.49687	1.80607	0.422218	1	1	0	1	1	2	4			NA			NA			NA			NA			NA
c102240_g1_i1	6.13724	2.81041	0.457927	-1.12681	0.341959	1	4	7	8	1	4	4			NA			NA			NA			NA			NA
c102241_g1_i1	0.63246	2.77575	4.38882	2.13383	0.385739	1	0	1	1	4	3	1			NA			NA			NA			NA			NA
c102242_g1_i1	1.98264	0	0	#NAME?	0.146461	1	0	1	6	0	0	0			NA			NA			NA			NA			NA
c102244_g1_i1	1.08242	1.08544	1.00279	0.00402189	1	1	2	1	0	2	1	0			NA			NA			NA			NA			NA
c102248_g1_i1	0.63246	1.77997	2.81436	1.49281	0.665152	1	0	1	1	3	2	0			NA			NA			NA			NA			NA
c102250_g1_i1	1.07999	1.90906	1.76767	0.821845	0.824196	1	3	0	0	1	5	0			NA			NA			NA			NA			NA
c102256_g1_i1	0.270036	0.993392	3.67874	1.87921	0.761236	1	0	0	1	1	0	2			NA			NA			NA			NA			NA
c102262_g1_i1	2.35219	1.47634	0.627645	-0.671979	0.75228	1	0	5	2	3	1	0			NA			NA			NA			NA			NA
c102263_g1_i1	8.74506	8.66077	0.990361	-0.0139732	0.95359	1	7	6	15	9	9	8			NA			NA			NA			NA			NA
c102268_g1_i1	57.5845	41.7103	0.724333	-0.465275	0.150947	1	46	67	62	44	46	35			NA			NA			NA			NA			NA
c10227_g1_i1	2.25738	3.29574	1.45999	0.545956	0.816852	1	1	3	3	3	6	1			NA			NA			NA			NA			NA
c102275_g1_i1	2.43244	1.81701	0.746992	-0.420836	1	1	5	1	1	0	4	2			NA			NA			NA			NA			NA
c10228_g1_i1	4.33225	3.1595	0.729297	-0.455422	0.733755	1	4	5	4	5	0	4			NA			NA			NA			NA			NA
c102280_g1_i1	10.1897	7.9985	0.784956	-0.349316	0.692546	1	12	8	11	5	8	12			NA			NA			NA			NA			NA
c102282_g1_i1	1.71245	1.7752	1.03664	0.0519204	1	1	3	1	1	3	0	2			NA			NA			NA			NA			NA
c102285_g1_i1	1.98734	1.86724	0.93957	-0.0899274	1	1	1	3	2	4	1	0			NA			NA			NA			NA			NA
c10229_g1_i1	14.4249	12.7981	0.887222	-0.172633	0.706917	1	15	10	20	18	16	3			NA			NA			NA			NA			NA
c102294_g1_i1	20.8204	26.8813	1.2911	0.368606	0.548838	1	18	12	37	27	25	29			NA			NA			NA			NA			NA
c102295_g1_i1	2.0773	2.38723	1.1492	0.200631	0.9953	1	2	3	1	3	4	0			NA			NA			NA			NA			NA
c1023_g1_i1	4010.99	3799.73	0.94733	-0.0780608	0.6297	1	3743	3930	4589	3117	3879	4659	ENSONIP00000019290	fibronectin type III domain containing 4a [Source:ZFIN;Acc:ZDB-GENE-041014-146]	3e-129	ENSDARP00000063705	fibronectin type III domain containing 4a [Source:ZFIN;Acc:ZDB-GENE-041014-146]	6e-126	ENSORLP00000020451	fibronectin type III domain containing 4a [Source:ZFIN;Acc:ZDB-GENE-041014-146]	8e-122	sp|Q3TR08|FNDC4_MOUSE	Fibronectin type III domain-containing protein 4 OS=Mus musculus GN=Fndc4 PE=2 SV=1	3e-73	I3KDU5_ORENI	Uncharacterized protein OS=Oreochromis niloticus GN=LOC100711335 PE=4 SV=1	1e-132
c102302_g1_i1	4.14732	1.29702	0.312738	-1.67697	0.293683	1	7	3	2	1	1	2			NA			NA			NA			NA			NA
c102308_g1_i1	1.89738	3.89823	2.05453	1.03881	0.458674	1	0	3	3	3	6	3			NA			NA			NA			NA			NA
c10232_g1_i1	239.22	1.21452	0.00507702	-7.6218	0.306877	1	662	1	2	0	4	0			NA			NA			NA			NA			NA
c102326_g1_i1	2.61494	2.81041	1.07475	0.103998	0.993806	1	3	2	3	1	4	4			NA			NA			NA			NA			NA
c102328_g1_i1	2.70749	0.607262	0.22429	-2.15656	0.404191	1	0	3	6	0	2	0	ENSONIP00000005817	Uncharacterized protein [Source:UniProtKB/TrEMBL;Acc:I3JAC7]	3e-34	ENSDARP00000126969	si:ch211-191a16.5 [Source:ZFIN;Acc:ZDB-GENE-121214-56]	6e-24	ENSORLP00000002248	Uncharacterized protein [Source:UniProtKB/TrEMBL;Acc:H2L8R8]	2e-33	sp|Q5DU56|NLRC3_MOUSE	Protein NLRC3 OS=Mus musculus GN=Nlrc3 PE=2 SV=2	1e-07	G3PB49_GASAC	Uncharacterized protein OS=Gasterosteus aculeatus PE=4 SV=1	5e-35
c10233_g1_i1	33.1962	34.263	1.03214	0.0456333	0.88612	1	37	31	32	32	27	45			NA			NA			NA			NA			NA
c102331_g1_i1	0.992456	1.20736	1.21654	0.282786	0.995571	1	1	1	1	0	1	3			NA			NA			NA			NA			NA
c102332_g1_i1	2.61494	1.29464	0.495092	-1.01423	0.632765	1	3	2	3	1	0	3			NA			NA			NA			NA			NA
c102333_g1_i1	0	1.29941	Inf	Inf	0.267526	1	0	0	0	1	2	1			NA			NA			NA			NA			NA
c102337_g1_i1	11.0045	8.78269	0.798097	-0.325365	0.740821	1	13	10	10	7	9	11			NA			NA			NA			NA			NA
c10234_g1_i1	53.9508	52.9926	0.982239	-0.0258533	0.960117	1	44	53	70	42	52	69	ENSONIP00000004892	myotubularin 1 [Source:ZFIN;Acc:ZDB-GENE-051113-128]	9e-64	ENSDARP00000125098	myotubularin 1 [Source:ZFIN;Acc:ZDB-GENE-051113-128]	1e-68	ENSORLP00000025535	myotubularin 1 [Source:ZFIN;Acc:ZDB-GENE-051113-128]	2e-68	sp|Q5R9S3|MTM1_PONAB	Myotubularin OS=Pongo abelii GN=MTM1 PE=2 SV=1	8e-55	Q4T106_TETNG	Chromosome undetermined SCAF10768, whole genome shotgun sequence. (Fragment) OS=Tetraodon nigroviridis GN=GSTENG00009055001 PE=4 SV=1	1e-72
c102355_g1_i1	2.16256	3.6771	1.70034	0.765827	0.695101	1	2	1	4	4	2	5			NA			NA			NA			NA			NA
c102357_g1_i1	5.76996	6.92022	1.19935	0.262256	0.799282	1	6	4	8	3	10	9			NA			NA			NA			NA			NA
c102364_g1_i1	0.900068	0.303631	0.337342	-1.56772	0.746316	1	1	0	2	0	1	0			NA			NA			NA			NA			NA
c102367_g1_i1	0.359996	0.303631	0.843428	-0.245662	1	1	1	0	0	0	1	0			NA			NA			NA			NA			NA
c102372_g1_i1	19.0296	21.4015	1.12464	0.169463	0.823699	1	18	16	25	23	25	16			NA			NA			NA			NA			NA
c10238_g1_i1	9.92002	11.2082	1.12986	0.176143	0.986385	1	6	8	18	14	5	14	ENSONIP00000023245	piezo-type mechanosensitive ion channel component 2 [Source:HGNC Symbol;Acc:26270]	2e-177	ENSDARP00000112012	Uncharacterized protein [Source:UniProtKB/TrEMBL;Acc:E7FH40]	7e-96	ENSORLP00000004826	piezo-type mechanosensitive ion channel component 2 [Source:HGNC Symbol;Acc:26270]	4e-17	sp|Q9H5I5|PIEZ2_HUMAN	Piezo-type mechanosensitive ion channel component 2 OS=Homo sapiens GN=PIEZO2 PE=2 SV=2	2e-140	H2TFE4_TAKRU	Uncharacterized protein OS=Takifugu rubripes PE=4 SV=1	0
c102384_g1_i1	1.89252	0.390903	0.206551	-2.27543	0.317388	1	2	1	3	1	0	0			NA			NA			NA			NA			NA
c102385_g1_i1	1.26006	0.303631	0.240965	-2.05311	0.605923	1	2	0	2	0	1	0			NA			NA			NA			NA			NA
c102387_g1_i1	4.06707	8.92258	2.19386	1.13347	0.250125	1	2	7	3	12	6	8			NA			NA			NA			NA			NA
c102389_g1_i1	6.85465	6.18865	0.902839	-0.147459	1	1	10	6	4	5	7	7			NA			NA			NA			NA			NA
c102391_g1_i1	1.80484	1.51338	0.838515	-0.254092	1	1	3	2	0	0	3	2			NA			NA			NA			NA			NA
c102395_g1_i1	0.270036	0	0	#NAME?	0.999321	1	0	0	1	0	0	0			NA			NA			NA			NA			NA
c1024_g1_i1	712.463	522.554	0.733448	-0.447234	0.0624574	1	615	627	977	587	624	344	ENSONIP00000021176	si:dkey-180p18.9 [Source:ZFIN;Acc:ZDB-GENE-041210-132]	0	ENSDARP00000067039	si:dkey-180p18.9 [Source:ZFIN;Acc:ZDB-GENE-041210-132]	4e-171	ENSORLP00000013090	si:dkey-180p18.9 [Source:ZFIN;Acc:ZDB-GENE-041210-132]	2e-179	sp|P15122|ALDR_RABIT	Aldose reductase OS=Oryctolagus cuniculus GN=AKR1B1 PE=2 SV=3	2e-143	I3KJ81_ORENI	Uncharacterized protein (Fragment) OS=Oreochromis niloticus GN=LOC100700843 PE=4 SV=1	0
c10240_g1_i1	10.4399	28.9269	2.7708	1.4703	0.562126	1	29	0	0	74	0	0			NA			NA			NA			NA			NA
c102401_g1_i1	2.4326	1.98678	0.816734	-0.292061	0.874909	1	2	1	5	2	0	4			NA			NA			NA			NA			NA
c10241_g1_i1	2.43972	1.20975	0.495856	-1.01201	0.76712	1	2	4	1	0	2	2			NA			NA			NA			NA			NA
c102413_g1_i1	1.80484	2.90245	1.60815	0.685404	0.671837	1	3	2	0	2	5	2			NA			NA			NA			NA			NA
c102416_g1_i1	4.95273	5.59093	1.12886	0.174866	0.992187	1	6	1	9	5	9	3			NA			NA			NA			NA			NA
c10242_g1_i1	2.34506	1.08305	0.461843	-1.11453	0.484676	1	0	2	6	2	0	1	ENSONIP00000012037	V-set and transmembrane domain containing 4a [Source:ZFIN;Acc:ZDB-GENE-060810-69]	2e-08			NA			NA			NA	H2UBA9_TAKRU	Uncharacterized protein (Fragment) OS=Takifugu rubripes GN=LOC101065056 PE=4 SV=1	1e-08
c102420_g1_i1	4.6971	1.20975	0.257553	-1.95706	0.202086	1	3	7	4	0	2	2			NA			NA			NA			NA			NA
c102423_g1_i1	2.34491	5.28014	2.25175	1.17104	0.398347	1	3	2	2	5	5	6			NA			NA			NA			NA			NA
c102424_g1_i1	1.35731	1.47634	1.0877	0.121279	1	1	0	3	1	3	1	0			NA			NA			NA			NA			NA
c102425_g1_i1	1.44014	0.910893	0.632503	-0.660856	0.844069	1	1	0	4	0	3	0			NA			NA			NA			NA			NA
c102430_g1_i1	1.26249	0.781807	0.619257	-0.69139	0.808928	1	1	1	2	2	0	0			NA			NA	ENSORLP00000002353	Uncharacterized protein [Source:UniProtKB/TrEMBL;Acc:H2L919]	4e-07			NA			NA
c102444_g1_i1	0.719992	1.99156	2.76608	1.46784	0.555935	1	2	0	0	2	2	2			NA			NA			NA			NA			NA
c10245_g1_i1	3.79476	5.01116	1.32055	0.401137	0.725459	1	0	6	6	2	5	9			NA			NA			NA			NA			NA
c102455_g1_i1	22.8216	19.741	0.865014	-0.209205	0.721538	1	25	21	23	18	22	20			NA			NA			NA			NA			NA
c102458_g1_i1	0.72242	0.604876	0.837291	-0.2562	1	1	1	1	0	0	1	1			NA			NA			NA			NA			NA
c10246_g1_i1	1.80014	1.98917	1.10501	0.144061	1	1	2	0	4	2	1	3			NA			NA			NA			NA			NA
c102461_g1_i1	5.31758	3.20847	0.60337	-0.728884	0.506792	1	5	3	9	2	7	1			NA			NA			NA			NA			NA
c102465_g1_i1	1.26006	0.694535	0.55119	-0.859379	0.809164	1	2	0	2	1	1	0			NA			NA			NA			NA			NA
c10247_g1_i1	137.833	134.395	0.975056	-0.0364423	0.925371	1	129	127	168	104	149	161	ENSONIP00000025941	RAP2B, member of RAS oncogene family [Source:ZFIN;Acc:ZDB-GENE-040426-2818]	7e-38	ENSDARP00000058966	RAP2B, member of RAS oncogene family [Source:ZFIN;Acc:ZDB-GENE-040426-2818]	4e-37	ENSORLP00000019850	RAP2B, member of RAS oncogene family [Source:ZFIN;Acc:ZDB-GENE-040426-2818]	5e-38	sp|P61227|RAP2B_RAT	Ras-related protein Rap-2b OS=Rattus norvegicus GN=Rap2b PE=2 SV=1	3e-32	H3CS77_TETNG	Uncharacterized protein OS=Tetraodon nigroviridis PE=4 SV=1	5e-39
c102471_g1_i1	2.61737	0	0	#NAME?	0.141026	1	2	3	3	0	0	0			NA			NA			NA			NA			NA
c102475_g1_i1	1.35488	0.390903	0.288515	-1.79328	0.590936	1	1	2	1	1	0	0			NA			NA			NA			NA			NA
c102476_g1_i1	12.8071	15.8368	1.23656	0.306333	0.543944	1	14	11	14	8	24	18			NA			NA			NA			NA			NA
c102477_g1_i1	0.902496	2.50677	2.7776	1.47384	0.493446	1	0	1	2	1	3	4			NA			NA			NA			NA			NA
c10248_g1_i1	59.0181	57.0103	0.965979	-0.0499356	0.963584	1	35	64	86	29	78	73	ENSONIP00000017358	plectin a [Source:ZFIN;Acc:ZDB-GENE-030131-8984]	3e-67	ENSDARP00000125774	epiplakin 1 [Source:ZFIN;Acc:ZDB-GENE-030416-1]	1e-86	ENSORLP00000010038	epiplakin 1 [Source:ZFIN;Acc:ZDB-GENE-030416-1]	6e-74	sp|Q9QXS1|PLEC_MOUSE	Plectin OS=Mus musculus GN=Plec PE=1 SV=2	1e-75	I3ISA6_DANRE	Uncharacterized protein OS=Danio rerio GN=eppk1 PE=4 SV=1	5e-89
c102480_g1_i1	1.35488	3.11404	2.29839	1.20062	0.480179	1	1	2	1	1	5	4			NA			NA			NA			NA			NA
c102483_g1_i1	1.08014	4.89162	4.52868	2.17909	0.211546	1	0	0	4	4	6	5			NA			NA			NA			NA			NA
c102486_g1_i1	4.77751	3.20608	0.671079	-0.575446	0.643513	1	5	3	7	2	6	2			NA			NA			NA			NA			NA
c102489_g1_i1	3.51987	5.58854	1.58771	0.666951	0.566632	1	2	4	5	5	8	4			NA			NA			NA			NA			NA
c102490_g1_i1	0.900068	1.21214	1.34672	0.429447	0.996379	1	1	0	2	0	3	1			NA			NA			NA			NA			NA
c102496_g1_i1	0.359996	2.502	6.95008	2.79703	0.292698	1	1	0	0	1	1	6			NA			NA			NA			NA			NA
c1025_g1_i1	6.76273	0.998166	0.147598	-2.76025	0.0383375	1	1	5	17	1	2	0	ENSONIP00000007267	Uncharacterized protein [Source:UniProtKB/TrEMBL;Acc:I3JEH6]	7e-25	ENSDARP00000121287	si:ch211-161h7.6 [Source:ZFIN;Acc:ZDB-GENE-091118-10]	2e-20	ENSORLP00000011595	Uncharacterized protein [Source:UniProtKB/TrEMBL;Acc:H2LZM2]	3e-20	sp|P56567|CYTA_MOUSE	Cystatin-A OS=Mus musculus GN=Csta PE=2 SV=1	6e-18	I3JEH6_ORENI	Uncharacterized protein OS=Oreochromis niloticus GN=LOC100697579 PE=4 SV=1	5e-24
c10250_g1_i1	77.5612	73.029	0.941567	-0.0868649	0.634192	1	69	65	108	77	64	78			NA			NA			NA			NA			NA
c102502_g1_i1	2.79486	3.20608	1.14713	0.198033	0.893072	1	5	2	1	2	6	2			NA			NA			NA			NA			NA
c102505_g1_i1	0.994884	1.20498	1.21117	0.276407	0.996481	1	0	2	1	0	0	4			NA			NA			NA			NA			NA
c10251_g1_i1	2.7049	0.998166	0.369021	-1.43823	0.471847	1	4	2	2	1	2	0			NA			NA			NA			NA			NA
c102510_g1_i1	2.97251	0.303631	0.102146	-3.29129	0.230708	1	5	1	3	0	1	0			NA			NA			NA			NA			NA
c102518_g1_i1	1.71245	0.692148	0.404186	-1.30691	0.804616	1	3	1	1	1	0	1			NA			NA			NA			NA			NA
c10252_g1_i1	10.7395	11.9935	1.11677	0.159328	0.829141	1	8	12	13	9	17	11			NA			NA			NA			NA			NA
c102535_g1_i1	3.42505	4.98367	1.45506	0.541082	0.730001	1	3	2	6	5	7	3			NA			NA			NA			NA			NA
c102536_g1_i1	2.80215	1.3843	0.494012	-1.01738	0.66323	1	2	5	1	2	0	2			NA			NA			NA			NA			NA
c102540_g1_i1	1.53253	1.20498	0.786268	-0.346907	1	1	1	1	3	0	0	4			NA			NA			NA			NA			NA
c10255_g1_i1	2.88483	2.28803	0.793126	-0.334378	1	1	6	2	0	2	0	5			NA			NA			NA			NA			NA
c102555_g1_i1	1.80241	3.98312	2.20988	1.14397	0.387069	1	4	1	0	4	4	4			NA			NA			NA			NA			NA
c102557_g1_i1	171.457	147.929	0.862774	-0.212945	0.275138	1	148	148	239	123	183	147			NA			NA			NA			NA			NA
c10256_g1_i1	3.51987	2.29519	0.652067	-0.616908	0.692278	1	2	4	5	2	3	2			NA			NA			NA			NA			NA
c102563_g1_i1	1.26492	1.51577	1.19831	0.261004	0.996759	1	0	2	2	0	4	1			NA			NA			NA			NA			NA
c102567_g1_i1	1.44257	1.9019	1.31841	0.398801	0.994974	1	0	1	4	1	2	3			NA			NA			NA			NA			NA
c10257_g1_i1	97.4249	116.136	1.19205	0.253448	0.311488	1	83	91	128	103	109	142	ENSONIP00000020071	si:dkey-91m11.5 [Source:ZFIN;Acc:ZDB-GENE-060503-932]	2e-13	ENSDARP00000119748	breakpoint cluster region [Source:HGNC Symbol;Acc:1014]	3e-14	ENSORLP00000013382	breakpoint cluster region [Source:ZFIN;Acc:ZDB-GENE-040724-43]	1e-14	sp|Q6PAJ1|BCR_MOUSE	Breakpoint cluster region protein OS=Mus musculus GN=Bcr PE=1 SV=3	4e-14	W5M7D1_LEPOC		5e-26
c102573_g1_i1	0.994884	2.38007	2.39231	1.25841	0.55126	1	0	2	1	3	1	3			NA			NA			NA			NA			NA
c102578_g1_i1	3.42263	2.20553	0.644397	-0.633978	0.724253	1	4	1	6	1	3	3			NA			NA			NA			NA			NA
c102584_g1_i1	4.60228	2.59405	0.563643	-0.827146	0.537249	1	4	5	5	2	2	4	ENSONIP00000019484	copine VIII [Source:ZFIN;Acc:ZDB-GENE-100809-1]	1e-12	ENSDARP00000030953	copine VIII [Source:ZFIN;Acc:ZDB-GENE-100809-1]	6e-09			NA	sp|Q86YQ8|CPNE8_HUMAN	Copine-8 OS=Homo sapiens GN=CPNE8 PE=1 SV=2	2e-06	G3P548_GASAC	Uncharacterized protein (Fragment) OS=Gasterosteus aculeatus PE=4 SV=1	3e-17
c102587_g1_i1	0.359996	1.20975	3.36045	1.74866	0.603139	1	1	0	0	0	2	2			NA			NA			NA			NA			NA
c102591_g1_i1	1.98734	1.3018	0.655045	-0.610335	0.868714	1	1	3	2	1	3	0			NA			NA			NA			NA			NA
c102594_g1_i1	1.26249	2.71836	2.15317	1.10646	0.473445	1	1	1	2	0	3	6			NA			NA			NA			NA			NA
c102595_g1_i1	1.35488	1.60304	1.18316	0.242646	0.996259	1	1	2	1	1	3	1			NA			NA			NA			NA			NA
c102598_g1_i1	135.152	155.808	1.15283	0.205181	0.312737	1	127	135	150	134	168	174	ENSONIP00000024119	low density lipoprotein receptor-related protein 1 [Source:HGNC Symbol;Acc:6692]	6e-113	ENSDARP00000082641	low density lipoprotein receptor-related protein 1b [Source:ZFIN;Acc:ZDB-GENE-030131-7126]	4e-112	ENSORLP00000009754	low density lipoprotein receptor-related protein 1b [Source:ZFIN;Acc:ZDB-GENE-030131-7126]	2e-111	sp|P98157|LRP1_CHICK	Low-density lipoprotein receptor-related protein 1 OS=Gallus gallus GN=LRP1 PE=2 SV=1	1e-103	G3N682_GASAC	Uncharacterized protein (Fragment) OS=Gasterosteus aculeatus GN=LRP1 (1 of 2) PE=4 SV=1	1e-101
c102599_g1_i1	0.724848	0.90612	1.25008	0.322024	0.996289	1	0	2	0	0	1	2			NA			NA			NA			NA			NA
c1026_g1_i1	137.344	122.544	0.892242	-0.164493	0.686203	1	158	111	149	76	148	159			NA			NA			NA			NA			NA
c102602_g1_i1	3.42505	2.50916	0.73259	-0.448921	0.818929	1	3	2	6	1	4	3			NA			NA			NA			NA			NA
c102606_g1_i1	1.80499	1.60065	0.886793	-0.17333	1	1	0	2	4	1	2	2			NA			NA			NA			NA			NA
c102607_g1_i1	10.1782	15.9253	1.56464	0.645833	0.651189	1	5	3	27	6	10	35			NA			NA			NA			NA			NA
c102608_g1_i1	2.16499	0.995779	0.459947	-1.12046	0.59128	1	1	2	4	1	1	1			NA			NA			NA			NA			NA
c10261_g1_i1	152.156	142.632	0.937405	-0.0932556	0.692709	1	154	132	181	118	171	148	ENSONIP00000023779	ras homolog gene family, member Ab [Source:ZFIN;Acc:ZDB-GENE-040322-2]	4e-35	ENSDARP00000121216	ras homolog gene family, member Ad [Source:ZFIN;Acc:ZDB-GENE-040718-144]	6e-36	ENSORLP00000023516	Uncharacterized protein [Source:UniProtKB/TrEMBL;Acc:H2MX71]	8e-35	sp|P22122|RHO_DIPOM	Ras-like GTP-binding protein O-RHO OS=Diplobatis ommata PE=2 SV=1	2e-33	B0R1F6_DANRE	Uncharacterized protein OS=Danio rerio GN=rhoad PE=3 SV=1	5e-35
c102610_g1_i1	2.07973	1.08544	0.521914	-0.938117	0.698136	1	1	4	1	2	1	0			NA			NA			NA			NA			NA
c10262_g1_i1	79.4991	85.1946	1.07164	0.0998245	0.7409	1	67	85	91	84	102	71	ENSONIP00000004774	cut-like homeobox 1a [Source:ZFIN;Acc:ZDB-GENE-030131-5868]	9e-121	ENSDARP00000075613	cut-like homeobox 1a [Source:ZFIN;Acc:ZDB-GENE-030131-5868]	1e-60	ENSORLP00000019992	cut-like homeobox 2b [Source:ZFIN;Acc:ZDB-GENE-081104-176]	6e-54	sp|P53565|CUX1_RAT	Homeobox protein cut-like 1 (Fragment) OS=Rattus norvegicus GN=Cux1 PE=2 SV=1	8e-63	I3J7D4_ORENI	Uncharacterized protein OS=Oreochromis niloticus GN=LOC100707047 PE=3 SV=1	7e-116
c102621_g1_i1	2.97494	1.81224	0.609168	-0.715087	0.812672	1	4	2	3	0	2	4			NA			NA			NA			NA			NA
c102622_g1_i1	0.902496	0.692148	0.766926	-0.38284	1	1	0	1	2	1	0	1			NA			NA			NA			NA			NA
c102625_g1_i1	0.540072	6.03081	11.1667	3.48113	0.141523	1	0	0	2	3	16	0			NA			NA			NA			NA			NA
c102626_g1_i1	3.78505	4.45413	1.17677	0.234832	0.991153	1	4	2	6	6	0	7			NA			NA			NA			NA			NA
c102628_g1_i1	1.5301	2.4195	1.58127	0.661084	0.795803	1	2	0	3	0	4	4			NA			NA			NA			NA			NA
c102635_g1_i1	1.17253	1.3018	1.11024	0.150877	1	1	0	1	3	1	3	0			NA	ENSDARP00000105776	Uncharacterized protein [Source:UniProtKB/TrEMBL;Acc:E7F424]	8e-12			NA			NA	Q4RQB4_TETNG	Chromosome 17 SCAF15006, whole genome shotgun sequence OS=Tetraodon nigroviridis GN=GSTENG00030681001 PE=4 SV=1	4e-18
c102638_g1_i1	29.0705	25.8879	0.890519	-0.167282	0.857719	1	24	37	26	16	22	43			NA			NA			NA			NA			NA
c102639_g1_i1	5.14236	3.16666	0.615798	-0.69947	0.534384	1	4	5	7	5	3	1			NA			NA			NA			NA			NA
c10264_g1_i1	120.231	135.906	1.13038	0.176807	0.542039	1	176	69	118	128	133	151	ENSONIP00000018971	RAB11a, member RAS oncogene family [Source:ZFIN;Acc:ZDB-GENE-041114-53]	2e-31	ENSDARP00000060765	RAB11a, member RAS oncogene family [Source:ZFIN;Acc:ZDB-GENE-041114-53]	3e-31	ENSORLP00000022953	RAB11a, member RAS oncogene family [Source:ZFIN;Acc:ZDB-GENE-041114-53]	1e-31	sp|P62494|RB11A_RAT	Ras-related protein Rab-11A OS=Rattus norvegicus GN=Rab11a PE=1 SV=3	2e-30	W5MAF7_LEPOC		1e-32
c102643_g1_i1	4.59273	2.98256	0.64941	-0.622799	0.599756	1	5	1	9	3	1	5			NA			NA			NA			NA			NA
c10265_g1_i1	8.83502	10.9882	1.24371	0.314653	0.710581	1	8	6	14	8	12	14			NA			NA			NA			NA			NA
c102656_g1_i1	2.16483	1.68793	0.779703	-0.359003	1	1	4	2	0	2	1	2			NA			NA			NA			NA			NA
c102661_g1_i1	2.43244	2.2928	0.942593	-0.0852928	1	1	5	1	1	2	2	3			NA			NA			NA			NA			NA
c102662_g1_i1	0.540072	1.68793	3.12537	1.64403	0.667998	1	0	0	2	2	1	2			NA			NA			NA			NA			NA
c102663_g1_i1	0.362424	2.38246	6.57369	2.7167	0.312689	1	0	1	0	3	2	2			NA			NA			NA			NA			NA
c102666_g1_i1	4.1546	6.24126	1.50225	0.587129	0.630978	1	4	6	2	9	5	4			NA			NA			NA			NA			NA
c10267_g1_i1	1.80726	1.47395	0.815573	-0.294115	1	1	2	3	0	3	0	1	ENSONIP00000015114	Rho GTPase activating protein 20 [Source:ZFIN;Acc:ZDB-GENE-071015-1]	6e-10			NA	ENSORLP00000005258	Rho GTPase activating protein 20 [Source:ZFIN;Acc:ZDB-GENE-071015-1]	4e-10			NA	H3C3Q9_TETNG	Uncharacterized protein (Fragment) OS=Tetraodon nigroviridis PE=4 SV=1	2e-10
c102670_g1_i1	42.4602	46.9056	1.10469	0.143648	0.772597	1	38	28	69	38	50	56			NA			NA			NA			NA			NA
c102673_g1_i1	1.62006	1.99394	1.23078	0.299577	0.996213	1	3	0	2	2	3	1			NA			NA			NA			NA			NA
c10268_g1_i1	19.2948	16.0843	0.833608	-0.26256	0.538037	1	20	14	26	21	18	8			NA			NA			NA			NA			NA
c102684_g1_i1	0	3.91618	Inf	Inf	0.431157	1	0	0	0	0	0	13			NA			NA			NA			NA	F6PPQ9_XENTR	Uncharacterized protein (Fragment) OS=Xenopus tropicalis PE=4 SV=1	2e-15
c1027_g1_i1	172.217	153.036	0.888626	-0.170352	0.576279	1	195	128	206	102	209	165	ENSONIP00000003546	24-dehydrocholesterol reductase [Source:ZFIN;Acc:ZDB-GENE-041212-73]	0	ENSDARP00000110651	24-dehydrocholesterol reductase [Source:ZFIN;Acc:ZDB-GENE-041212-73]	0	ENSORLP00000001989	24-dehydrocholesterol reductase [Source:ZFIN;Acc:ZDB-GENE-041212-73]	0	sp|Q15392|DHC24_HUMAN	Delta(24)-sterol reductase OS=Homo sapiens GN=DHCR24 PE=1 SV=2	0	M4A9H6_XIPMA	Uncharacterized protein OS=Xiphophorus maculatus PE=4 SV=1	0
c10270_g1_i1	17.1492	15.514	0.90465	-0.144568	0.884316	1	11	20	22	8	15	26			NA			NA			NA			NA			NA
c10270_g2_i1	35.6291	32.2344	0.904721	-0.144455	0.678615	1	33	32	45	33	23	41			NA			NA			NA			NA			NA
c102705_g1_i1	0.630032	2.90245	4.60683	2.20377	0.285128	1	1	0	1	2	5	2			NA			NA			NA			NA			NA
c102712_g1_i1	13.7022	11.1628	0.814671	-0.29571	0.720635	1	20	9	12	10	10	14			NA			NA			NA			NA			NA
c102713_g1_i1	20.197	25.1933	1.24738	0.318902	0.498396	1	26	15	20	25	24	27			NA			NA			NA			NA			NA
c102720_g1_i1	2.25268	3.88868	1.72625	0.787642	0.703929	1	0	1	7	3	2	7			NA			NA			NA			NA			NA
c102722_g1_i1	4.78949	1.8194	0.379874	-1.39641	0.400217	1	3	8	3	0	5	1			NA			NA			NA			NA			NA
c102723_g1_i1	4.5099	1.29702	0.287595	-1.79789	0.163293	1	4	4	6	1	1	2			NA			NA			NA			NA			NA
c102724_g1_i1	13.8069	12.9081	0.934904	-0.0971094	0.864929	1	12	15	15	16	11	11			NA			NA			NA			NA			NA
c102725_g1_i1	4.68997	4.68481	0.998899	-0.00158889	1	1	3	4	8	5	8	1			NA			NA			NA			NA			NA
c102728_g1_i1	0.63246	0.602489	0.952612	-0.0700393	1	1	0	1	1	0	0	2			NA			NA			NA			NA			NA
c10273_g1_i1	2.25268	0	0	#NAME?	0.156544	1	0	1	7	0	0	0			NA			NA			NA			NA			NA
c102734_g1_i1	3.60286	1.80747	0.501676	-0.995172	0.688944	1	0	1	12	0	0	6			NA			NA			NA			NA			NA
c102736_g1_i1	2.16499	1.51338	0.699026	-0.516583	0.867639	1	1	2	4	0	3	2			NA			NA			NA			NA			NA
c10274_g1_i1	0.719992	4.20425	5.83929	2.54579	0.153267	1	2	0	0	3	8	2			NA			NA			NA			NA			NA
c102740_g1_i1	3.16943	0.607262	0.1916	-2.38383	0.444502	1	0	8	1	0	2	0	ENSONIP00000022622	ajuba LIM protein [Source:ZFIN;Acc:ZDB-GENE-030131-9341]	2e-09	ENSDARP00000100146	ajuba LIM protein [Source:ZFIN;Acc:ZDB-GENE-030131-9341]	2e-09	ENSORLP00000005761	LIM domains containing 1 [Source:HGNC Symbol;Acc:6612]	3e-07	sp|A9LS46|WTIP_XENLA	Wilms tumor protein 1-interacting protein homolog OS=Xenopus laevis GN=wtip PE=2 SV=1	2e-06	Q4S0T3_TETNG	Chromosome undetermined SCAF14779, whole genome shotgun sequence OS=Tetraodon nigroviridis GN=GSTENG00025880001 PE=4 SV=1	3e-10
c102744_g1_i1	1.35245	0.993392	0.734512	-0.445142	1	1	2	1	1	1	0	2			NA			NA			NA			NA			NA
c102747_g1_i1	5.31985	2.98972	0.561994	-0.831373	0.501393	1	7	4	5	3	4	2			NA			NA			NA			NA			NA
c10275_g1_i1	3.16457	1.511	0.477472	-1.06651	0.654397	1	2	6	1	0	2	3			NA			NA			NA			NA			NA
c102751_g1_i1	2.16256	0.90612	0.419003	-1.25497	0.506154	1	2	1	4	0	1	2			NA			NA			NA			NA			NA
c102758_g1_i1	1.44727	0.301244	0.208147	-2.26433	0.59687	1	1	3	0	0	0	1			NA			NA			NA			NA			NA
c10276_g1_i1	7.76686	7.57533	0.97534	-0.0360223	1	1	6	11	6	7	8	8			NA			NA			NA			NA			NA
c102766_g1_i1	0.719992	2.16849	3.01182	1.59064	0.523575	1	2	0	0	4	1	1			NA			NA			NA			NA			NA
c102768_g1_i1	1.89738	2.42189	1.27644	0.352124	0.874901	1	0	3	3	0	5	3			NA			NA			NA			NA			NA
c10277_g1_i1	0.719992	1.29702	1.80144	0.849151	0.818917	1	2	0	0	1	1	2			NA			NA			NA			NA			NA
c10278_g1_i1	135.546	106.995	0.789368	-0.341231	0.297165	1	79	148	198	101	141	82	ENSONIP00000006772	Uncharacterized protein [Source:UniProtKB/TrEMBL;Acc:I3JD32]	3e-111	ENSDARP00000097449	Uncharacterized protein [Source:UniProtKB/TrEMBL;Acc:F1QXC6]	1e-94	ENSORLP00000002897	transforming growth factor, beta 2 [Source:HGNC Symbol;Acc:11768]	4e-109	sp|P30371|TGFB2_CHICK	Transforming growth factor beta-2 OS=Gallus gallus GN=TGFB2 PE=3 SV=1	1e-61	D6C4T9_SPAAU	TGF beta 6 (Precursor) OS=Sparus aurata PE=2 SV=1	2e-110
c102780_g1_i1	10.3769	4.32379	0.416672	-1.26301	0.202196	1	11	11	9	1	7	6			NA			NA			NA			NA			NA
c102781_g1_i1	2.61737	1.90906	0.72938	-0.455258	0.89663	1	2	3	3	1	5	0			NA			NA			NA			NA			NA
c10279_g1_i1	3.96512	1.90429	0.480259	-1.05812	0.506727	1	3	2	8	1	3	2			NA			NA			NA			NA			NA
c102792_g1_i1	0.359996	1.9019	5.28311	2.40139	0.386098	1	1	0	0	1	2	3			NA			NA			NA			NA			NA
c102795_g1_i1	0.992456	1.77997	1.7935	0.84278	0.836047	1	1	1	1	3	2	0			NA			NA			NA			NA			NA
c1028_g1_i1	328.6	373.939	1.13798	0.186473	0.262262	1	332	296	377	340	394	403	ENSONIP00000001936	phosphodiesterase 4A, cAMP-specific [Source:ZFIN;Acc:ZDB-GENE-131125-7]	4e-166	ENSDARP00000024572	phosphodiesterase 4A, cAMP-specific [Source:ZFIN;Acc:ZDB-GENE-131125-7]	1e-151	ENSORLP00000006849	phosphodiesterase 4A, cAMP-specific [Source:ZFIN;Acc:ZDB-GENE-131125-7]	1e-97	sp|P27815|PDE4A_HUMAN	cAMP-specific 3',5'-cyclic phosphodiesterase 4A OS=Homo sapiens GN=PDE4A PE=1 SV=3	3e-109	I3IZ96_ORENI	Uncharacterized protein OS=Oreochromis niloticus GN=PDE4A (1 of 2) PE=3 SV=1	4e-168
c10280_g1_i1	2.79729	10.5328	3.76535	1.91278	0.0680788	1	4	3	1	13	12	6			NA			NA			NA			NA			NA
c102801_g1_i1	10.8269	11.9517	1.10389	0.1426	0.83118	1	13	11	8	12	13	11			NA			NA			NA			NA			NA
c102808_g1_i1	0.994884	1.77997	1.78913	0.839255	0.831608	1	0	2	1	3	2	0			NA			NA			NA			NA			NA
c10281_g1_i1	30.8469	34.1099	1.10578	0.145066	0.762148	1	27	27	42	30	38	36			NA			NA			NA			NA			NA
c102810_g1_i1	3.69266	2.38485	0.645835	-0.630764	0.653749	1	4	1	7	3	3	1			NA			NA			NA			NA			NA
c102813_g1_i1	5.41466	4.93821	0.912006	-0.132884	1	1	6	6	4	1	12	3			NA			NA			NA			NA			NA
c102816_g1_i1	2.88255	4.97651	1.72642	0.787787	0.533186	1	4	1	4	5	4	6			NA			NA			NA			NA			NA
c10282_g1_i1	10.5572	7.27647	0.689244	-0.536913	0.45669	1	7	11	15	7	9	6			NA			NA			NA			NA			NA
c102826_g1_i1	9.11704	8.35714	0.91665	-0.125556	0.893781	1	6	11	11	9	8	8			NA			NA			NA			NA			NA
c10283_g1_i1	9.11476	4.32617	0.474634	-1.07511	0.242943	1	4	10	15	1	8	5			NA			NA			NA			NA			NA
c102835_g1_i1	3.06991	7.71999	2.51473	1.3304	0.301053	1	0	4	6	12	7	3			NA			NA			NA			NA			NA
c10284_g1_i1	8.03462	11.1998	1.39394	0.479172	0.499865	1	4	10	11	7	12	16			NA			NA			NA	sp|Q8TXI4|RAD50_METKA	DNA double-strand break repair Rad50 ATPase OS=Methanopyrus kandleri (strain AV19 / DSM 6324 / JCM 9639 / NBRC 100938) GN=rad50 PE=3 SV=1	3e-06			NA
c102841_g1_i1	27.1398	24.5287	0.90379	-0.14594	0.710655	1	26	20	39	21	22	32	ENSONIP00000006080	si:dkey-110c1.7 [Source:ZFIN;Acc:ZDB-GENE-050208-748]	8e-46	ENSDARP00000108252	unc-13 homolog A (C. elegans) [Source:HGNC Symbol;Acc:23150]	1e-47	ENSORLP00000005972	si:dkey-110c1.7 [Source:ZFIN;Acc:ZDB-GENE-050208-748]	6e-46	sp|Q9UPW8|UN13A_HUMAN	Protein unc-13 homolog A OS=Homo sapiens GN=UNC13A PE=2 SV=4	1e-44	I3JB40_ORENI	Uncharacterized protein (Fragment) OS=Oreochromis niloticus PE=4 SV=1	4e-46
c102844_g1_i1	0.72242	0.90612	1.25428	0.326864	0.99707	1	1	1	0	0	1	2			NA			NA			NA			NA			NA
c102846_g1_i1	2.07017	0.995779	0.481013	-1.05585	0.623097	1	2	0	5	1	1	1			NA			NA			NA			NA			NA
c102849_g1_i1	5.85553	0.301244	0.0514461	-4.28079	0.235548	1	0	2	19	0	0	1			NA			NA			NA			NA			NA
c102850_g1_i1	3.2427	0.604876	0.186534	-2.42249	0.214001	1	2	1	8	0	1	1			NA			NA			NA			NA			NA
c102861_g1_i1	1.98248	2.60121	1.31209	0.391871	0.867298	1	3	1	2	2	5	1			NA			NA			NA			NA			NA
c102875_g1_i1	0.994884	2.40996	2.42235	1.27641	0.564571	1	0	2	1	0	0	8			NA			NA			NA			NA			NA
c102876_g1_i1	0.63246	1.81224	2.86538	1.51873	0.575171	1	0	1	1	0	2	4			NA			NA			NA			NA			NA
c102877_g1_i1	8.83745	5.83717	0.660504	-0.59836	0.547445	1	7	7	14	1	10	8			NA			NA			NA			NA			NA
c102879_g1_i1	0	1.81224	Inf	Inf	0.15351	1	0	0	0	0	2	4			NA			NA			NA			NA			NA
c102883_g1_i1	1.07999	1.21452	1.12457	0.169375	0.996782	1	3	0	0	0	4	0			NA			NA			NA			NA			NA
c102889_g1_i1	14.3468	20.1235	1.40265	0.488157	0.29492	1	15	15	13	12	29	22			NA			NA			NA			NA			NA
c10289_g1_i1	16.1234	36.7292	2.278	1.18777	0.322882	1	12	5	37	63	22	18			NA			NA			NA			NA			NA
c102890_g1_i1	2.43502	1.86486	0.765848	-0.38487	0.78221	1	1	2	5	4	0	1			NA			NA			NA			NA			NA
c1029_g1_i1	748.845	735.559	0.982258	-0.0258266	0.786078	1	733	637	941	688	753	790			NA			NA			NA			NA			NA
c10290_g1_i1	7.22937	7.36852	1.01925	0.0275048	1	1	2	12	8	8	10	4			NA			NA			NA			NA			NA
c102900_g1_i1	4.06464	4.85458	1.19434	0.25622	0.911287	1	3	6	3	7	4	3			NA			NA			NA			NA			NA
c102907_g1_i1	1.89495	1.60543	0.847213	-0.239204	1	1	1	2	3	1	4	0			NA			NA			NA			NA			NA
c102914_g1_i1	2.70733	0.908507	0.335573	-1.5753	0.493712	1	3	3	2	0	2	1			NA			NA			NA			NA			NA
c102915_g1_i1	2.52256	0.301244	0.11942	-3.06588	0.194739	1	3	1	4	0	0	1			NA			NA			NA			NA			NA
c102920_g1_i1	31.7518	32.6431	1.02807	0.0399401	0.977108	1	26	29	44	27	41	32			NA			NA			NA			NA			NA
c10293_g1_i1	3.69736	7.28602	1.9706	0.978634	0.288044	1	5	3	3	7	13	2			NA			NA			NA			NA			NA
c102930_g1_i1	1.44484	0.692148	0.479048	-1.06176	0.826701	1	2	2	0	1	0	1			NA			NA			NA			NA			NA
c102931_g1_i1	2.79972	0	0	#NAME?	0.102888	1	3	4	1	0	0	0			NA			NA			NA			NA			NA
c102934_g1_i1	0.63246	6.98351	11.0418	3.46491	0.350221	1	0	1	1	0	23	0			NA			NA			NA			NA			NA
c102938_g1_i1	3.43461	4.50072	1.3104	0.39001	0.716425	1	2	6	2	3	6	5			NA			NA			NA			NA			NA
c102940_g1_i1	1.71245	1.17271	0.684815	-0.546214	0.83622	1	3	1	1	3	0	0			NA			NA			NA			NA			NA
c102943_g1_i1	3.51259	7.06489	2.01131	1.00813	0.32608	1	5	1	5	8	9	4			NA			NA			NA			NA			NA
c102944_g1_i1	0	2.81518	Inf	Inf	0.0733114	1	0	0	0	1	6	2			NA			NA			NA			NA			NA
c102949_g1_i1	9.46262	3.46551	0.366232	-1.44917	0.095655	1	10	5	15	5	2	3			NA			NA			NA			NA			NA
c10295_g1_i1	6.59691	2.21269	0.335413	-1.57599	0.242775	1	2	11	7	1	6	0			NA			NA			NA			NA			NA
c102950_g1_i1	0.902496	2.29519	2.54316	1.34662	0.627126	1	0	1	2	2	3	2			NA			NA			NA			NA			NA
c102955_g1_i1	5.22276	4.94663	0.947129	-0.0783676	0.845962	1	6	1	10	8	5	1			NA			NA			NA			NA			NA
c102961_g1_i1	0.72242	1.86724	2.58471	1.37	0.685379	1	1	1	0	4	1	0			NA			NA			NA			NA			NA
c10297_g1_i1	5.76996	3.50494	0.607446	-0.719172	0.558077	1	6	4	8	2	5	4			NA			NA			NA			NA			NA
c102971_g1_i1	2.07244	2.55939	1.23496	0.304468	0.995426	1	4	1	1	5	1	1			NA			NA			NA			NA			NA
c102975_g1_i1	3.0602	1.81463	0.592976	-0.753954	0.683972	1	4	0	6	0	3	3			NA			NA			NA			NA			NA
c102976_g1_i1	3.51987	4.49356	1.27663	0.352337	0.813553	1	2	4	5	3	3	8			NA			NA			NA			NA			NA
c102978_g1_i1	24.6052	19.973	0.811736	-0.300918	0.55465	1	25	14	39	14	17	31	ENSONIP00000016396	actinin alpha 3b [Source:ZFIN;Acc:ZDB-GENE-030131-2040]	6e-45	ENSDARP00000005224	actinin alpha 3a [Source:ZFIN;Acc:ZDB-GENE-000329-9]	3e-45	ENSORLP00000010118	actinin alpha 3b [Source:ZFIN;Acc:ZDB-GENE-030131-2040]	6e-47	sp|Q3B7N2|ACTN1_BOVIN	Alpha-actinin-1 OS=Bos taurus GN=ACTN1 PE=2 SV=1	8e-39	H2LVI6_ORYLA	Uncharacterized protein OS=Oryzias latipes GN=LOC101158802 PE=4 SV=1	7e-47
c10298_g1_i1	23.2839	17.4686	0.750243	-0.414571	0.427588	1	19	26	26	13	15	26			NA			NA			NA			NA			NA
c102982_g1_i1	0.540072	2.51155	4.65039	2.21735	0.323954	1	0	0	2	1	5	2			NA			NA			NA			NA			NA
c102983_g1_i1	1.44484	2.2928	1.58689	0.666202	0.758121	1	2	2	0	2	2	3			NA			NA			NA			NA			NA
c102987_g1_i1	1.71488	4.98128	2.90475	1.53841	0.223983	1	2	2	1	5	6	4			NA			NA			NA			NA			NA
c102989_g1_i1	2.08216	0.692148	0.332419	-1.58893	0.553447	1	0	5	1	1	0	1			NA			NA			NA			NA			NA
c10299_g1_i1	3.78975	1.21214	0.319846	-1.64455	0.358731	1	5	4	2	0	3	1			NA			NA			NA			NA			NA
c102999_g1_i1	1.7173	1.38668	0.807476	-0.308508	1	1	1	3	1	2	1	1			NA			NA			NA			NA			NA
c103_g1_i1	370.228	341.088	0.921293	-0.118269	0.443743	1	300	351	500	283	383	379	ENSONIP00000024795	l(3)mbt-like 2 (Drosophila) [Source:ZFIN;Acc:ZDB-GENE-030131-8713]	0	ENSDARP00000072956	l(3)mbt-like 2 (Drosophila) [Source:ZFIN;Acc:ZDB-GENE-030131-8713]	0	ENSORLP00000003118	l(3)mbt-like 2 (Drosophila) [Source:ZFIN;Acc:ZDB-GENE-030131-8713]	0	sp|Q5R737|LMBL2_PONAB	Lethal(3)malignant brain tumor-like protein 2 OS=Pongo abelii GN=L3MBTL2 PE=2 SV=1	0	E6ZGM0_DICLA	Lethal(3)malignant brain tumor-like 2 protein OS=Dicentrarchus labrax GN=L3MBTL2 PE=4 SV=1	0
c1030_g1_i1	867.441	776.268	0.894895	-0.16021	0.263248	1	836	774	1059	679	856	833	ENSONIP00000021062	solute carrier family 37, member 3 [Source:HGNC Symbol;Acc:20651]	0	ENSDARP00000087964	solute carrier family 37, member 3 [Source:HGNC Symbol;Acc:20651]	0	ENSORLP00000013861	solute carrier family 37, member 3 [Source:HGNC Symbol;Acc:20651]	0	sp|Q5F3N0|SPX3_CHICK	Sugar phosphate exchanger 3 OS=Gallus gallus GN=SLC37A3 PE=2 SV=1	0	I3KIW7_ORENI	Uncharacterized protein (Fragment) OS=Oreochromis niloticus GN=LOC100703281 PE=4 SV=1	0
c10300_g1_i1	21.017	20.2359	0.962837	-0.0546366	1	1	19	19	27	10	25	29			NA			NA			NA			NA			NA
c103000_g1_i1	10.2114	9.25132	0.905977	-0.142454	0.955283	1	6	17	7	9	4	15			NA			NA			NA			NA			NA
c103002_g1_i1	10.2847	9.2286	0.897312	-0.156318	0.783846	1	8	10	14	12	8	7			NA			NA			NA			NA			NA
c103003_g1_i1	7.50183	7.53351	1.00422	0.00608038	1	1	1	13	9	10	4	8			NA			NA			NA			NA			NA
c103009_g1_i1	1.44257	1.21452	0.841918	-0.248248	1	1	0	1	4	0	4	0			NA			NA			NA			NA			NA
c10301_g1_i1	130.882	202.008	1.54343	0.626143	0.0903608	1	103	80	240	204	235	169			NA			NA			NA			NA			NA
c103014_g1_i1	1.07999	0.604876	0.560076	-0.836306	1	1	3	0	0	0	1	1			NA			NA			NA			NA			NA
c103017_g1_i1	0.359996	1.60065	4.44631	2.15261	0.487773	1	1	0	0	1	2	2			NA			NA			NA			NA			NA
c103023_g1_i1	0.270036	1.77759	6.58277	2.7187	0.420149	1	0	0	1	3	1	1			NA			NA			NA			NA			NA
c103024_g1_i1	8.1173	9.1736	1.13013	0.176488	0.876358	1	8	7	10	8	9	11			NA			NA			NA			NA			NA
c103026_g1_i1	4.69013	9.26564	1.97556	0.982264	0.421315	1	0	4	12	9	10	9			NA			NA			NA			NA			NA
c103027_g1_i1	2.53211	0.390903	0.154378	-2.69546	0.294513	1	2	5	0	1	0	0			NA			NA			NA			NA			NA
c103028_g1_i1	1.98491	2.12064	1.06838	0.0954273	0.994969	1	2	2	2	0	5	2			NA			NA			NA			NA			NA
c103031_g1_i1	0.994884	2.38723	2.39951	1.26274	0.60553	1	0	2	1	3	4	0			NA			NA			NA			NA			NA
c10304_g1_i1	4.42722	2.81041	0.634801	-0.655623	0.617417	1	0	7	7	1	4	4			NA			NA			NA			NA			NA
c103042_g1_i1	0.63246	1.50622	2.38153	1.25189	0.699512	1	0	1	1	0	0	5			NA			NA			NA			NA			NA
c103048_g1_i1	9.93913	13.4389	1.35212	0.43522	0.557642	1	4	16	10	12	5	24			NA			NA			NA			NA			NA
c103054_g1_i1	0.902496	0.390903	0.433136	-1.20711	0.759866	1	0	1	2	1	0	0			NA			NA			NA			NA			NA
c103058_g1_i1	6.21279	6.40023	1.03017	0.0428827	1	1	8	1	11	4	7	9			NA			NA			NA			NA			NA
c10306_g1_i1	12.9826	11.1998	0.862675	-0.21311	0.728426	1	9	9	24	7	12	16			NA			NA			NA			NA			NA
c103067_g1_i1	1.89252	0	0	#NAME?	0.200914	1	2	1	3	0	0	0			NA			NA			NA			NA			NA
c103069_g1_i1	3.69736	4.70753	1.27321	0.348475	0.740849	1	5	3	3	2	4	9			NA			NA			NA			NA			NA
c10307_g1_i1	1.53253	2.72313	1.77689	0.829354	0.657603	1	1	1	3	0	5	4			NA			NA			NA			NA			NA
c103070_g1_i1	3.79233	5.13309	1.35354	0.436742	0.784266	1	1	5	6	0	5	12	ENSONIP00000002335	protocadherin alpha subfamily C, 2 [Source:HGNC Symbol;Acc:8677]	4e-19	ENSDARP00000099467	protocadherin 2 alpha a 3 [Source:ZFIN;Acc:ZDB-GENE-041118-14]	4e-25	ENSORLP00000012695	protocadherin 1 alpha 3 [Source:ZFIN;Acc:ZDB-GENE-050202-3]	1e-18	sp|Q5DRE1|PCDC2_PANTR	Protocadherin alpha-C2 OS=Pan troglodytes GN=PCDHAC2 PE=3 SV=1	7e-17	Q4SWW2_TETNG	Chromosome undetermined SCAF13458, whole genome shotgun sequence. (Fragment) OS=Tetraodon nigroviridis GN=GSTENG00011268001 PE=4 SV=1	3e-34
c103071_g1_i1	0.63246	0	0	#NAME?	0.624986	1	0	1	1	0	0	0			NA			NA			NA			NA			NA
c103076_g1_i1	0.72242	1.68793	2.33649	1.22434	0.675588	1	1	1	0	2	1	2			NA			NA			NA			NA			NA
c103077_g1_i1	1.98734	0.604876	0.304364	-1.71613	0.524472	1	1	3	2	0	1	1			NA			NA			NA			NA			NA
c103078_g1_i1	3.7852	3.41528	0.902271	-0.148367	0.932024	1	1	2	10	1	5	5			NA			NA			NA			NA			NA
c10308_g1_i1	0.994884	3.16188	3.17814	1.66818	0.380315	1	0	2	1	5	1	3			NA			NA			NA			NA			NA
c103082_g1_i1	0.719992	2.86064	3.97315	1.99028	0.37035	1	2	0	0	5	1	2			NA			NA			NA			NA			NA
c103086_g1_i1	1.98491	0.90612	0.456504	-1.1313	0.699067	1	2	2	2	0	1	2			NA			NA			NA			NA			NA
c10309_g1_i1	4.24002	8.51849	2.00907	1.00653	0.264897	1	1	4	9	4	11	12			NA			NA			NA			NA			NA
c103090_g1_i1	0.724848	1.60065	2.20826	1.14291	0.695025	1	0	2	0	1	2	2			NA			NA			NA			NA			NA
c103091_g1_i1	3.42748	8.23521	2.4027	1.26466	0.275668	1	2	3	6	11	8	5			NA			NA			NA			NA			NA
c103097_g1_i1	0.994884	0.903733	0.908381	-0.138631	1	1	0	2	1	0	0	3			NA			NA			NA			NA			NA
c1031_g1_i1	45.3261	38.4276	0.847804	-0.238197	0.510765	1	43	22	81	24	53	43			NA			NA			NA			NA			NA
c10310_g1_i1	2.70733	2.68132	0.990392	-0.0139289	1	1	3	3	2	3	1	4			NA			NA			NA			NA			NA
c103103_g1_i1	0.270036	3.68426	13.6436	3.77015	0.136199	1	0	0	1	4	5	2			NA			NA			NA			NA			NA
c10311_g1_i1	133.196	174.651	1.31123	0.390924	0.192277	1	119	145	140	199	194	126	ENSONIP00000002490	CKLF-like MARVEL transmembrane domain containing 7 [Source:ZFIN;Acc:ZDB-GENE-041111-174]	8e-66	ENSDARP00000028584	CKLF-like MARVEL transmembrane domain containing 7 [Source:ZFIN;Acc:ZDB-GENE-041111-174]	5e-50	ENSORLP00000021306	CKLF-like MARVEL transmembrane domain containing 7 [Source:ZFIN;Acc:ZDB-GENE-041111-174]	1e-61	sp|Q96FZ5|CKLF7_HUMAN	CKLF-like MARVEL transmembrane domain-containing protein 7 OS=Homo sapiens GN=CMTM7 PE=2 SV=1	1e-32	G3N7B1_GASAC	Uncharacterized protein OS=Gasterosteus aculeatus PE=4 SV=1	1e-71
c103110_g1_i1	3.33736	8.58065	2.57109	1.36238	0.149989	1	4	3	3	8	13	5			NA			NA			NA			NA			NA
c103111_g1_i1	1.62734	0.993392	0.610438	-0.712083	0.846773	1	0	3	2	1	0	2			NA			NA			NA			NA			NA
c103114_g1_i1	0.990029	0.910893	0.920068	-0.120188	1	1	2	0	1	0	3	0			NA			NA			NA			NA			NA
c103115_g1_i1	0.992456	1.60065	1.61282	0.689587	0.846967	1	1	1	1	1	2	2			NA			NA			NA			NA			NA
c103118_g1_i1	3.06733	0.607262	0.197978	-2.33659	0.270936	1	4	3	2	0	2	0			NA			NA			NA			NA			NA
c10312_g1_i1	494.956	463.736	0.936923	-0.0939974	0.467384	1	394	455	697	398	498	521			NA			NA			NA			NA			NA
c103122_g1_i1	1.35488	1.90667	1.40726	0.492892	0.864331	1	1	2	1	1	4	1			NA			NA			NA			NA			NA
c103123_g1_i1	4.69953	0.908507	0.193319	-2.37095	0.202189	1	2	8	4	0	2	1			NA			NA			NA			NA			NA
c103127_g1_i1	0.270036	2.51155	9.30079	3.21735	0.193495	1	0	0	1	1	5	2			NA			NA			NA			NA			NA
c10313_g1_i1	6.49481	12.6965	1.95487	0.967072	0.20418	1	6	6	8	17	11	9			NA			NA			NA			NA			NA
c103131_g1_i1	2.52028	0	0	#NAME?	0.162512	1	1	0	8	0	0	0			NA			NA			NA			NA			NA
c10314_g1_i1	2.34248	2.99211	1.27733	0.353126	0.885145	1	4	1	2	3	5	1			NA			NA			NA			NA			NA
c103142_g1_i1	3.2474	3.29097	1.01341	0.0192249	1	1	3	3	4	3	4	3			NA			NA			NA			NA			NA
c103144_g1_i1	1.62249	1.38668	0.854664	-0.226571	1	1	2	1	2	2	1	1			NA			NA			NA			NA			NA
c103146_g1_i1	0.630032	1.51577	2.40586	1.26655	0.656582	1	1	0	1	0	4	1			NA			NA			NA			NA			NA
c10315_g1_i1	8.38976	11.4664	1.36671	0.450711	0.59527	1	7	8	11	10	11	14			NA			NA			NA			NA			NA
c103153_g1_i1	0.992456	1.47395	1.48516	0.570617	0.996579	1	1	1	1	3	0	1			NA			NA			NA			NA			NA
c103154_g1_i1	12.9848	8.48622	0.653552	-0.613625	0.380049	1	14	10	16	7	11	8			NA			NA			NA			NA			NA
c103156_g1_i1	4.87005	3.98312	0.81788	-0.290039	0.781893	1	2	4	10	4	4	4			NA			NA			NA			NA			NA
c10316_g1_i1	0.630032	0.303631	0.481929	-1.05311	1	1	1	0	1	0	1	0	ENSONIP00000010311	Uncharacterized protein [Source:UniProtKB/TrEMBL;Acc:I3JN67]	8e-11			NA	ENSORLP00000024090	Uncharacterized protein [Source:UniProtKB/TrEMBL;Acc:H2MYK0]	5e-12			NA	Q8UUM3_ORYLA	ReO_6 protein OS=Oryzias latipes GN=ReO_6 PE=4 SV=1	1e-20
c103160_g1_i1	8.29236	5.15821	0.622044	-0.684912	0.432639	1	12	5	8	7	5	3			NA			NA			NA			NA			NA
c103167_g1_i1	20.1195	18.2467	0.906919	-0.140954	0.860048	1	14	20	29	8	24	26			NA			NA			NA			NA			NA
c103169_g1_i1	0	0.694535	Inf	Inf	0.611464	1	0	0	0	1	1	0			NA			NA			NA			NA			NA
c10318_g1_i1	15.6212	10.5579	0.675868	-0.565188	0.402902	1	14	21	11	10	9	13			NA			NA			NA			NA			NA
c103181_g1_i1	1.44241	1.60304	1.11136	0.152328	0.996331	1	3	1	0	1	3	1			NA			NA			NA			NA			NA
c103183_g1_i1	0.362424	1.56361	4.31432	2.10913	0.587111	1	0	1	0	4	0	0	ENSONIP00000008841	tubulin, gamma complex associated protein 4 [Source:ZFIN;Acc:ZDB-GENE-081022-124]	6e-17	ENSDARP00000025789	tubulin, gamma complex associated protein 4 [Source:ZFIN;Acc:ZDB-GENE-081022-124]	1e-15	ENSORLP00000000154	tubulin, gamma complex associated protein 4 [Source:ZFIN;Acc:ZDB-GENE-081022-124]	1e-18	sp|Q9D4F8|GCP4_MOUSE	Gamma-tubulin complex component 4 OS=Mus musculus GN=Tubgcp4 PE=2 SV=2	1e-16	H2L347_ORYLA	Uncharacterized protein OS=Oryzias latipes PE=4 SV=1	1e-18
c103187_g1_i1	3.15729	1.21214	0.383917	-1.38113	0.543374	1	5	3	1	0	3	1			NA			NA			NA			NA			NA
c103196_g1_i1	0.992456	1.59588	1.60801	0.685278	0.856261	1	1	1	1	1	0	4			NA			NA			NA			NA			NA
c103197_g1_i1	4.1499	5.23945	1.26255	0.33634	0.754481	1	3	4	6	1	12	4			NA			NA			NA			NA			NA
c1032_g1_i1	698.928	672.78	0.962589	-0.0550088	0.715057	1	532	763	855	580	721	754	ENSONIP00000004137	Aly/REF export factor [Source:HGNC Symbol;Acc:19071]	9e-83	ENSDARP00000103201	Aly/REF export factor [Source:ZFIN;Acc:ZDB-GENE-070928-29]	6e-59	ENSORLP00000002010	Aly/REF export factor [Source:HGNC Symbol;Acc:19071]	1e-79	sp|Q9JJW6|ALRF2_MOUSE	Aly/REF export factor 2 OS=Mus musculus GN=Alyref2 PE=1 SV=1	1e-60	G3Q2C2_GASAC	Uncharacterized protein OS=Gasterosteus aculeatus PE=4 SV=1	1e-85
c10320_g1_i1	2.16726	3.38301	1.56096	0.642437	0.618687	1	3	3	0	4	5	1	ENSONIP00000022530	wu:fj08f03 [Source:ZFIN;Acc:ZDB-GENE-030131-7332]	2e-38	ENSDARP00000097499	wu:fj08f03 [Source:ZFIN;Acc:ZDB-GENE-030131-7332]	3e-39	ENSORLP00000007750	Uncharacterized protein [Source:UniProtKB/TrEMBL;Acc:H2LNX1]	9e-76	sp|P45831|TSAC_MYCLE	Putative threonylcarbamoyl-AMP synthase OS=Mycobacterium leprae (strain TN) GN=ML1136 PE=3 SV=1	9e-09	H3CU82_TETNG	Uncharacterized protein OS=Tetraodon nigroviridis GN=GSTENG10000181001 PE=4 SV=1	3e-92
c103200_g1_i1	2.52498	2.85825	1.13199	0.178858	1	1	2	2	4	5	0	3			NA			NA			NA			NA			NA
c103205_g1_i1	1.5301	1.81463	1.18595	0.246046	0.994066	1	2	0	3	0	3	3			NA			NA			NA			NA			NA
c103207_g1_i1	6.84313	3.59699	0.525634	-0.927869	0.46358	1	3	1	20	3	6	2			NA			NA			NA			NA			NA
c10321_g1_i1	2.52498	1.99156	0.788741	-0.342377	0.895807	1	2	2	4	2	2	2			NA			NA			NA			NA			NA
c103221_g1_i1	3.33995	1.38668	0.415181	-1.26819	0.409223	1	0	4	7	2	1	1			NA			NA			NA			NA			NA
c103224_g1_i1	3.78763	5.79058	1.52881	0.612412	0.683646	1	0	3	10	4	4	10			NA			NA			NA			NA			NA
c103226_g1_i1	0.724848	6.1648	8.50495	3.0883	0.396857	1	0	2	0	15	0	1			NA			NA			NA			NA			NA
c103233_g1_i1	1.17253	1.08305	0.923686	-0.114526	1	1	0	1	3	2	0	1			NA			NA			NA			NA			NA
c103238_g1_i1	2.79502	3.68187	1.3173	0.39758	0.887495	1	2	2	5	4	4	3			NA			NA			NA			NA			NA
c103239_g1_i1	1.44484	0.694535	0.4807	-1.05679	0.813175	1	2	2	0	1	1	0			NA			NA			NA			NA			NA
c103241_g1_i1	0.990029	2.42189	2.44628	1.29059	0.501309	1	2	0	1	0	5	3			NA			NA			NA			NA			NA
c103242_g1_i1	3.15243	1.59827	0.506995	-0.979957	0.66625	1	7	1	1	1	1	3			NA			NA			NA			NA			NA
c103248_g1_i1	1.08242	1.69031	1.56161	0.643035	0.835547	1	2	1	0	2	2	1			NA			NA			NA			NA			NA
c103251_g1_i1	2.17212	2.1111	0.971909	-0.0411074	0.995871	1	1	5	0	0	1	6			NA			NA			NA			NA			NA
c10326_g1_i1	0.719992	1.89951	2.63824	1.39958	0.560625	1	2	0	0	1	1	4			NA			NA			NA			NA			NA
c103260_g1_i1	0.359996	1.90429	5.28974	2.4032	0.352863	1	1	0	0	1	3	2			NA			NA			NA			NA			NA
c103262_g1_i1	1.98734	1.98678	0.999721	-0.000403	1	1	1	3	2	2	0	4			NA			NA			NA			NA			NA
c103263_g1_i1	5.41239	2.16849	0.400653	-1.31958	0.240199	1	4	5	8	4	1	1	ENSONIP00000025818	Uncharacterized protein [Source:UniProtKB/TrEMBL;Acc:I3KXH2]	7e-06			NA	ENSORLP00000006706	Uncharacterized protein [Source:UniProtKB/TrEMBL;Acc:H2LKZ8]	5e-07			NA	F6PPQ9_XENTR	Uncharacterized protein (Fragment) OS=Xenopus tropicalis PE=4 SV=1	3e-09
c103267_g1_i1	2.52256	1.38907	0.550659	-0.860768	0.676787	1	3	1	4	2	2	0			NA			NA			NA			NA			NA
c103269_g1_i1	1.89495	0.694535	0.366518	-1.44804	0.568343	1	1	2	3	1	1	0			NA			NA			NA			NA			NA
c103278_g1_i1	2.52726	4.85458	1.92089	0.941775	0.440133	1	4	3	0	7	4	3			NA			NA			NA			NA			NA
c103279_g1_i1	1.62006	2.98256	1.84102	0.880505	0.654419	1	3	0	2	3	1	5			NA			NA			NA			NA			NA
c10328_g1_i1	48.5137	72.4455	1.4933	0.578504	0.0473114	1	59	38	50	63	93	65			NA			NA			NA			NA			NA
c103286_g1_i1	1.71002	2.29758	1.34359	0.426098	0.879396	1	4	0	1	2	4	1			NA			NA			NA			NA			NA
c103287_g1_i1	1.53496	0.390903	0.254668	-1.97331	0.486935	1	0	2	3	1	0	0			NA			NA			NA			NA			NA
c103296_g1_i1	2.43972	0.607262	0.248906	-2.00633	0.470439	1	2	4	1	0	2	0			NA			NA			NA			NA			NA
c103297_g1_i1	2.88498	0.694535	0.240741	-2.05444	0.269254	1	3	2	4	1	1	0			NA			NA			NA			NA			NA
c1033_g1_i1	16.0472	20.6436	1.28643	0.363371	0.56144	1	20	11	18	15	8	41	ENSONIP00000016925	membrane-associated ring finger (C3HC4) 7 [Source:ZFIN;Acc:ZDB-GENE-080204-121]	0	ENSDARP00000125629	membrane-associated ring finger (C3HC4) 7 [Source:ZFIN;Acc:ZDB-GENE-080204-121]	3e-123	ENSORLP00000000115	membrane-associated ring finger (C3HC4) 7 [Source:ZFIN;Acc:ZDB-GENE-080204-121]	0	sp|Q6P995|F171B_HUMAN	Protein FAM171B OS=Homo sapiens GN=FAM171B PE=2 SV=3	8e-77	I3K730_ORENI	Uncharacterized protein OS=Oreochromis niloticus PE=4 SV=1	0
c103312_g1_i1	11.1848	13.4328	1.20099	0.264228	0.794453	1	9	10	16	15	16	9			NA			NA			NA			NA			NA
c103314_g1_i1	4.50747	3.8038	0.843888	-0.244877	0.917378	1	5	3	6	2	4	6			NA			NA			NA			NA			NA
c103317_g1_i1	0.902496	1.60065	1.77359	0.82667	0.847522	1	0	1	2	1	2	2			NA			NA			NA			NA			NA
c103318_g1_i1	1.17253	1.69031	1.44159	0.527664	0.996262	1	0	1	3	2	2	1	ENSONIP00000017201	zgc:101853 [Source:ZFIN;Acc:ZDB-GENE-041212-13]	2e-19	ENSDARP00000124478	aminoacyl tRNA synthetase complex-interacting multifunctional protein 1 [Source:HGNC Symbol;Acc:10648]	3e-14	ENSORLP00000002845	zgc:101853 [Source:ZFIN;Acc:ZDB-GENE-041212-13]	2e-17	sp|O54873|AIMP1_CRIGR	Aminoacyl tRNA synthase complex-interacting multifunctional protein 1 OS=Cricetulus griseus GN=AIMP1 PE=2 SV=1	4e-12	M3ZEF2_XIPMA	Uncharacterized protein OS=Xiphophorus maculatus GN=AIMP1 (1 of 2) PE=4 SV=1	1e-20
c103319_g1_i1	2.34491	2.51155	1.07106	0.099045	0.994752	1	3	2	2	1	5	2			NA			NA			NA			NA			NA
c103321_g1_i1	4.3371	1.8194	0.419496	-1.25327	0.514107	1	2	7	4	0	5	1			NA			NA			NA			NA			NA
c103323_g1_i1	4.14489	2.90245	0.700248	-0.514062	0.805449	1	8	2	2	2	5	2			NA			NA			NA			NA			NA
c103330_g1_i1	1.08484	1.51816	1.39942	0.484832	0.860517	1	1	2	0	0	5	0			NA			NA			NA			NA			NA
c103331_g1_i1	1.80256	1.89951	1.05378	0.0755784	1	1	1	1	4	1	1	4			NA			NA			NA			NA			NA
c103334_g1_i1	0.719992	0.995779	1.38304	0.467844	0.997126	1	2	0	0	1	1	1			NA			NA			NA			NA			NA
c103335_g1_i1	0.900068	3.37824	3.75332	1.90817	0.291525	1	1	0	2	4	3	3			NA			NA			NA			NA			NA
c103336_g1_i1	6.31246	5.58616	0.884941	-0.176346	0.859415	1	5	5	10	5	7	5			NA			NA			NA			NA			NA
c103339_g1_i1	2.52741	1.68793	0.667848	-0.582408	0.767886	1	1	3	4	2	1	2			NA			NA			NA			NA			NA
c103343_g1_i1	3.167	3.76914	1.19013	0.25112	0.89669	1	1	7	1	5	3	3			NA			NA			NA			NA			NA
c10335_g1_i1	1.08014	1.80985	1.67557	0.744649	0.887052	1	0	0	4	0	1	5			NA			NA			NA			NA			NA
c103356_g1_i1	2.08216	0.998166	0.479391	-1.06073	0.73371	1	0	5	1	1	2	0			NA			NA			NA			NA			NA
c103358_g1_i1	1.26492	0.910893	0.720119	-0.473692	1	1	0	2	2	0	3	0			NA			NA			NA			NA			NA
c10336_g1_i1	9.11203	9.48439	1.04086	0.0577828	0.929486	1	11	9	7	8	13	8			NA			NA			NA			NA			NA
c103363_g1_i1	1.62249	1.68793	1.04033	0.0570443	1	1	2	1	2	2	1	2			NA			NA			NA			NA			NA
c103368_g1_i1	0	7.58136	Inf	Inf	0.07429	1	0	0	0	14	0	7			NA			NA			NA			NA			NA
c10337_g1_i1	2.0726	2.59166	1.25044	0.322435	0.994242	1	1	1	5	2	1	5			NA			NA			NA			NA			NA
c103371_g1_i1	2.34491	1.29702	0.553123	-0.854327	0.742384	1	3	2	2	1	1	2			NA			NA			NA			NA			NA
c103373_g1_i1	2.70976	4.38357	1.6177	0.69394	0.659978	1	2	4	2	5	8	0			NA			NA			NA			NA			NA
c103376_g1_i1	63.6762	59.0438	0.927251	-0.108968	0.98945	1	63	93	27	52	66	62			NA			NA			NA			NA			NA
c10338_g1_i1	6.58735	3.50971	0.532796	-0.908346	0.330078	1	3	7	11	2	7	2			NA			NA			NA			NA			NA
c103384_g1_i1	5.97643	0	0	#NAME?	0.306308	1	0	15	2	0	0	0			NA			NA			NA			NA			NA
c103385_g1_i1	1.35245	0.604876	0.447243	-1.16087	0.821336	1	2	1	1	0	1	1			NA			NA			NA			NA			NA
c10339_g1_i1	5.77482	5.01594	0.868588	-0.203256	0.930261	1	4	6	8	2	7	7			NA			NA			NA			NA			NA
c103391_g1_i1	0.810108	1.08544	1.33987	0.422091	1	1	0	0	3	2	1	0	ENSONIP00000000001	si:dkey-207j16.2 [Source:ZFIN;Acc:ZDB-GENE-041210-298]	1e-31	ENSDARP00000100255	PTPRF interacting protein, binding protein 1 (liprin beta 1) [Source:HGNC Symbol;Acc:9249]	2e-30	ENSORLP00000020503	si:dkey-207j16.2 [Source:ZFIN;Acc:ZDB-GENE-041210-298]	7e-31	sp|Q8C8U0|LIPB1_MOUSE	Liprin-beta-1 OS=Mus musculus GN=Ppfibp1 PE=1 SV=3	1e-23	G0KZ19_OREMO	PTPRF interacting protein binding protein 1 (Fragment) OS=Oreochromis mossambicus GN=ppfibp1 PE=2 SV=1	6e-34
c103405_g1_i1	0.359996	1.81224	5.03405	2.33172	0.387809	1	1	0	0	0	2	4			NA			NA			NA			NA			NA
c103406_g1_i1	1.98491	3.07461	1.54899	0.631328	0.788298	1	2	2	2	4	2	3			NA			NA			NA			NA			NA
c103407_g1_i1	1.44257	0.607262	0.420959	-1.24825	0.710671	1	0	1	4	0	2	0			NA			NA			NA			NA			NA
c103409_g1_i1	4.14505	2.41234	0.581982	-0.780953	0.644262	1	5	2	6	0	1	7			NA			NA			NA			NA			NA
c10341_g1_i1	1.98491	1.98678	1.00094	0.00136039	1	1	2	2	2	2	0	4			NA			NA			NA			NA			NA
c103420_g1_i1	1.35245	0.604876	0.447243	-1.16087	0.816993	1	2	1	1	0	1	1			NA			NA			NA			NA			NA
c103422_g1_i1	0.902496	0.995779	1.10336	0.141905	1	1	0	1	2	1	1	1			NA			NA			NA			NA			NA
c103423_g1_i1	3.43461	4.94424	1.43954	0.525604	0.710163	1	2	6	2	8	4	2			NA			NA			NA			NA			NA
c103430_g1_i1	0.630032	2.20792	3.50445	1.80919	0.437142	1	1	0	1	1	4	2			NA			NA			NA			NA			NA
c103431_g1_i1	7.03245	9.60393	1.36566	0.449596	0.579375	1	7	5	10	6	12	12			NA			NA			NA			NA			NA
c10344_g1_i1	9.20214	3.98789	0.433365	-1.20634	0.158988	1	9	9	10	4	6	2			NA			NA			NA			NA			NA
c103445_g1_i1	11.9897	15.098	1.25925	0.332563	0.501151	1	17	8	11	10	18	19			NA			NA			NA			NA			NA
c103446_g1_i1	1.53253	2.29519	1.49765	0.582699	0.879784	1	1	1	3	2	3	2			NA			NA			NA			NA			NA
c103450_g1_i1	1.98491	1.60304	0.807613	-0.308264	1	1	2	2	2	1	3	1			NA			NA			NA			NA			NA
c103457_g1_i1	1.98006	1.20736	0.609762	-0.713681	0.88856	1	4	0	2	0	1	3			NA			NA			NA			NA			NA
c103459_g1_i1	1.08484	0.607262	0.559769	-0.837096	1	1	1	2	0	0	2	0			NA			NA			NA			NA			NA
c103460_g1_i1	46.9134	43.0145	0.916892	-0.125176	0.755979	1	42	46	56	35	47	50			NA			NA			NA			NA			NA
c103462_g1_i1	3.51744	4.29629	1.22143	0.288566	0.903037	1	3	3	5	4	9	0			NA			NA			NA			NA			NA
c103464_g1_i1	0.902496	0.694535	0.769571	-0.377874	1	1	0	1	2	1	1	0			NA			NA			NA			NA			NA
c103465_g1_i1	1.53253	0.301244	0.196567	-2.34691	0.408012	1	1	1	3	0	0	1			NA			NA			NA			NA			NA
c10347_g1_i1	2.61494	3.20131	1.22424	0.291882	0.894745	1	3	2	3	2	4	4			NA			NA			NA			NA			NA
c10349_g1_i1	18.39	14.3712	0.781469	-0.355739	0.486056	1	18	12	28	12	17	15			NA			NA			NA			NA			NA
c103490_g1_i1	2.43972	3.5946	1.47336	0.559113	0.669534	1	2	4	1	3	5	3			NA			NA			NA			NA			NA
c103497_g1_i1	1.80014	0.390903	0.217152	-2.20322	0.386436	1	2	0	4	1	0	0			NA			NA			NA			NA			NA
c103499_g1_i1	0	1.99394	Inf	Inf	0.180027	1	0	0	0	2	3	1			NA			NA			NA			NA			NA
c1035_g1_i1	2796.49	3061.27	1.09468	0.130514	0.356707	1	2440	2514	3729	2565	3618	3187			NA			NA			NA			NA			NA
c103504_g1_i1	1.89252	1.69031	0.893153	-0.163021	1	1	2	1	3	2	2	1			NA			NA			NA			NA			NA
c10351_g1_i1	37.6117	32.3765	0.860809	-0.216235	0.581999	1	33	33	51	24	42	34			NA			NA			NA			NA			NA
c103516_g1_i1	0.540072	1.50861	2.79335	1.48199	0.666189	1	0	0	2	0	1	4			NA			NA			NA			NA			NA
c10352_g1_i1	18.4774	25.8604	1.39957	0.484981	0.357709	1	23	11	23	29	27	21			NA			NA			NA			NA			NA
c103525_g1_i1	0.810108	0.781807	0.965065	-0.0513022	1	1	0	0	3	2	0	0			NA			NA			NA			NA			NA
c103526_g1_i1	0.63246	0.604876	0.956386	-0.0643358	1	1	0	1	1	0	1	1			NA			NA			NA			NA			NA
c103528_g1_i1	0.990029	1.95452	1.9742	0.98127	0.858652	1	2	0	1	5	0	0			NA			NA			NA			NA			NA
c103529_g1_i1	1.80241	0	0	#NAME?	0.231862	1	4	1	0	0	0	0			NA			NA			NA			NA			NA
c10353_g1_i1	4.60228	2.89768	0.629617	-0.667453	0.657496	1	4	5	5	2	3	4			NA			NA			NA			NA			NA
c103542_g1_i1	0.630032	1.90906	3.0301	1.59936	0.581549	1	1	0	1	1	5	0			NA			NA			NA			NA			NA
c103545_g1_i1	1.26492	3.72369	2.94381	1.55769	0.279731	1	0	2	2	1	8	3			NA			NA			NA			NA			NA
c10355_g1_i1	0.270036	2.38007	8.81391	3.13978	0.252037	1	0	0	1	3	1	3			NA			NA			NA			NA			NA
c103552_g1_i1	1.35002	1.3843	1.02539	0.0361665	1	1	3	0	1	2	0	2			NA			NA			NA			NA			NA
c103560_g1_i1	1.80484	1.51577	0.839837	-0.251818	1	1	3	2	0	0	4	1			NA			NA			NA			NA			NA
c103561_g1_i1	3.4249	1.59827	0.466662	-1.09955	0.573611	1	6	2	2	1	1	3			NA			NA			NA			NA			NA
c103563_g1_i1	82.2609	100.505	1.22179	0.288996	0.298225	1	68	73	116	90	107	109			NA			NA			NA			NA			NA
c103565_g1_i1	1.44241	1.20736	0.837045	-0.256623	1	1	3	1	0	0	1	3			NA			NA			NA			NA			NA
c10357_g1_i1	1.08242	2.20314	2.03539	1.02531	0.598174	1	2	1	0	1	2	4			NA			NA			NA			NA			NA
c10358_g1_i1	1.7126	3.28619	1.91883	0.940226	0.685201	1	0	1	5	3	2	5			NA	ENSDARP00000106721	si:dkey-156k2.8 [Source:ZFIN;Acc:ZDB-GENE-110914-111]	6e-09			NA			NA			NA
c103580_g1_i1	2.62223	3.28858	1.25412	0.326673	0.890019	1	0	5	3	3	3	4			NA			NA			NA			NA			NA
c103594_g1_i1	10.5314	0	0	#NAME?	0.365295	1	0	0	39	0	0	0			NA			NA			NA			NA			NA
c1036_g1_i1	817.38	840.251	1.02798	0.0398124	0.761465	1	832	730	938	750	889	920	ENSONIP00000023264	ankyrin repeat domain 12 [Source:ZFIN;Acc:ZDB-GENE-040426-846]	0	ENSDARP00000088636	ankyrin repeat domain 12 [Source:ZFIN;Acc:ZDB-GENE-040426-846]	5e-165	ENSORLP00000005001	ankyrin repeat domain 12 [Source:ZFIN;Acc:ZDB-GENE-040426-846]	1e-176	sp|Q6UB98|ANR12_HUMAN	Ankyrin repeat domain-containing protein 12 OS=Homo sapiens GN=ANKRD12 PE=1 SV=3	2e-149	G3PWJ6_GASAC	Uncharacterized protein (Fragment) OS=Gasterosteus aculeatus PE=4 SV=1	0
c10360_g1_i1	7.5748	12.3677	1.63275	0.707303	0.28413	1	9	6	8	10	10	18			NA			NA			NA			NA			NA
c103601_g1_i1	0.72242	1.60065	2.21568	1.14775	0.636911	1	1	1	0	1	2	2			NA			NA			NA			NA			NA
c103605_g1_i1	11.6469	14.6653	1.25916	0.332466	0.605695	1	6	15	15	12	14	19			NA			NA			NA			NA			NA
c10361_g1_i1	1.53253	2.68609	1.75272	0.809595	0.761542	1	1	1	3	3	3	2			NA			NA			NA			NA			NA
c10362_g1_i1	18.5625	14.7071	0.792303	-0.335876	0.619744	1	26	9	22	9	18	19			NA			NA			NA			NA			NA
c103624_g1_i1	4.68723	0.995779	0.212445	-2.23484	0.174011	1	10	3	0	1	1	1			NA			NA			NA			NA			NA
c103628_g1_i1	0.270036	1.90429	7.05197	2.81803	0.406975	1	0	0	1	1	3	2			NA			NA			NA			NA			NA
c103629_g1_i1	0.994884	0.781807	0.785827	-0.347716	1	1	0	2	1	2	0	0			NA			NA			NA			NA			NA
c10363_g1_i1	407.95	361.412	0.885923	-0.174746	0.3269	1	396	356	505	269	463	384			NA			NA			NA			NA			NA
c103631_g1_i1	1.26492	0.995779	0.787227	-0.345148	1	1	0	2	2	1	1	1			NA			NA			NA			NA			NA
c103632_g1_i1	3.4202	0.604876	0.176854	-2.49937	0.254339	1	5	0	6	0	1	1			NA			NA			NA			NA			NA
c10364_g1_i1	25.3396	40.5926	1.60194	0.679821	0.0852312	1	24	20	35	35	42	47	ENSONIP00000018680	si:ch211-147k9.8 [Source:ZFIN;Acc:ZDB-GENE-120709-101]	1e-29	ENSDARP00000126404	dynein, light chain, roadblock-type 2 [Source:HGNC Symbol;Acc:15467]	3e-39	ENSORLP00000022763	dynein, light chain, roadblock-type 1 [Source:ZFIN;Acc:ZDB-GENE-040426-989]	3e-37	sp|Q9DAJ5|DLRB2_MOUSE	Dynein light chain roadblock-type 2 OS=Mus musculus GN=Dynlrb2 PE=1 SV=1	1e-42	Q28GY3_XENTR	Dynein, cytoplasmic, light polypeptide 2B OS=Xenopus tropicalis GN=dynlrb2 PE=4 SV=1	3e-46
c103642_g1_i1	3.24012	4.88924	1.50897	0.593561	0.665763	1	6	0	4	4	5	6			NA			NA			NA			NA			NA
c103646_g1_i1	3.07218	2.98972	0.973159	-0.0392524	1	1	2	5	2	3	4	2			NA			NA			NA			NA			NA
c103649_g1_i1	2.98222	1.68793	0.565996	-0.821136	0.708813	1	1	5	3	2	1	2			NA			NA			NA			NA			NA
c10365_g1_i1	315.597	255.075	0.80823	-0.307162	0.250901	1	305	278	389	188	225	376			NA			NA			NA			NA			NA
c103653_g1_i1	0.270036	1.81463	6.71994	2.74845	0.33692	1	0	0	1	0	3	3			NA			NA			NA			NA			NA
c103659_g1_i1	1.5301	3.28858	2.14926	1.10384	0.524725	1	2	0	3	3	3	4			NA			NA			NA			NA			NA
c10366_g1_i1	24.7261	22.849	0.924084	-0.113904	0.98344	1	25	27	22	12	35	25			NA			NA			NA			NA			NA
c103661_g1_i1	1.08484	1.511	1.39282	0.478012	0.841604	1	1	2	0	0	2	3			NA			NA			NA			NA			NA
c10367_g1_i1	6.49238	10.4802	1.61423	0.690842	0.391116	1	7	5	8	9	14	9			NA			NA			NA			NA			NA
c103675_g1_i1	3.2474	1.29702	0.399403	-1.32408	0.459322	1	3	3	4	1	1	2			NA			NA			NA			NA			NA
c103676_g1_i1	0.362424	0.781807	2.15716	1.10913	0.997898	1	0	1	0	2	0	0			NA			NA			NA			NA			NA
c103684_g1_i1	1.1701	0.692148	0.591527	-0.757485	0.797566	1	1	0	3	1	0	1			NA			NA			NA			NA			NA
c1037_g1_i1	8.93696	2.38246	0.266585	-1.90733	0.0676062	1	7	11	9	3	2	2	ENSONIP00000014823	ankyrin repeat and SOCS box containing 15b [Source:ZFIN;Acc:ZDB-GENE-041210-265]	0	ENSDARP00000114637	ankyrin repeat and SOCS box containing 15b [Source:ZFIN;Acc:ZDB-GENE-041210-265]	0	ENSORLP00000016697	ankyrin repeat and SOCS box containing 15b [Source:ZFIN;Acc:ZDB-GENE-041210-265]	0	sp|Q8HXA6|ASB15_BOVIN	Ankyrin repeat and SOCS box protein 15 OS=Bos taurus GN=ASB15 PE=2 SV=2	0	H2UXS0_TAKRU	Uncharacterized protein OS=Takifugu rubripes GN=LOC101072778 PE=4 SV=1	0
c10370_g1_i1	71.4944	58.3766	0.81652	-0.29244	0.836238	1	121	51	35	34	84	65	ENSONIP00000025951	Uncharacterized protein [Source:UniProtKB/TrEMBL;Acc:I3KXV5]	1e-07	ENSDARP00000099766	Uncharacterized protein [Source:UniProtKB/TrEMBL;Acc:E7F1U5]	2e-06	ENSORLP00000019522	Uncharacterized protein [Source:UniProtKB/TrEMBL;Acc:H2MLE5]	2e-13			NA	H2MLE5_ORYLA	Uncharacterized protein (Fragment) OS=Oryzias latipes PE=4 SV=1	5e-12
c10371_g1_i1	1.71973	0.602489	0.350339	-1.51318	0.632507	1	0	4	1	0	0	2			NA			NA			NA			NA			NA
c103712_g1_i1	0.810108	4.46845	5.51587	2.46359	0.200285	1	0	0	3	6	6	1			NA			NA			NA			NA			NA
c10372_g1_i1	8.74247	11.3397	1.29708	0.375269	0.641854	1	11	5	11	12	9	13			NA			NA			NA			NA			NA
c103723_g1_i1	2.16499	6.66205	3.07718	1.62161	0.237017	1	1	2	4	7	4	9			NA			NA			NA			NA			NA
c103725_g1_i1	0	0.781807	Inf	Inf	0.61448	1	0	0	0	2	0	0			NA			NA			NA			NA			NA
c10373_g1_i1	5.77952	5.58616	0.966544	-0.0490926	1	1	5	8	4	5	7	5			NA			NA			NA			NA			NA
c103730_g1_i1	4.51718	2.0836	0.461262	-1.11634	0.445331	1	1	7	6	3	3	0			NA			NA			NA			NA			NA
c103734_g1_i1	0.63246	2.77575	4.38882	2.13383	0.371606	1	0	1	1	4	3	1			NA			NA			NA			NA			NA
c103735_g1_i1	1.08014	1.89951	1.75857	0.814405	0.862862	1	0	0	4	1	1	4			NA			NA			NA			NA			NA
c103738_g1_i1	0.994884	1.59827	1.60649	0.683909	0.856116	1	0	2	1	1	1	3			NA			NA			NA			NA			NA
c10374_g1_i1	307.141	268.784	0.875115	-0.192455	0.272655	1	293	280	371	236	253	331			NA			NA			NA			NA			NA
c103743_g1_i1	3.06976	8.0977	2.6379	1.39939	0.137547	1	3	4	2	6	12	7			NA			NA			NA			NA			NA
c103745_g1_i1	54.559	43.9386	0.80534	-0.312329	0.363229	1	54	44	71	32	42	62			NA			NA			NA			NA			NA
c10375_g1_i1	2.52013	4.07755	1.61799	0.694204	0.72133	1	4	0	4	5	6	1			NA			NA			NA			NA			NA
c103755_g1_i1	0.630032	1.99394	3.16483	1.66213	0.593627	1	1	0	1	2	3	1			NA			NA			NA			NA			NA
c10376_g1_i1	11.9973	6.53648	0.544828	-0.876127	0.222806	1	8	11	19	2	13	6			NA			NA			NA			NA			NA
c103767_g1_i1	2.25009	2.90006	1.28886	0.3661	0.882319	1	4	0	3	2	4	3			NA			NA			NA			NA			NA
c103777_g1_i1	4.15233	4.40629	1.06116	0.085643	0.991673	1	2	5	6	2	4	8			NA			NA			NA			NA			NA
c103781_g1_i1	1.35002	1.3018	0.964276	-0.0524818	1	1	3	0	1	1	3	0			NA			NA			NA			NA			NA
c103793_g1_i1	6.21765	9.99483	1.60749	0.684814	0.409411	1	6	3	11	7	12	12			NA			NA			NA			NA			NA
c103795_g1_i1	1.17253	3.33881	2.84752	1.50971	0.66271	1	0	1	3	7	0	2			NA			NA			NA			NA			NA
c1038_g1_i1	1332.52	1351.57	1.0143	0.0204833	0.876749	1	1292	1231	1560	1214	1426	1474	ENSONIP00000007823	solute carrier family 4, anion exchanger, member 2b [Source:ZFIN;Acc:ZDB-GENE-030429-14]	0	ENSDARP00000068650	solute carrier family 4, anion exchanger, member 2b [Source:ZFIN;Acc:ZDB-GENE-030429-14]	0	ENSORLP00000015229	solute carrier family 4, anion exchanger, member 2b [Source:ZFIN;Acc:ZDB-GENE-030429-14]	0	sp|P04920|B3A2_HUMAN	Anion exchange protein 2 OS=Homo sapiens GN=SLC4A2 PE=1 SV=4	0	I3JG32_ORENI	Uncharacterized protein OS=Oreochromis niloticus GN=slc4a2 PE=4 SV=1	0
c103802_g1_i1	2.16742	1.38668	0.639786	-0.644338	0.738918	1	0	3	4	2	1	1			NA			NA			NA			NA			NA
c103807_g1_i1	2.43502	0.604876	0.248406	-2.00923	0.396578	1	1	2	5	0	1	1			NA			NA			NA			NA			NA
c10381_g1_i1	6.21992	8.69303	1.39761	0.482964	0.549066	1	8	4	7	6	9	12			NA			NA			NA			NA			NA
c103811_g1_i1	69.3582	54.6148	0.787431	-0.344775	0.252182	1	70	60	83	43	63	62			NA			NA			NA			NA			NA
c103813_g1_i1	1.44014	0.692148	0.480611	-1.05706	0.701827	1	1	0	4	1	0	1			NA			NA			NA			NA			NA
c103814_g1_i1	5.86462	7.22147	1.23136	0.300254	0.66403	1	8	6	3	3	10	10			NA			NA			NA			NA			NA
c103818_g1_i1	2.79729	0.390903	0.139744	-2.83915	0.21732	1	4	3	1	1	0	0	ENSONIP00000005080	ATP/GTP binding protein-like 1 [Source:HGNC Symbol;Acc:26504]	8e-12			NA			NA			NA	G3NBD9_GASAC	Uncharacterized protein (Fragment) OS=Gasterosteus aculeatus GN=AGBL1 PE=4 SV=1	9e-11
c103823_g1_i1	2.25252	3.50494	1.55601	0.637849	0.679683	1	3	1	3	2	5	4			NA			NA			NA			NA			NA
c10383_g1_i1	4.96001	3.41528	0.688564	-0.538338	0.664372	1	3	4	9	1	5	5	ENSONIP00000022246	emopamil binding protein-like [Source:ZFIN;Acc:ZDB-GENE-030616-542]	5e-97	ENSDARP00000113494	emopamil binding protein-like [Source:ZFIN;Acc:ZDB-GENE-030616-542]	7e-85	ENSORLP00000023102	emopamil binding protein-like [Source:ZFIN;Acc:ZDB-GENE-030616-542]	2e-92	sp|Q9D0P0|EBPL_MOUSE	Emopamil-binding protein-like OS=Mus musculus GN=Ebpl PE=2 SV=1	1e-72	I3KMA1_ORENI	Uncharacterized protein (Fragment) OS=Oreochromis niloticus GN=LOC100699973 PE=4 SV=1	1e-86
c103838_g1_i1	23.5372	24.06	1.02221	0.0316944	1	1	20	19	35	19	27	28			NA			NA			NA			NA			NA
c10384_g1_i1	84.1549	165.848	1.97075	0.978746	0.167414	1	87	75	95	247	130	99	ENSONIP00000011787	frizzled homolog 7a [Source:ZFIN;Acc:ZDB-GENE-990415-223]	0	ENSDARP00000106912	frizzled homolog 7a [Source:ZFIN;Acc:ZDB-GENE-990415-223]	0	ENSORLP00000019317	frizzled homolog 7a [Source:ZFIN;Acc:ZDB-GENE-990415-223]	0	sp|Q9PUK8|FZD7A_XENLA	Frizzled-7-A OS=Xenopus laevis GN=fzd7-a PE=1 SV=2	0	I3JSE2_ORENI	Uncharacterized protein (Fragment) OS=Oreochromis niloticus GN=LOC100710446 PE=4 SV=1	0
c103845_g1_i1	1.08014	0.390903	0.361899	-1.46634	0.587002	1	0	0	4	1	0	0			NA			NA			NA			NA			NA
c103846_g1_i1	1.62492	0.390903	0.240568	-2.05548	0.483977	1	1	2	2	1	0	0			NA			NA			NA			NA			NA
c103859_g1_i1	3.06748	2.20553	0.719003	-0.475931	0.784638	1	1	3	6	1	3	3			NA			NA			NA			NA			NA
c10386_g1_i1	1.43998	0.390903	0.271464	-1.88117	0.561109	1	4	0	0	1	0	0	ENSONIP00000023011	Uncharacterized protein [Source:UniProtKB/TrEMBL;Acc:I3KPG6]	1e-38	ENSDARP00000074138	Uncharacterized protein [Source:UniProtKB/TrEMBL;Acc:F1QDU1]	5e-35	ENSORLP00000017700	Uncharacterized protein [Source:UniProtKB/TrEMBL;Acc:H2MGG4]	4e-35	sp|P70194|CLC4F_MOUSE	C-type lectin domain family 4 member F OS=Mus musculus GN=Clec4f PE=2 SV=1	2e-24	I3JGX2_ORENI	Uncharacterized protein OS=Oreochromis niloticus PE=4 SV=1	1e-33
c103860_g1_i1	5.87206	5.10559	0.869473	-0.201788	0.936348	1	2	9	7	3	7	6			NA			NA			NA			NA			NA
c103862_g1_i1	3.33509	1.29941	0.389617	-1.35987	0.378379	1	2	2	7	1	2	1			NA			NA			NA			NA			NA
c103865_g1_i1	3.07218	0.998166	0.324904	-1.62191	0.432129	1	2	5	2	1	2	0			NA			NA			NA			NA			NA
c103869_g1_i1	3.06005	2.29519	0.750051	-0.41494	0.899965	1	7	0	2	2	3	2			NA			NA			NA			NA			NA
c10387_g1_i1	1.98248	1.7752	0.895442	-0.159329	1	1	3	1	2	3	0	2	ENSONIP00000001930	brevican [Source:ZFIN;Acc:ZDB-GENE-030131-6045]	1e-10			NA			NA			NA	I3IZ90_ORENI	Uncharacterized protein OS=Oreochromis niloticus PE=4 SV=1	1e-06
c103870_g1_i1	2.79486	3.28619	1.1758	0.23364	0.897138	1	5	2	1	3	2	5			NA			NA			NA			NA			NA
c103871_g1_i1	1.26249	1.77759	1.408	0.493645	0.996326	1	1	1	2	3	1	1			NA			NA			NA			NA			NA
c103873_g1_i1	1.80014	0.781807	0.434304	-1.20322	0.515775	1	2	0	4	2	0	0			NA			NA			NA			NA			NA
c103876_g1_i1	9.91501	13.4305	1.35456	0.437823	0.594022	1	11	6	14	15	15	10			NA			NA			NA			NA			NA
c103877_g1_i1	1.08242	1.69031	1.56161	0.643035	0.819943	1	2	1	0	2	2	1			NA			NA			NA			NA			NA
c103879_g1_i1	1.08727	1.9019	1.74924	0.806728	0.72616	1	0	3	0	1	2	3			NA			NA			NA			NA			NA
c10388_g1_i1	2.70506	4.76731	1.76237	0.817515	0.647231	1	1	2	6	6	5	3	ENSONIP00000001329	interleukin-1 receptor-associated kinase 1 binding protein 1 [Source:ZFIN;Acc:ZDB-GENE-050522-272]	5e-62	ENSDARP00000053587	interleukin-1 receptor-associated kinase 1 binding protein 1 [Source:ZFIN;Acc:ZDB-GENE-050522-272]	8e-43	ENSORLP00000013006	interleukin-1 receptor-associated kinase 1 binding protein 1 [Source:ZFIN;Acc:ZDB-GENE-050522-272]	1e-62	sp|A0P9L2|IKBP1_ONCMY	Interleukin-1 receptor-associated kinase 1-binding protein 1 homolog OS=Oncorhynchus mykiss GN=irak1bp1 PE=3 SV=1	7e-50	H2RSG5_TAKRU	Uncharacterized protein (Fragment) OS=Takifugu rubripes GN=LOC101071399 PE=4 SV=1	1e-63
c10389_g1_i1	8.48215	10.9882	1.29545	0.373456	0.61513	1	7	9	10	8	12	14			NA			NA			NA			NA			NA
c103892_g1_i1	2.7049	3.10688	1.14861	0.199887	0.895809	1	4	2	2	1	2	7			NA			NA			NA			NA			NA
c103896_g1_i1	7.12954	6.31296	0.885465	-0.175493	1	1	8	8	5	3	8	9			NA			NA			NA			NA			NA
c103899_g1_i1	2.7049	1.29464	0.478626	-1.06303	0.614533	1	4	2	2	1	0	3			NA			NA			NA			NA			NA
c1039_g1_i1	2078.9	2252.58	1.08355	0.115761	0.435439	1	1873	1852	2716	1987	2172	2710	ENSONIP00000024031	RAB40B, member RAS oncogene family [Source:ZFIN;Acc:ZDB-GENE-040718-257]	3e-172	ENSDARP00000062184	RAB40B, member RAS oncogene family [Source:ZFIN;Acc:ZDB-GENE-040718-257]	4e-159	ENSORLP00000016344	RAB40C, member RAS oncogene family [Source:HGNC Symbol;Acc:18285]	5e-145	sp|Q12829|RB40B_HUMAN	Ras-related protein Rab-40B OS=Homo sapiens GN=RAB40B PE=2 SV=1	5e-152	I3KSD5_ORENI	Uncharacterized protein (Fragment) OS=Oreochromis niloticus GN=LOC100706219 PE=3 SV=1	2e-177
c1039_g2_i1	20.1905	22.1522	1.09716	0.133778	1	1	14	12	40	25	12	29	ENSONIP00000017660	solute carrier family 4, anion exchanger, member 2a [Source:ZFIN;Acc:ZDB-GENE-051101-2]	2e-38	ENSDARP00000124693	solute carrier family 4, anion exchanger, member 2b [Source:ZFIN;Acc:ZDB-GENE-030429-14]	6e-36	ENSORLP00000008672	solute carrier family 4, anion exchanger, member 2a [Source:ZFIN;Acc:ZDB-GENE-051101-2]	7e-39	sp|P48746|B3A2_RABIT	Anion exchange protein 2 OS=Oryctolagus cuniculus GN=SLC4A2 PE=2 SV=1	8e-27	G3N9J6_GASAC	Uncharacterized protein OS=Gasterosteus aculeatus PE=4 SV=1	1e-44
c10390_g1_i1	2.71219	0.692148	0.255199	-1.9703	0.393705	1	1	5	2	1	0	1			NA			NA			NA			NA			NA
c103900_g1_i1	1.26249	1.77997	1.40989	0.495581	0.995468	1	1	1	2	3	2	0			NA			NA			NA			NA			NA
c103901_g1_i1	1.71488	1.9019	1.10906	0.149336	0.99559	1	2	2	1	1	2	3			NA			NA			NA			NA			NA
c103902_g1_i1	3.78975	1.08544	0.286414	-1.80382	0.271904	1	5	4	2	2	1	0			NA			NA			NA			NA			NA
c103904_g1_i1	0.540072	4.37402	8.09895	3.01774	0.113251	1	0	0	2	5	4	4			NA			NA			NA			NA			NA
c103905_g1_i1	1.44257	2.46735	1.71039	0.774321	0.88593	1	0	1	4	4	0	3			NA			NA			NA			NA			NA
c103906_g1_i1	2.62223	2.20553	0.84109	-0.249667	1	1	0	5	3	1	3	3			NA			NA			NA			NA			NA
c10391_g1_i1	1.98248	2.2928	1.15653	0.209802	0.994652	1	3	1	2	2	2	3			NA			NA			NA			NA			NA
c103910_g1_i1	17.2222	13.5452	0.786498	-0.346484	0.559325	1	19	13	21	13	12	16			NA			NA			NA			NA			NA
c103917_g1_i1	4.41508	0.90612	0.205233	-2.28467	0.160342	1	5	2	7	0	1	2			NA			NA			NA			NA			NA
c103918_g1_i1	11.5352	7.57056	0.656299	-0.607575	0.386372	1	11	6	20	7	6	10			NA			NA			NA			NA			NA
c10392_g1_i1	10.5547	9.13052	0.865063	-0.209123	0.851415	1	8	10	15	4	15	10	ENSONIP00000017532	golgi phosphoprotein 3 [Source:ZFIN;Acc:ZDB-GENE-041010-209]	4e-17	ENSDARP00000069267	golgi phosphoprotein 3 [Source:ZFIN;Acc:ZDB-GENE-041010-209]	3e-14	ENSORLP00000005731	si:dkey-27b3.2 [Source:ZFIN;Acc:ZDB-GENE-091117-10]	4e-14	sp|Q9H4A6|GOLP3_HUMAN	Golgi phosphoprotein 3 OS=Homo sapiens GN=GOLPH3 PE=1 SV=1	2e-12	G3NIE1_GASAC	Uncharacterized protein OS=Gasterosteus aculeatus PE=4 SV=1	2e-16
c103920_g1_i1	2.88741	2.37769	0.823468	-0.280215	0.888654	1	2	3	4	3	0	4			NA			NA			NA			NA			NA
c10393_g1_i1	2.79259	2.90245	1.03934	0.0556665	1	1	3	1	5	2	5	2			NA			NA			NA			NA			NA
c103936_g1_i1	1.35002	0.604876	0.448048	-1.15828	0.810553	1	3	0	1	0	1	1			NA			NA			NA			NA			NA
c103937_g1_i1	2.52498	2.2103	0.875373	-0.19203	1	1	2	2	4	1	5	1			NA			NA			NA			NA			NA
c10394_g1_i1	1.07999	2.21269	2.04881	1.03478	0.569387	1	3	0	0	1	6	0			NA			NA			NA			NA			NA
c103942_g1_i1	4.41265	3.41528	0.773974	-0.369642	0.838199	1	6	1	7	1	5	5			NA			NA			NA			NA			NA
c103943_g1_i1	2.43502	1.29702	0.532653	-0.908732	0.693424	1	1	2	5	1	1	2	ENSONIP00000004927	ubiquitin related modifier 1 [Source:ZFIN;Acc:ZDB-GENE-091204-300]	1e-08	ENSDARP00000108653	ubiquitin related modifier 1 [Source:ZFIN;Acc:ZDB-GENE-091204-300]	5e-08			NA	sp|Q5ZJU4|URM1_CHICK	Ubiquitin-related modifier 1 OS=Gallus gallus GN=URM1 PE=3 SV=1	1e-06	I3J7T7_ORENI	Ubiquitin-related modifier 1 OS=Oreochromis niloticus GN=LOC100690821 PE=3 SV=1	7e-07
c103946_g1_i1	4.07192	1.21214	0.297682	-1.74816	0.287651	1	0	9	3	0	3	1			NA			NA			NA			NA			NA
c103949_g1_i1	1.35002	2.08122	1.54161	0.624442	0.877438	1	3	0	1	3	2	1			NA			NA			NA			NA			NA
c103953_g1_i1	2.70248	0.910893	0.337059	-1.56893	0.482627	1	5	1	2	0	3	0			NA			NA			NA			NA			NA
c103955_g1_i1	2.89226	2.11826	0.732387	-0.449321	0.917615	1	0	5	4	0	4	3			NA			NA			NA			NA			NA
c103957_g1_i1	35.0814	38.0607	1.08493	0.117597	0.753209	1	42	29	35	37	42	36			NA			NA			NA			NA			NA
c103959_g1_i1	1.53496	1.68793	1.09966	0.137055	1	1	0	2	3	2	1	2			NA			NA			NA			NA			NA
c10396_g1_i1	0.72242	1.3843	1.91619	0.938242	0.811296	1	1	1	0	2	0	2			NA			NA			NA			NA			NA
c103968_g1_i1	2.16256	1.90429	0.88057	-0.183491	1	1	2	1	4	1	3	2			NA			NA			NA			NA			NA
c103969_g1_i1	1.44241	1.68793	1.17021	0.226769	0.996813	1	3	1	0	2	1	2			NA			NA			NA			NA			NA
c103970_g1_i1	1.80484	2.38246	1.32004	0.400585	0.892357	1	3	2	0	3	2	2			NA			NA			NA			NA			NA
c103971_g1_i1	6.22477	6.96091	1.11826	0.161254	0.919058	1	6	6	7	7	3	11			NA			NA			NA			NA			NA
c103972_g1_i1	3.6074	3.16666	0.877822	-0.188	0.914406	1	4	3	4	5	3	1			NA			NA			NA			NA			NA
c103976_g1_i1	1.26006	1.20975	0.960071	-0.0587875	1	1	2	0	2	0	2	2			NA			NA			NA			NA			NA
c103980_g1_i1	22.7368	22.1235	0.973024	-0.0394525	0.906956	1	16	23	32	21	24	22			NA			NA			NA			NA			NA
c10399_g1_i1	5.76025	9.9446	1.72642	0.787782	0.303439	1	10	0	8	3	15	14			NA			NA			NA			NA			NA
c104_g1_i1	2452.6	2483.18	1.01247	0.0178814	0.865966	1	2361	2227	2946	2107	2648	2840			NA	ENSDARP00000069608	Purkinje cell protein 4a [Source:ZFIN;Acc:ZDB-GENE-031118-105]	1e-21	ENSORLP00000016156	Purkinje cell protein 4a [Source:ZFIN;Acc:ZDB-GENE-031118-105]	2e-15	sp|Q148C4|PCP4_BOVIN	Purkinje cell protein 4 OS=Bos taurus GN=PCP4 PE=3 SV=1	2e-16	W5M064_LEPOC		4e-27
c10400_g1_i1	2.07973	1.60304	0.770794	-0.375583	1	1	1	4	1	1	3	1			NA			NA			NA			NA			NA
c104006_g1_i1	4.77993	2.89529	0.605718	-0.723282	0.579377	1	4	4	7	2	2	5			NA			NA			NA			NA			NA
c104009_g1_i1	0.724848	1.29702	1.78937	0.839455	0.808035	1	0	2	0	1	1	2			NA			NA			NA			NA			NA
c104022_g1_i1	14.6098	13.1663	0.901192	-0.150094	0.78172	1	12	12	22	12	17	11			NA			NA			NA			NA			NA
c104026_g1_i1	3.06748	0.301244	0.0982057	-3.34805	0.111034	1	1	3	6	0	0	1			NA			NA			NA			NA			NA
c104029_g1_i1	6.31003	2.38007	0.377189	-1.40664	0.186948	1	6	4	10	3	1	3			NA			NA			NA			NA			NA
c10403_g1_i1	2.34005	1.08544	0.463852	-1.10826	0.667366	1	5	0	2	2	1	0			NA			NA			NA			NA			NA
c104038_g1_i1	11.81	6.28069	0.531813	-0.911009	0.174162	1	12	8	17	6	8	5			NA			NA			NA			NA			NA
c10404_g1_i1	4.42221	5.22991	1.18265	0.242018	0.772676	1	5	5	3	1	8	8			NA			NA			NA			NA			NA
c104040_g1_i1	2.2598	3.68187	1.62929	0.704242	0.636911	1	0	4	3	4	4	3			NA			NA			NA			NA			NA
c104047_g1_i1	1.26249	0.692148	0.548239	-0.867122	0.827971	1	1	1	2	1	0	1			NA			NA			NA			NA			NA
c104049_g1_i1	3.69979	1.8194	0.491758	-1.02398	0.617434	1	4	4	3	0	5	1			NA			NA			NA			NA			NA
c10405_g1_i1	23.7024	37.1845	1.5688	0.649666	0.105121	1	31	13	29	34	40	39			NA			NA			NA			NA			NA
c104059_g1_i1	5.95732	9.11859	1.53065	0.614147	0.464601	1	2	7	10	4	10	15			NA			NA			NA			NA			NA
c10406_g1_i1	0.810108	1.99394	2.46133	1.29944	0.683547	1	0	0	3	2	3	1			NA			NA			NA			NA			NA
c104071_g1_i1	2.70005	0.692148	0.256346	-1.96383	0.365344	1	6	0	2	1	0	1			NA			NA			NA			NA			NA
c104072_g1_i1	1.08484	1.29464	1.19339	0.25506	0.995535	1	1	2	0	1	0	3			NA			NA			NA			NA			NA
c10408_g1_i1	11.6322	9.66132	0.83057	-0.267826	0.74636	1	15	9	11	10	12	7			NA			NA			NA			NA			NA
c104084_g1_i1	1.26249	2.59882	2.05848	1.04158	0.672048	1	1	1	2	2	4	2			NA			NA			NA			NA			NA
c104088_g1_i1	1.26006	1.98917	1.57863	0.65867	0.868112	1	2	0	2	2	1	3			NA			NA			NA			NA			NA
c104091_g1_i1	0.630032	1.90906	3.0301	1.59936	0.569841	1	1	0	1	1	5	0			NA			NA			NA			NA			NA
c104092_g1_i1	13.0797	13.1961	1.0089	0.0127828	1	1	10	12	19	9	16	16			NA			NA			NA			NA			NA
c104093_g1_i1	0.362424	1.99156	5.49511	2.45815	0.364706	1	0	1	0	2	2	2			NA			NA			NA			NA			NA
c104095_g1_i1	1.07999	1.9019	1.76104	0.816424	0.748116	1	3	0	0	1	2	3			NA			NA			NA			NA			NA
c1041_g1_i1	398.796	102.719	0.257573	-1.95695	0.196893	1	614	486	6	96	178	37	ENSONIP00000026083	Uncharacterized protein [Source:UniProtKB/TrEMBL;Acc:I3KY86]	0	ENSDARP00000111796	Uncharacterized protein [Source:UniProtKB/TrEMBL;Acc:E7EYM1]	4e-106	ENSORLP00000021250	Uncharacterized protein [Source:UniProtKB/TrEMBL;Acc:H2MR71]	2e-154	sp|O00370|LORF2_HUMAN	LINE-1 retrotransposable element ORF2 protein OS=Homo sapiens PE=1 SV=1	0	R9XWX7_CLABA	Reverse transcriptase (Fragment) OS=Clarias batrachus PE=2 SV=1	0
c104101_g1_i1	0.359996	1.99156	5.53216	2.46784	0.315965	1	1	0	0	2	2	2			NA			NA			NA			NA			NA
c104106_g1_i1	5.95505	7.24898	1.21728	0.283664	0.993411	1	0	6	14	10	11	0			NA			NA			NA			NA			NA
c104108_g1_i1	12.7269	15.2726	1.20003	0.263067	0.649007	1	9	15	15	12	16	19			NA			NA			NA			NA			NA
c10411_g1_i1	1.7173	1.21214	0.705838	-0.502592	1	1	1	3	1	0	3	1			NA			NA			NA			NA			NA
c104116_g1_i1	1.98491	3.28858	1.65679	0.72839	0.713922	1	2	2	2	3	3	4			NA			NA			NA			NA			NA
c104119_g1_i1	1.80256	2.25815	1.25274	0.32509	1	1	1	1	4	5	1	0			NA			NA			NA			NA			NA
c10412_g1_i1	16.8525	15.3789	0.912562	-0.132005	0.845262	1	22	9	21	13	23	11			NA			NA			NA			NA			NA
c104120_g1_i1	2.25495	2.89768	1.28503	0.361803	0.896959	1	2	2	3	2	3	4			NA			NA			NA			NA			NA
c104123_g1_i1	1.71245	0.998166	0.582888	-0.77871	0.852937	1	3	1	1	1	2	0			NA			NA			NA			NA			NA
c104124_g1_i1	0	2.12303	Inf	Inf	0.164996	1	0	0	0	0	6	1			NA			NA			NA			NA			NA
c104128_g1_i1	12.8073	14.0401	1.09626	0.132591	0.935365	1	11	11	18	15	18	9			NA			NA			NA			NA			NA
c10413_g1_i1	1.71018	1.17271	0.685725	-0.544298	0.739272	1	1	0	5	3	0	0			NA			NA			NA			NA			NA
c104135_g1_i1	4.97669	5.49411	1.10397	0.142699	0.853741	1	2	11	1	4	6	7			NA			NA			NA			NA			NA
c104145_g1_i1	1.26006	0.303631	0.240965	-2.05311	0.578582	1	2	0	2	0	1	0			NA			NA			NA			NA			NA
c104149_g1_i1	2.88741	1.21452	0.420628	-1.24938	0.538508	1	2	3	4	0	4	0			NA			NA			NA			NA			NA
c10415_g1_i1	4.15233	1.29702	0.312361	-1.67872	0.362725	1	2	5	6	1	1	2			NA			NA			NA			NA			NA
c104151_g1_i1	0.63246	0.692148	1.09437	0.130106	1	1	0	1	1	1	0	1			NA			NA			NA			NA			NA
c104154_g1_i1	0.362424	1.9019	5.24772	2.39169	0.348708	1	0	1	0	1	2	3			NA			NA			NA			NA			NA
c10417_g1_i1	2.7049	5.67582	2.09834	1.06925	0.345805	1	4	2	2	6	7	4			NA			NA			NA			NA			NA
c104171_g1_i1	1.08014	1.08305	1.00269	0.00387774	1	1	0	0	4	2	0	1			NA			NA			NA			NA			NA
c104172_g1_i1	0.270036	1.59827	5.91872	2.56529	0.494205	1	0	0	1	1	1	3			NA			NA			NA			NA			NA
c104175_g1_i1	1.44727	2.90245	2.00547	1.00394	0.542937	1	1	3	0	2	5	2			NA			NA			NA			NA			NA
c10418_g1_i1	2.88498	2.58927	0.897501	-0.156014	1	1	3	2	4	2	0	6			NA			NA			NA			NA			NA
c104189_g1_i1	4.41994	1.99633	0.451665	-1.14667	0.344965	1	3	4	7	2	4	0			NA			NA			NA			NA			NA
c10419_g1_i1	0.63246	1.3018	2.05831	1.04146	0.820276	1	0	1	1	1	3	0			NA			NA			NA			NA			NA
c10419_g1_i2	1.26492	2.29519	1.81449	0.859567	0.721794	1	0	2	2	2	3	2			NA			NA			NA			NA			NA
c1042_g1_i1	1297.41	1186.09	0.914196	-0.129424	0.368875	1	1163	1304	1504	1044	1334	1238	ENSONIP00000003738	poly(A) polymerase gamma [Source:ZFIN;Acc:ZDB-GENE-040426-1256]	0	ENSDARP00000108619	poly(A) polymerase gamma [Source:ZFIN;Acc:ZDB-GENE-040426-1256]	0	ENSORLP00000001961	poly(A) polymerase gamma [Source:ZFIN;Acc:ZDB-GENE-040426-1256]	0	sp|Q9BWT3|PAPOG_HUMAN	Poly(A) polymerase gamma OS=Homo sapiens GN=PAPOLG PE=1 SV=2	0	G3NE18_GASAC	Uncharacterized protein OS=Gasterosteus aculeatus PE=4 SV=1	0
c10421_g1_i1	71.7154	51.9646	0.724595	-0.464754	0.112136	1	65	67	89	44	51	64	ENSONIP00000025224	netrin 2 [Source:ZFIN;Acc:ZDB-GENE-050310-2]	0	ENSDARP00000127895	netrin 2 [Source:ZFIN;Acc:ZDB-GENE-050310-2]	0	ENSORLP00000008995	netrin 2 [Source:ZFIN;Acc:ZDB-GENE-050310-2]	0	sp|Q90923|NET3_CHICK	Netrin-3 (Fragment) OS=Gallus gallus GN=NTN3 PE=2 SV=1	0	H2UI73_TAKRU	Uncharacterized protein (Fragment) OS=Takifugu rubripes GN=LOC101065496 PE=4 SV=1	0
c104212_g1_i1	1.62492	1.68554	1.03731	0.052846	1	1	1	2	2	2	0	3			NA			NA			NA			NA			NA
c104213_g1_i1	1.08484	0.998166	0.920101	-0.120136	1	1	1	2	0	1	2	0			NA			NA			NA			NA			NA
c10422_g1_i1	9.2827	7.7068	0.830233	-0.268413	0.734705	1	8	5	17	5	12	7			NA			NA			NA			NA			NA
c104225_g1_i1	1.26006	2.81279	2.23226	1.15851	0.581334	1	2	0	2	1	5	3			NA			NA			NA			NA			NA
c104226_g1_i1	1.44241	0.604876	0.41935	-1.25377	0.812311	1	3	1	0	0	1	1			NA			NA			NA			NA			NA
c104227_g1_i1	0.359996	2.1111	5.86422	2.55194	0.603769	1	1	0	0	0	1	6			NA			NA			NA			NA			NA
c10423_g1_i1	1.62492	0.781807	0.481137	-1.05548	0.680772	1	1	2	2	2	0	0			NA			NA			NA			NA			NA
c104232_g1_i1	4.50504	3.11642	0.691763	-0.531649	0.764107	1	6	2	6	1	6	3			NA			NA			NA			NA			NA
c104235_g1_i1	0.362424	2.98256	8.22949	3.0408	0.167913	1	0	1	0	3	1	5			NA			NA			NA			NA			NA
c104236_g1_i1	3.42505	2.98495	0.871505	-0.198419	0.911398	1	3	2	6	3	2	4			NA			NA			NA			NA			NA
c104238_g1_i1	6.57764	3.5946	0.546488	-0.87174	0.388446	1	7	3	11	3	5	3			NA			NA			NA			NA			NA
c10424_g1_i1	1.17253	0	0	#NAME?	0.293434	1	0	1	3	0	0	0			NA			NA			NA			NA			NA
c104241_g1_i1	1.35245	0.692148	0.511773	-0.966425	0.818862	1	2	1	1	1	0	1	ENSONIP00000025504	bridging integrator 2b [Source:ZFIN;Acc:ZDB-GENE-030131-5598]	1e-10	ENSDARP00000108728	bridging integrator 2b [Source:ZFIN;Acc:ZDB-GENE-030131-5598]	1e-09	ENSORLP00000014874	bridging integrator 2b [Source:ZFIN;Acc:ZDB-GENE-030131-5598]	1e-09	sp|D3Z6Q9|BIN2_MOUSE	Bridging integrator 2 OS=Mus musculus GN=Bin2 PE=1 SV=1	9e-18	E6ZG83_DICLA	Bridging integrator 2b OS=Dicentrarchus labrax GN=BIN2B PE=4 SV=1	3e-20
c104247_g1_i1	2.44215	1.69031	0.692141	-0.530862	0.859161	1	1	5	1	2	2	1			NA			NA			NA			NA			NA
c104249_g1_i1	1.07999	1.59588	1.47768	0.563337	0.840587	1	3	0	0	1	0	4			NA			NA			NA			NA			NA
c10425_g1_i1	12.7291	14.8566	1.16713	0.222967	0.695507	1	11	16	11	14	19	12	ENSONIP00000005379	glycine receptor, alpha 1 [Source:ZFIN;Acc:ZDB-GENE-991117-1]	9e-97	ENSDARP00000003268	glycine receptor, alpha 1 [Source:ZFIN;Acc:ZDB-GENE-991117-1]	2e-97	ENSORLP00000014363	glycine receptor, alpha 1 [Source:ZFIN;Acc:ZDB-GENE-991117-1]	2e-98	sp|O93430|GLRA1_DANRE	Glycine receptor subunit alphaZ1 OS=Danio rerio GN=glra1 PE=2 SV=1	1e-96	Q4S4A3_TETNG	Chromosome 1 SCAF14742, whole genome shotgun sequence. (Fragment) OS=Tetraodon nigroviridis GN=GSTENG00024269001 PE=3 SV=1	6e-99
c104258_g1_i1	4.23759	3.9305	0.927532	-0.108532	1	1	2	3	9	0	6	7			NA			NA			NA			NA			NA
c104261_g1_i1	3.25226	1.29464	0.398073	-1.32889	0.472325	1	1	5	4	1	0	3			NA			NA			NA			NA			NA
c104262_g1_i1	12.5348	16.8087	1.34096	0.423269	0.540207	1	12	10	17	19	18	13			NA			NA			NA			NA			NA
c10427_g1_i1	13.4394	18.0507	1.34312	0.425586	0.424256	1	17	12	11	16	20	19	ENSONIP00000007401	zic family member 4 [Source:ZFIN;Acc:ZDB-GENE-040622-4]	6e-10	ENSDARP00000045812	zic family member 4 [Source:ZFIN;Acc:ZDB-GENE-040622-4]	1e-08	ENSORLP00000012611	Uncharacterized protein; Zinc finger of the cerebellum 4 [Source:UniProtKB/TrEMBL;Acc:Q7T1Q8]	5e-10			NA	I3JEW0_ORENI	Uncharacterized protein OS=Oreochromis niloticus GN=LOC100703503 PE=4 SV=1	3e-09
c104271_g1_i1	1.53253	2.29519	1.49765	0.582699	0.870058	1	1	1	3	2	3	2			NA			NA			NA			NA			NA
c104274_g1_i1	5.68	6.2783	1.10534	0.144484	0.990125	1	5	4	9	6	7	6			NA			NA			NA			NA			NA
c104279_g1_i1	1.98021	1.20736	0.609715	-0.713794	0.787733	1	1	0	6	0	1	3	ENSONIP00000021119	caldesmon 1 like [Source:ZFIN;Acc:ZDB-GENE-030131-1629]	1e-13	ENSDARP00000093822	caldesmon 1 like [Source:ZFIN;Acc:ZDB-GENE-030131-1629]	3e-11	ENSORLP00000013346	caldesmon 1 like [Source:ZFIN;Acc:ZDB-GENE-030131-1629]	4e-15	sp|P13505|CALD1_MELGA	Caldesmon, smooth muscle (Fragment) OS=Meleagris gallopavo GN=CALD1 PE=1 SV=2	5e-08	H2M4H8_ORYLA	Uncharacterized protein OS=Oryzias latipes PE=4 SV=1	3e-14
c10428_g1_i1	9.10733	4.80674	0.527788	-0.92197	0.65728	1	10	7	11	3	8	4			NA			NA			NA			NA			NA
c104283_g1_i1	1.17253	1.77759	1.51602	0.600292	0.996727	1	0	1	3	3	1	1			NA			NA			NA			NA			NA
c104289_g1_i1	1.62492	0.903733	0.556172	-0.846396	0.86675	1	1	2	2	0	0	3			NA			NA			NA			NA			NA
c104295_g1_i1	1.71245	2.16849	1.26631	0.34063	0.995491	1	3	1	1	4	1	1			NA			NA			NA			NA			NA
c104297_g1_i1	0.63246	2.38007	3.7632	1.91196	0.475912	1	0	1	1	3	1	3			NA			NA			NA			NA			NA
c104298_g1_i1	58.0713	60.6265	1.044	0.0621231	0.795811	1	65	45	68	46	71	70			NA			NA			NA			NA			NA
c104299_g1_i1	1.62492	0.390903	0.240568	-2.05548	0.454122	1	1	2	2	1	0	0			NA			NA			NA			NA			NA
c10430_g1_i1	10.192	11.1329	1.09231	0.127389	0.879419	1	14	9	7	13	11	9			NA			NA			NA			NA			NA
c104300_g1_i1	0.990029	1.08544	1.09637	0.132735	1	1	2	0	1	2	1	0			NA			NA			NA			NA			NA
c104303_g1_i1	0.72242	0.604876	0.837291	-0.2562	1	1	1	1	0	0	1	1			NA			NA			NA			NA			NA
c104310_g1_i1	2.16483	5.18809	2.39653	1.26095	0.321194	1	4	2	0	4	4	8			NA			NA			NA			NA			NA
c104326_g1_i1	2.61024	1.29702	0.496897	-1.00898	0.609245	1	2	0	7	1	1	2			NA			NA			NA			NA			NA
c104329_g1_i1	1.26492	0.90612	0.716346	-0.481272	1	1	0	2	2	0	1	2			NA			NA			NA			NA			NA
c10433_g1_i1	1.35731	1.99394	1.46904	0.554878	0.843362	1	0	3	1	2	3	1	ENSONIP00000003131	guanine nucleotide binding protein (G protein), alpha transducing activity polypeptide 2 [Source:ZFIN;Acc:ZDB-GENE-011128-10]	3e-105	ENSDARP00000113426	guanine nucleotide binding protein (G protein), alpha transducing activity polypeptide 2 [Source:ZFIN;Acc:ZDB-GENE-011128-10]	2e-101	ENSORLP00000007558	guanine nucleotide binding protein (G protein), alpha transducing activity polypeptide 2 [Source:ZFIN;Acc:ZDB-GENE-011128-10]	3e-103	sp|P19087|GNAT2_HUMAN	Guanine nucleotide-binding protein G(t) subunit alpha-2 OS=Homo sapiens GN=GNAT2 PE=1 SV=4	2e-75	I3J2P1_ORENI	Uncharacterized protein (Fragment) OS=Oreochromis niloticus GN=LOC100703259 PE=4 SV=1	2e-108
c104332_g1_i1	2.61494	2.20314	0.84252	-0.247217	1	1	3	2	3	1	2	4			NA			NA			NA			NA			NA
c104334_g1_i1	1.98248	2.51393	1.26807	0.342637	0.871671	1	3	1	2	1	6	1			NA			NA			NA			NA			NA
c10434_g1_i1	7.58435	8.41214	1.10914	0.149447	0.926128	1	8	10	4	13	7	4			NA	ENSDARP00000112784	si:ch211-110p13.9 [Source:ZFIN;Acc:ZDB-GENE-060526-9]	1e-29			NA			NA	W5MDX3_LEPOC		4e-32
c104340_g1_i1	1.62492	0.303631	0.18686	-2.41997	0.502745	1	1	2	2	0	1	0			NA			NA			NA			NA			NA
c104345_g1_i1	2.43745	1.20975	0.496318	-1.01066	0.679593	1	0	3	5	0	2	2			NA			NA			NA			NA			NA
c104349_g1_i1	17.1274	14.2302	0.830846	-0.267347	0.627048	1	20	11	22	14	9	20			NA			NA			NA			NA			NA
c104357_g1_i1	0.540072	0.90612	1.67778	0.74655	0.99646	1	0	0	2	0	1	2			NA			NA			NA			NA			NA
c104359_g1_i1	2.34248	2.20314	0.940517	-0.0884739	1	1	4	1	2	1	2	4			NA			NA			NA			NA			NA
c10436_g1_i1	48.0029	79.4398	1.6549	0.72674	0.034895	1	44	50	52	60	107	78	ENSONIP00000026308	ints3 and nabp interacting protein [Source:ZFIN;Acc:ZDB-GENE-040426-961]	2e-17	ENSDARP00000038879	ints3 and nabp interacting protein [Source:ZFIN;Acc:ZDB-GENE-040426-961]	1e-16	ENSORLP00000017535	ints3 and nabp interacting protein [Source:ZFIN;Acc:ZDB-GENE-040426-961]	1e-17	sp|Q7ZV26|SOSSC_DANRE	SOSS complex subunit C OS=Danio rerio GN=inip PE=3 SV=1	1e-15	M3ZJ68_XIPMA	Uncharacterized protein OS=Xiphophorus maculatus PE=4 SV=1	2e-16
c104374_g1_i1	1.44014	7.53588	5.23274	2.38757	0.526323	1	1	0	4	0	2	23			NA			NA			NA			NA			NA
c104379_g1_i1	0.540072	0.604876	1.11999	0.163486	1	1	0	0	2	0	1	1			NA			NA			NA			NA			NA
c104381_g1_i1	0.900068	0.998166	1.10899	0.149245	1	1	1	0	2	1	2	0			NA			NA			NA			NA			NA
c104387_g1_i1	2.79259	1.08305	0.38783	-1.3665	0.384202	1	3	1	5	2	0	1			NA			NA			NA			NA			NA
c104389_g1_i1	3.24028	0.303631	0.0937053	-3.41573	0.208648	1	3	0	8	0	1	0			NA			NA			NA			NA			NA
c1044_g1_i1	2453.11	62.1349	0.025329	-5.30306	0.410971	1	46	6711	16	38	120	36	ENSONIP00000010500	zgc:175135 [Source:ZFIN;Acc:ZDB-GENE-080214-1]	1e-14	ENSDARP00000113408	zgc:173545 [Source:ZFIN;Acc:ZDB-GENE-080215-6]	5e-20	ENSORLP00000003393	zgc:175135 [Source:ZFIN;Acc:ZDB-GENE-080214-1]	1e-12			NA	Q4RVE0_TETNG	Chromosome 15 SCAF14992, whole genome shotgun sequence OS=Tetraodon nigroviridis GN=GSTENG00028377001 PE=4 SV=1	9e-39
c104400_g1_i1	3.25226	3.50255	1.07696	0.106965	0.993584	1	1	5	4	2	4	5			NA			NA			NA			NA			NA
c104411_g1_i1	1.89252	2.20792	1.16665	0.222374	0.993975	1	2	1	3	1	4	2			NA			NA			NA			NA			NA
c104413_g1_i1	3.78489	4.50788	1.19102	0.252196	0.814089	1	7	2	2	3	9	2			NA			NA			NA			NA			NA
c10442_g1_i1	0.810108	1.60304	1.9788	0.984625	0.842671	1	0	0	3	1	3	1			NA			NA			NA			NA			NA
c104420_g1_i1	4.68042	4.7123	1.00681	0.00979546	1	1	4	0	12	2	6	7			NA	ENSDARP00000094400	Uncharacterized protein [Source:UniProtKB/TrEMBL;Acc:E7FFR6]	2e-06	ENSORLP00000024078	Uncharacterized protein [Source:UniProtKB/TrEMBL;Acc:H2MYJ1]	8e-10			NA	H2MYJ1_ORYLA	Uncharacterized protein (Fragment) OS=Oryzias latipes PE=4 SV=1	2e-07
c104422_g1_i1	2.88013	4.71946	1.63863	0.712491	0.540347	1	5	0	4	2	9	4			NA			NA			NA			NA			NA
c104428_g1_i1	2.61494	1.99394	0.762519	-0.391155	0.886941	1	3	2	3	2	3	1			NA			NA			NA			NA			NA
c104433_g1_i1	3.52457	1.51816	0.430735	-1.21513	0.566328	1	3	6	1	0	5	0			NA			NA			NA			NA			NA
c104434_g1_i1	5.14236	6.27353	1.21997	0.286848	0.844137	1	4	5	7	6	5	8			NA			NA			NA			NA			NA
c104438_g1_i1	10.448	14.5135	1.38913	0.474177	0.687073	1	11	3	20	17	15	11			NA			NA			NA			NA			NA
c10444_g1_i1	52.3312	59.9284	1.14518	0.195569	0.673863	1	32	53	80	62	61	57			NA			NA			NA			NA			NA
c10445_g1_i1	9.3848	11.9493	1.27327	0.348534	0.732381	1	4	10	16	12	12	12			NA			NA			NA			NA			NA
c104451_g1_i1	3.42505	2.29519	0.670118	-0.577513	0.713486	1	3	2	6	2	3	2			NA			NA			NA			NA			NA
c104459_g1_i1	5.86963	4.62026	0.787146	-0.345296	0.859476	1	3	8	7	1	5	9			NA			NA			NA			NA			NA
c10446_g1_i1	24.8378	14.5744	0.586783	-0.7691	0.208832	1	20	36	17	4	24	19			NA			NA			NA			NA			NA
c104475_g1_i1	6.49724	5.66866	0.872472	-0.196819	0.864764	1	5	7	8	6	4	7			NA			NA			NA			NA			NA
c104493_g1_i1	2.16483	1.20498	0.556615	-0.845249	0.872692	1	4	2	0	0	0	4			NA			NA			NA			NA			NA
c104497_g1_i1	0.994884	3.02676	3.04233	1.60518	0.343626	1	0	2	1	0	6	4			NA			NA			NA			NA			NA
c1045_g1_i1	1520.12	1379.11	0.907242	-0.140441	0.331707	1	1484	1394	1780	1169	1531	1518	ENSONIP00000025836	G-protein coupled receptor 173 [Source:ZFIN;Acc:ZDB-GENE-000710-1]	0	ENSDARP00000063004	G-protein coupled receptor 173 [Source:ZFIN;Acc:ZDB-GENE-000710-1]	0	ENSORLP00000024609	G-protein coupled receptor 173 [Source:ZFIN;Acc:ZDB-GENE-000710-1]	0	sp|Q9I918|GP173_DANRE	Probable G-protein coupled receptor 173 OS=Danio rerio GN=gpr173 PE=3 SV=1	0	I3KXJ0_ORENI	Uncharacterized protein OS=Oreochromis niloticus GN=LOC100694027 PE=4 SV=1	0
c10450_g1_i1	17.7882	11.7365	0.659792	-0.599917	0.560732	1	23	24	3	6	22	9			NA			NA			NA			NA			NA
c10451_g1_i1	14.6972	17.7876	1.21027	0.275333	0.552264	1	17	11	17	6	33	18			NA			NA			NA			NA			NA
c104513_g1_i1	2.16013	2.08122	0.963467	-0.0536927	1	1	3	0	4	3	2	1			NA			NA			NA			NA			NA
c104515_g1_i1	0.362424	1.51338	4.17572	2.06203	0.403111	1	0	1	0	0	3	2			NA	ENSDARP00000128771	si:ch211-167j9.4 [Source:ZFIN;Acc:ZDB-GENE-131121-196]	1e-24			NA			NA	X1WEW9_DANRE		1e-21
c104518_g1_i1	0.719992	2.86302	3.97646	1.99149	0.329796	1	2	0	0	5	2	1			NA			NA			NA			NA			NA
c104522_g1_i1	5.3247	5.10321	0.958402	-0.061297	1	1	5	6	5	3	6	7			NA			NA			NA			NA			NA
c104527_g1_i1	2.07244	2.98495	1.4403	0.526373	0.78284	1	4	1	1	3	2	4			NA			NA			NA			NA			NA
c10453_g1_i1	5.3247	7.74271	1.45411	0.540138	0.566839	1	5	6	5	9	3	11	ENSONIP00000002766	PYD and CARD domain containing [Source:ZFIN;Acc:ZDB-GENE-000511-2]	1e-23	ENSDARP00000059711	PYD and CARD domain containing [Source:ZFIN;Acc:ZDB-GENE-000511-2]	3e-12	ENSORLP00000020969	PYD and CARD domain containing [Source:ZFIN;Acc:ZDB-GENE-000511-2]	8e-08	sp|Q9I9N6|ASC_DANRE	Apoptosis-associated speck-like protein containing a CARD OS=Danio rerio GN=pycard PE=1 SV=1	4e-11	A6MYU9_SINCH	ASC OS=Siniperca chuatsi PE=4 SV=1	2e-26
c104531_g1_i1	11.294	18.823	1.66663	0.736938	0.208047	1	5	18	11	18	16	23			NA			NA			NA			NA			NA
c10454_g1_i1	3.69736	1.29941	0.351443	-1.50864	0.430769	1	5	3	3	1	2	1	ENSONIP00000019124	Bloom syndrome [Source:ZFIN;Acc:ZDB-GENE-070702-5]	7e-52	ENSDARP00000113634	Bloom syndrome [Source:ZFIN;Acc:ZDB-GENE-070702-5]	1e-18			NA			NA	I3KDC9_ORENI	Uncharacterized protein OS=Oreochromis niloticus PE=4 SV=1	4e-38
c104542_g1_i1	2.25495	1.60065	0.709841	-0.494432	0.881546	1	2	2	3	1	2	2			NA			NA			NA			NA			NA
c104545_g1_i1	1.17253	2.38485	2.03393	1.02427	0.750205	1	0	1	3	3	3	1			NA			NA			NA			NA			NA
c104548_g1_i1	0.270036	0.602489	2.23114	1.15778	0.997781	1	0	0	1	0	0	2			NA			NA			NA			NA			NA
c10455_g1_i1	0.270036	3.02676	11.2087	3.48655	0.241687	1	0	0	1	0	6	4			NA			NA			NA			NA			NA
c104551_g1_i1	1.98977	6.90113	3.46831	1.79423	0.305902	1	0	4	2	3	2	17			NA			NA			NA			NA			NA
c104554_g1_i1	1.07999	1.81701	1.68244	0.750553	0.697287	1	3	0	0	0	4	2			NA			NA			NA			NA			NA
c104555_g1_i1	2.70749	2.41712	0.892752	-0.163669	1	1	0	3	6	0	3	5			NA			NA			NA			NA			NA
c104557_g1_i1	1.35488	0.301244	0.22234	-2.16916	0.593068	1	1	2	1	0	0	1			NA			NA			NA			NA			NA
c10456_g1_i1	0.992456	2.25815	2.27531	1.18607	0.732818	1	1	1	1	5	1	0			NA			NA			NA			NA			NA
c104568_g1_i1	1.35731	0.910893	0.671103	-0.575394	1	1	0	3	1	0	3	0			NA			NA			NA			NA			NA
c104569_g1_i1	4.32739	6.10137	1.40994	0.495636	0.626223	1	6	3	4	4	8	7			NA			NA			NA			NA			NA
c10457_g1_i1	1.08484	1.60065	1.47547	0.561174	0.841946	1	1	2	0	1	2	2			NA			NA			NA			NA			NA
c104575_g1_i1	2.88255	3.58744	1.24454	0.315607	0.905152	1	4	1	4	3	2	6			NA			NA			NA			NA			NA
c10458_g1_i1	4.70665	6.41342	1.36263	0.446392	0.765203	1	2	11	0	11	2	5			NA			NA			NA			NA			NA
c104580_g1_i1	1.07999	1.29941	1.20317	0.266841	0.996132	1	3	0	0	1	2	1			NA			NA			NA			NA			NA
c104582_g1_i1	2.1624	2.20792	1.02105	0.0300489	0.99574	1	5	1	0	1	4	2			NA			NA			NA			NA			NA
c104583_g1_i1	0.719992	1.21214	1.68354	0.7515	0.809985	1	2	0	0	0	3	1			NA			NA			NA			NA			NA
c104597_g1_i1	5.50478	5.06617	0.920321	-0.11979	0.93157	1	4	6	7	6	4	5			NA			NA			NA			NA			NA
c1046_g1_i1	93.4573	7.48328	0.0800717	-3.64256	0.402374	1	11	238	12	6	7	10			NA	ENSDARP00000099728	synaptonemal complex protein 2-like [Source:ZFIN;Acc:ZDB-GENE-130924-1]	1e-59			NA	sp|Q90WN7|SYC2L_XENLA	Synaptonemal complex protein 2-like OS=Xenopus laevis GN=sycp2l PE=1 SV=1	1e-59	F1R626_DANRE	Uncharacterized protein (Fragment) OS=Danio rerio GN=LOC100149910 PE=4 SV=1	1e-60
c104601_g1_i1	1.07999	2.12064	1.96358	0.973486	0.595993	1	3	0	0	0	5	2			NA			NA			NA			NA			NA
c104608_g1_i1	3.69752	0.604876	0.16359	-2.61185	0.236203	1	2	3	7	0	1	1			NA			NA			NA			NA			NA
c104618_g1_i1	4.06464	7.26931	1.78843	0.838691	0.376957	1	3	6	3	7	6	9			NA			NA			NA			NA			NA
c10462_g1_i1	75.6805	69.3267	0.916044	-0.126511	0.623442	1	68	69	97	62	86	63	ENSONIP00000018956	SWI/SNF-related, matrix-associated actin-dependent regulator of chromatin, subfamily a, containing DEAD/H box 1 [Source:ZFIN;Acc:ZDB-GENE-050522-499]	8e-23	ENSDARP00000118043	SWI/SNF-related, matrix-associated actin-dependent regulator of chromatin, subfamily a, containing DEAD/H box 1 [Source:ZFIN;Acc:ZDB-GENE-050522-499]	2e-14	ENSORLP00000006132	SWI/SNF-related, matrix-associated actin-dependent regulator of chromatin, subfamily a, containing DEAD/H box 1 [Source:ZFIN;Acc:ZDB-GENE-050522-499]	1e-16	sp|B0R061|SMRDA_DANRE	SWI/SNF-related matrix-associated actin-dependent regulator of chromatin subfamily A containing DEAD/H box 1A OS=Danio rerio GN=smarcad1a PE=3 SV=1	3e-13	H2U547_TAKRU	Uncharacterized protein OS=Takifugu rubripes PE=4 SV=1	8e-23
c104622_g1_i1	1.35488	2.37769	1.75491	0.811395	0.733074	1	1	2	1	3	0	4			NA			NA			NA			NA			NA
c104627_g1_i1	1.89495	1.99156	1.05098	0.0717361	1	1	1	2	3	2	2	2			NA			NA			NA			NA			NA
c104628_g1_i1	0.902496	2.07883	2.30342	1.20378	0.720985	1	0	1	2	3	1	2			NA			NA			NA			NA			NA
c104636_g1_i1	1.08484	1.51577	1.39722	0.482562	0.852475	1	1	2	0	0	4	1			NA			NA			NA			NA			NA
c10464_g1_i1	17.4613	19.5055	1.11707	0.159718	0.970503	1	20	0	38	15	36	9			NA			NA			NA			NA			NA
c104640_g1_i1	4.05994	5.15344	1.26934	0.344077	0.903678	1	2	4	7	7	3	5			NA			NA			NA			NA			NA
c104641_g1_i1	10.3625	10.3307	0.996931	-0.00443496	0.985872	1	14	5	13	4	13	16			NA			NA			NA			NA			NA
c104644_g1_i1	2.98222	0.998166	0.334705	-1.57904	0.444427	1	1	5	3	1	2	0			NA			NA			NA			NA			NA
c10465_g1_i1	2.34734	4.1122	1.75186	0.808887	0.541933	1	2	3	2	2	7	4			NA			NA			NA			NA			NA
c104659_g1_i1	3.16457	2.20792	0.697698	-0.519325	0.903179	1	2	6	1	1	4	2			NA			NA			NA			NA			NA
c104665_g1_i1	2.5224	1.59827	0.63363	-0.658288	0.88717	1	6	1	0	1	1	3			NA			NA			NA			NA			NA
c104675_g1_i1	1.44484	1.47634	1.0218	0.0311166	1	1	2	2	0	3	1	0			NA			NA			NA			NA			NA
c10468_g1_i1	4.96001	2.11587	0.426586	-1.22909	0.38425	1	3	4	9	0	3	4			NA			NA			NA			NA			NA
c104683_g1_i1	0.359996	1.3018	3.61614	1.85445	0.521113	1	1	0	0	1	3	0			NA			NA			NA			NA			NA
c104687_g1_i1	1.44241	3.77153	2.61474	1.38667	0.411972	1	3	1	0	5	4	2			NA			NA			NA			NA			NA
c104691_g1_i1	0.359996	0.694535	1.92928	0.948065	0.997133	1	1	0	0	1	1	0			NA			NA			NA			NA			NA
c1047_g1_i1	18.3193	38.98	2.12781	1.08937	0.0114304	1	12	20	25	34	35	50	ENSONIP00000002651	si:ch73-14h1.2 [Source:ZFIN;Acc:ZDB-GENE-070912-263]	1e-27	ENSDARP00000082157	ferric-chelate reductase 1 [Source:HGNC Symbol;Acc:27622]	1e-14	ENSORLP00000024075	ferric-chelate reductase 1 [Source:HGNC Symbol;Acc:27622]	7e-14	sp|A4QP81|FRRS1_DANRE	Putative ferric-chelate reductase 1 OS=Danio rerio GN=frrs1 PE=2 SV=1	7e-13	G3PD53_GASAC	Uncharacterized protein (Fragment) OS=Gasterosteus aculeatus PE=4 SV=1	2e-29
c104700_g1_i1	0.63246	0.993392	1.57068	0.65139	0.996655	1	0	1	1	1	0	2			NA			NA			NA			NA			NA
c104704_g1_i1	3.06733	0.604876	0.197199	-2.34227	0.303337	1	4	3	2	0	1	1			NA			NA			NA			NA			NA
c104705_g1_i1	0	2.51632	Inf	Inf	0.260349	1	0	0	0	1	7	0			NA			NA			NA			NA			NA
c104712_g1_i1	1.44727	2.38485	1.64783	0.720565	0.750857	1	1	3	0	3	3	1			NA			NA			NA			NA			NA
c104714_g1_i1	2.25252	1.21214	0.538125	-0.893987	0.776627	1	3	1	3	0	3	1			NA			NA			NA			NA			NA
c104729_g1_i1	0.719992	1.8194	2.52697	1.33741	0.58794	1	2	0	0	0	5	1			NA			NA			NA			NA			NA
c10474_g1_i1	3.33266	1.6927	0.507912	-0.97735	0.47373	1	3	1	7	2	3	0			NA			NA			NA			NA			NA
c104741_g1_i1	4.78236	16.4703	3.44397	1.78407	0.185102	1	3	5	7	8	37	7			NA			NA			NA			NA			NA
c104746_g1_i1	0.540072	1.99156	3.68758	1.88267	0.565777	1	0	0	2	2	2	2			NA			NA			NA			NA			NA
c104748_g1_i1	3.60255	3.903	1.0834	0.115568	0.992774	1	6	1	4	3	8	1			NA			NA			NA			NA			NA
c104752_g1_i1	3.06005	0	0	#NAME?	0.117736	1	7	0	2	0	0	0			NA			NA			NA			NA			NA
c104754_g1_i1	0.902496	2.47212	2.7392	1.45376	0.638442	1	0	1	2	4	2	1			NA			NA			NA			NA			NA
c104759_g1_i1	3.33008	0	0	#NAME?	0.116105	1	7	0	3	0	0	0			NA			NA			NA			NA			NA
c10476_g1_i1	219.638	226.27	1.0302	0.0429206	0.918634	1	227	160	296	206	228	254			NA			NA			NA			NA			NA
c104780_g1_i1	2.16256	1.20975	0.559407	-0.83803	0.779601	1	2	1	4	0	2	2			NA			NA			NA			NA			NA
c104785_g1_i1	2.43487	2.80802	1.15325	0.205709	0.887611	1	4	2	1	1	3	5			NA			NA			NA			NA			NA
c104788_g1_i1	4.32027	4.46368	1.0332	0.047113	1	1	6	0	8	6	4	3			NA			NA			NA			NA			NA
c104789_g1_i1	2.25495	2.98734	1.32479	0.405766	0.897668	1	2	2	3	3	3	3			NA			NA			NA			NA			NA
c10479_g1_i1	8.29722	8.73246	1.05246	0.0737606	0.876372	1	10	7	8	3	12	13			NA			NA			NA			NA			NA
c104791_g1_i1	8.6551	9.08871	1.0501	0.0705255	1	1	6	6	16	7	11	10			NA			NA			NA			NA			NA
c1048_g1_i1	6782.81	6863.15	1.01184	0.0169873	0.867605	1	6172	6442	8244	5757	7346	7908	ENSONIP00000014374	ankyrin repeat and sterile alpha motif domain containing 1B [Source:ZFIN;Acc:ZDB-GENE-041210-349]	0	ENSDARP00000025800	ankyrin repeat and sterile alpha motif domain containing 1B [Source:ZFIN;Acc:ZDB-GENE-041210-349]	0	ENSORLP00000019404	ankyrin repeat and sterile alpha motif domain containing 1B [Source:ZFIN;Acc:ZDB-GENE-041210-349]	0	sp|A5PMU4|ANS1B_DANRE	Ankyrin repeat and sterile alpha motif domain-containing protein 1B OS=Danio rerio GN=anks1b PE=3 SV=1	0	H2ML33_ORYLA	Uncharacterized protein OS=Oryzias latipes PE=4 SV=1	0
c104801_g1_i1	1.89495	0.90612	0.478176	-1.06439	0.725719	1	1	2	3	0	1	2			NA			NA			NA			NA			NA
c104802_g1_i1	0.992456	2.38246	2.40057	1.26338	0.586722	1	1	1	1	3	2	2			NA			NA			NA			NA			NA
c104805_g1_i1	4.41524	5.7607	1.30473	0.383754	0.911916	1	2	2	11	7	5	5	ENSONIP00000012884	dapper homolog 2, antagonist of beta-catenin (xenopus) [Source:ZFIN;Acc:ZDB-GENE-030131-9975]	8e-10	ENSDARP00000078756	dapper homolog 2, antagonist of beta-catenin (xenopus) [Source:ZFIN;Acc:ZDB-GENE-030131-9975]	2e-10			NA	sp|Q673G8|DACT2_DANRE	Dapper homolog 2 OS=Danio rerio GN=dact2 PE=1 SV=2	2e-09	W5NH68_LEPOC		1e-11
c10481_g1_i1	1.71973	3.8038	2.21186	1.14526	0.437639	1	0	4	1	2	4	6			NA			NA			NA			NA			NA
c104819_g1_i1	1.26492	2.1111	1.66896	0.738947	0.719202	1	0	2	2	0	1	6			NA			NA			NA			NA			NA
c104822_g1_i1	0.810108	0.903733	1.11557	0.157783	1	1	0	0	3	0	0	3			NA			NA			NA			NA			NA
c104827_g1_i1	5.68243	4.63458	0.815598	-0.29407	0.861392	1	4	5	9	1	11	3	ENSONIP00000003016	hyperpolarization activated cyclic nucleotide-gated potassium channel 2b [Source:ZFIN;Acc:ZDB-GENE-030131-8228]	3e-39	ENSDARP00000118840	hyperpolarization activated cyclic nucleotide-gated potassium channel 2b [Source:ZFIN;Acc:ZDB-GENE-030131-8228]	4e-39	ENSORLP00000005409	hyperpolarization activated cyclic nucleotide-gated potassium channel 2b [Source:ZFIN;Acc:ZDB-GENE-030131-8228]	1e-39	sp|Q9JKA9|HCN2_RAT	Potassium/sodium hyperpolarization-activated cyclic nucleotide-gated channel 2 OS=Rattus norvegicus GN=Hcn2 PE=2 SV=3	8e-38	V9KRY8_CALMI		7e-41
c104837_g1_i1	0.992456	0.90612	0.913008	-0.131301	1	1	1	1	1	0	1	2			NA			NA			NA			NA			NA
c104838_g1_i1	5.87206	6.05717	1.03152	0.0447781	1	1	2	9	7	7	3	8			NA			NA			NA			NA			NA
c104842_g1_i1	0.270036	2.7112	10.0401	3.32771	0.32193	1	0	0	1	0	0	9			NA			NA			NA			NA			NA
c104847_g1_i1	7.47998	5.97467	0.798755	-0.324175	0.753666	1	10	4	9	6	6	6			NA			NA			NA			NA			NA
c104848_g1_i1	3.51259	3.58983	1.02199	0.0313806	1	1	5	1	5	3	3	5			NA			NA			NA			NA			NA
c10485_g1_i1	6.58492	8.48861	1.2891	0.366361	0.730787	1	4	6	11	7	12	7			NA			NA			NA			NA			NA
c104852_g1_i1	1.44484	0	0	#NAME?	0.27867	1	2	2	0	0	0	0			NA			NA			NA			NA			NA
c104858_g1_i1	1.35488	0	0	#NAME?	0.319553	1	1	2	1	0	0	0			NA			NA			NA			NA			NA
c10486_g1_i1	1.62249	2.9945	1.84562	0.884105	0.641611	1	2	1	2	3	6	0	ENSONIP00000005350	sosondowah ankyrin repeat domain family Ca [Source:ZFIN;Acc:ZDB-GENE-081104-106]	7e-21	ENSDARP00000115221	sosondowah ankyrin repeat domain family Ca [Source:ZFIN;Acc:ZDB-GENE-081104-106]	2e-08	ENSORLP00000019939	Uncharacterized protein [Source:UniProtKB/TrEMBL;Acc:H2MMJ5]	3e-17			NA	H3DG81_TETNG	Uncharacterized protein OS=Tetraodon nigroviridis PE=4 SV=1	2e-20
c104861_g1_i1	0.540072	1.69031	3.12979	1.64607	0.679252	1	0	0	2	2	2	1			NA			NA			NA			NA			NA
c104864_g1_i1	1.26249	0.998166	0.790631	-0.338923	1	1	1	1	2	1	2	0			NA			NA			NA			NA			NA
c104866_g1_i1	1.80256	2.20792	1.22488	0.292635	0.994883	1	1	1	4	1	4	2			NA			NA			NA			NA			NA
c10487_g1_i1	0.992456	3.29335	3.31839	1.73048	0.340684	1	1	1	1	3	5	2			NA			NA			NA			NA			NA
c104877_g1_i1	32.5617	23.5388	0.722898	-0.468137	0.280322	1	29	29	43	13	34	27			NA			NA			NA			NA			NA
c10488_g1_i1	110.743	92.2832	0.833311	-0.263072	0.382725	1	112	90	140	68	139	78	ENSONIP00000006250	Uncharacterized protein [Source:UniProtKB/TrEMBL;Acc:I3JBL0]	2e-110	ENSDARP00000101524	Uncharacterized protein [Source:UniProtKB/TrEMBL;Acc:F1RB16]	5e-131	ENSORLP00000005208	protocadherin 1 gamma b 9 [Source:ZFIN;Acc:ZDB-GENE-041118-18]	3e-139	sp|Q5DRA4|PCDGK_PANTR	Protocadherin gamma-C3 OS=Pan troglodytes GN=PCDHGC3 PE=3 SV=1	3e-88	H2S618_TAKRU	Uncharacterized protein (Fragment) OS=Takifugu rubripes GN=LOC101069344 PE=4 SV=1	0
c104882_g1_i1	0	0.903733	Inf	Inf	0.38568	1	0	0	0	0	0	3			NA			NA			NA			NA			NA
c104884_g1_i1	7.66977	6.15161	0.802059	-0.31822	0.682106	1	5	8	11	8	5	5			NA			NA			NA			NA			NA
c104888_g1_i1	0.63246	1.20736	1.909	0.932815	0.819717	1	0	1	1	0	1	3			NA			NA			NA			NA			NA
c10489_g1_i1	2.98465	1.29464	0.433765	-1.20501	0.522526	1	0	6	3	1	0	3			NA			NA			NA			NA			NA
c1049_g1_i1	8337.05	8287.55	0.994063	-0.00859063	0.922621	1	8055	7279	10366	7224	8959	9107	ENSONIP00000021830	RNA binding motif protein 39b [Source:ZFIN;Acc:ZDB-GENE-050327-97]	0	ENSDARP00000061327	RNA binding motif protein 39b [Source:ZFIN;Acc:ZDB-GENE-050327-97]	0	ENSORLP00000012998	RNA binding motif protein 39b [Source:ZFIN;Acc:ZDB-GENE-050327-97]	0	sp|Q5RC80|RBM39_PONAB	RNA-binding protein 39 OS=Pongo abelii GN=RBM39 PE=2 SV=1	0	M4ARR7_XIPMA	Uncharacterized protein OS=Xiphophorus maculatus PE=4 SV=1	0
c10490_g1_i1	347.917	272.668	0.783717	-0.351594	0.0606132	1	337	319	411	190	327	329			NA			NA			NA			NA			NA
c104903_g1_i1	1.98734	0.90612	0.455946	-1.13306	0.742845	1	1	3	2	0	1	2			NA			NA			NA			NA			NA
c104906_g1_i1	0.72242	2.11826	2.93217	1.55197	0.502306	1	1	1	0	0	4	3	ENSONIP00000012049	Uncharacterized protein [Source:UniProtKB/TrEMBL;Acc:I3JT54]	6e-26	ENSDARP00000056848	slow myosin heavy chain 2 [Source:ZFIN;Acc:ZDB-GENE-070822-12]	4e-24	ENSORLP00000024094	Uncharacterized protein [Source:UniProtKB/TrEMBL;Acc:H2MYK1]	8e-25	sp|Q9Y623|MYH4_HUMAN	Myosin-4 OS=Homo sapiens GN=MYH4 PE=1 SV=2	1e-23	M7AFQ5_CHEMY	Myosin-4 OS=Chelonia mydas GN=UY3_19138 PE=4 SV=1	7e-26
c10491_g1_i1	7.84726	16.535	2.1071	1.07526	0.105042	1	8	7	9	16	16	18	ENSONIP00000019520	adenosine monophosphate deaminase 3b [Source:ZFIN;Acc:ZDB-GENE-030131-5929]	2e-154	ENSDARP00000016754	adenosine monophosphate deaminase 3a [Source:ZFIN;Acc:ZDB-GENE-110407-2]	1e-152	ENSORLP00000001308	adenosine monophosphate deaminase 3b [Source:ZFIN;Acc:ZDB-GENE-030131-5929]	2e-147	sp|O09178|AMPD3_RAT	AMP deaminase 3 OS=Rattus norvegicus GN=Ampd3 PE=2 SV=2	5e-139	G3P5I4_GASAC	Uncharacterized protein OS=Gasterosteus aculeatus GN=AMPD3 (1 of 2) PE=4 SV=1	8e-162
c104910_g1_i1	1.44727	1.68554	1.16464	0.219879	0.996933	1	1	3	0	2	0	3			NA			NA			NA			NA			NA
c104919_g1_i1	1.53253	0.602489	0.393134	-1.34691	0.655682	1	1	1	3	0	0	2			NA			NA			NA			NA			NA
c10492_g1_i1	9.47962	10.6798	1.12661	0.171987	0.879956	1	3	12	15	8	9	16	ENSONIP00000024377	homeodomain interacting protein kinase 1 [Source:HGNC Symbol;Acc:19006]	9e-35	ENSDARP00000087484	homeodomain interacting protein kinase 1 [Source:HGNC Symbol;Acc:19006]	9e-34	ENSORLP00000020420	homeodomain interacting protein kinase 1 [Source:HGNC Symbol;Acc:19006]	1e-35	sp|Q9H2X6|HIPK2_HUMAN	Homeodomain-interacting protein kinase 2 OS=Homo sapiens GN=HIPK2 PE=1 SV=2	3e-31	W5KI33_ASTMX		6e-36
c104922_g1_i1	2.79502	4.09788	1.46614	0.55202	0.705715	1	2	2	5	2	1	10			NA			NA			NA			NA			NA
c104925_g1_i1	0	4.51867	Inf	Inf	0.480615	1	0	0	0	0	0	15			NA			NA			NA			NA			NA
c104926_g1_i1	2.88984	4.59276	1.58928	0.668375	0.628611	1	1	4	4	4	7	3			NA			NA			NA			NA			NA
c104929_g1_i1	1.26249	1.20736	0.956334	-0.0644133	1	1	1	1	2	0	1	3			NA			NA			NA			NA			NA
c10493_g1_i1	0.270036	0.303631	1.12441	0.169167	1	1	0	0	1	0	1	0			NA			NA			NA			NA			NA
c104933_g1_i1	1.35002	0.301244	0.22314	-2.16398	0.602057	1	3	0	1	0	0	1			NA			NA			NA			NA			NA
c10494_g1_i1	1.26249	1.20736	0.956334	-0.0644133	1	1	1	1	2	0	1	3	ENSONIP00000022968	iroquois homeobox protein 5b [Source:ZFIN;Acc:ZDB-GENE-040628-5]	1e-19	ENSDARP00000031421	iroquois homeobox protein 5b [Source:ZFIN;Acc:ZDB-GENE-040628-5]	3e-20	ENSORLP00000017199	iroquois homeobox protein 5a [Source:ZFIN;Acc:ZDB-GENE-010716-2]	2e-19	sp|Q90XW5|IRX5_XENLA	Iroquois-class homeodomain protein irx-5 OS=Xenopus laevis GN=irx5 PE=2 SV=1	2e-18	H2U6V0_TAKRU	Uncharacterized protein OS=Takifugu rubripes GN=LOC101071130 PE=3 SV=1	2e-20
c104940_g1_i1	8.29236	6.00933	0.724682	-0.46458	0.707525	1	12	5	8	3	7	9			NA			NA			NA			NA			NA
c104941_g1_i1	3.60286	0.390903	0.108498	-3.20426	0.276122	1	0	1	12	1	0	0			NA			NA			NA			NA			NA
c104945_g1_i1	0.63246	2.29519	3.62899	1.85957	0.478753	1	0	1	1	2	3	2			NA			NA			NA			NA			NA
c104948_g1_i1	3.51	0.607262	0.173009	-2.53108	0.55786	1	9	0	1	0	2	0			NA			NA			NA			NA			NA
c10495_g1_i1	0.992456	2.59882	2.61857	1.38878	0.483053	1	1	1	1	2	4	2			NA			NA			NA			NA			NA
c104952_g1_i1	6.22947	2.77575	0.445584	-1.16623	0.332978	1	7	8	3	4	3	1			NA			NA			NA			NA			NA
c104954_g1_i1	1.79998	4.59515	2.55289	1.35213	0.323924	1	5	0	0	4	8	2			NA			NA			NA			NA			NA
c104956_g1_i1	1.89495	0.604876	0.319204	-1.64745	0.537654	1	1	2	3	0	1	1			NA			NA			NA			NA			NA
c104957_g1_i1	1.35018	0.903733	0.669343	-0.579183	0.926489	1	0	0	5	0	0	3			NA			NA			NA			NA			NA
c104963_g1_i1	1.62249	0.692148	0.426597	-1.22906	0.695538	1	2	1	2	1	0	1			NA			NA			NA			NA			NA
c104965_g1_i1	0.724848	1.20975	1.66897	0.73896	0.800413	1	0	2	0	0	2	2			NA			NA			NA			NA			NA
c10497_g1_i1	4.77993	8.18498	1.71236	0.775988	0.4237	1	4	4	7	7	11	7			NA			NA			NA			NA			NA
c104977_g1_i1	2.71219	1.3843	0.510398	-0.970305	0.549787	1	1	5	2	2	0	2			NA			NA			NA			NA			NA
c104982_g1_i1	0.630032	1.21214	1.92393	0.944056	0.823929	1	1	0	1	0	3	1			NA			NA			NA			NA			NA
c104984_g1_i1	2.25252	0.301244	0.133737	-2.90253	0.309722	1	3	1	3	0	0	1			NA			NA			NA			NA			NA
c104986_g1_i1	0.990029	1.38907	1.40306	0.488576	0.996455	1	2	0	1	2	2	0			NA			NA			NA			NA			NA
c104992_g1_i1	1.71018	0.390903	0.228575	-2.12926	0.341029	1	1	0	5	1	0	0			NA			NA			NA			NA			NA
c104994_g1_i1	3.9674	2.59882	0.655044	-0.610336	0.750111	1	5	3	4	2	4	2			NA			NA			NA			NA			NA
c104995_g1_i1	3.96982	1.29941	0.327322	-1.61122	0.386036	1	4	4	4	1	2	1	ENSONIP00000019664	BR serine/threonine kinase 2 [Source:HGNC Symbol;Acc:11405]	2e-06	ENSDARP00000082004	BR serine/threonine kinase 2 [Source:HGNC Symbol;Acc:11405]	1e-08	ENSORLP00000000071	BR serine/threonine kinase 2 [Source:HGNC Symbol;Acc:11405]	1e-06	sp|Q8IWQ3|BRSK2_HUMAN	Serine/threonine-protein kinase BRSK2 OS=Homo sapiens GN=BRSK2 PE=1 SV=3	1e-06	W5LXM8_LEPOC		3e-08
c105_g1_i1	6931.41	7357.18	1.06143	0.0860058	0.448858	1	6039	6964	8271	5744	7833	9074			NA			NA			NA			NA			NA
c1050_g1_i1	1141.65	1107.39	0.969988	-0.0439611	0.72236	1	986	1094	1445	964	1152	1264	ENSONIP00000016427	valyl-tRNA synthetase [Source:ZFIN;Acc:ZDB-GENE-010601-1]	0	ENSDARP00000103413	valyl-tRNA synthetase [Source:ZFIN;Acc:ZDB-GENE-010601-1]	0	ENSORLP00000016375	valyl-tRNA synthetase [Source:ZFIN;Acc:ZDB-GENE-010601-1]	0	sp|P49696|SYVC_TAKRU	Valine--tRNA ligase OS=Takifugu rubripes GN=vars PE=3 SV=1	0	I3K5N2_ORENI	Uncharacterized protein OS=Oreochromis niloticus GN=LOC100693892 PE=3 SV=1	0
c105000_g1_i1	1.35002	1.60065	1.18565	0.245676	0.995664	1	3	0	1	1	2	2			NA			NA			NA			NA			NA
c105002_g1_i1	0.540072	0.90612	1.67778	0.74655	0.996394	1	0	0	2	0	1	2			NA			NA			NA			NA			NA
c10501_g1_i1	3.69493	1.08305	0.293118	-1.77045	0.28618	1	6	2	3	2	0	1	ENSONIP00000013603	Uncharacterized protein [Source:UniProtKB/TrEMBL;Acc:I3JXK8]	9e-16	ENSDARP00000109378	zinc finger, BED-type containing 1 [Source:HGNC Symbol;Acc:447]	3e-18	ENSORLP00000004293	si:ch211-152f22.4 [Source:ZFIN;Acc:ZDB-GENE-130603-60]	9e-14			NA	F1QJN8_DANRE	Uncharacterized protein (Fragment) OS=Danio rerio PE=4 SV=1	3e-17
c105013_g1_i1	2.79032	1.47395	0.528239	-0.920739	0.594715	1	1	0	9	3	0	1			NA			NA			NA			NA			NA
c105018_g1_i1	1.71018	1.60304	0.937354	-0.0933339	1	1	1	0	5	1	3	1			NA			NA			NA			NA			NA
c10502_g1_i1	53.0316	44.853	0.845778	-0.241649	0.431023	1	45	45	76	35	60	43			NA			NA			NA			NA			NA
c10503_g1_i1	1.08727	3.68664	3.39073	1.7616	0.296037	1	0	3	0	4	6	1	ENSONIP00000025791	Uncharacterized protein [Source:UniProtKB/TrEMBL;Acc:I3KXE5]	1e-07	ENSDARP00000106918	Uncharacterized protein [Source:UniProtKB/TrEMBL;Acc:E7FCK2]	3e-06			NA			NA			NA
c105035_g1_i1	2.52968	1.50622	0.595419	-0.748022	0.905226	1	3	4	0	0	0	5			NA			NA			NA			NA			NA
c105036_g1_i1	6.94735	7.84908	1.12979	0.176061	0.988938	1	4	7	11	10	10	3			NA			NA			NA			NA			NA
c105043_g1_i1	4.23986	4.19709	0.989912	-0.0146281	1	1	4	4	5	3	5	5			NA			NA			NA			NA			NA
c105044_g1_i1	0.724848	2.98256	4.11475	2.0408	0.311921	1	0	2	0	3	1	5			NA			NA			NA			NA			NA
c10505_g1_i1	0.990029	1.99156	2.01162	1.00836	0.747044	1	2	0	1	2	2	2			NA			NA			NA			NA			NA
c105050_g1_i1	0	0.692148	Inf	Inf	0.616829	1	0	0	0	1	0	1			NA			NA			NA			NA			NA
c105051_g1_i1	4.24957	4.41345	1.03856	0.0545885	0.991992	1	0	8	5	2	7	5			NA			NA			NA			NA			NA
c105052_g1_i1	1.98491	2.29519	1.15632	0.209538	0.99538	1	2	2	2	2	3	2			NA			NA			NA			NA			NA
c105058_g1_i1	0.72242	0.908507	1.25759	0.330659	0.995953	1	1	1	0	0	2	1			NA			NA			NA			NA			NA
c105064_g1_i1	6.12737	3.46551	0.565579	-0.8222	0.4744	1	11	3	4	5	2	3			NA			NA			NA			NA			NA
c105065_g1_i1	1.7173	5.68901	3.31276	1.72803	0.366947	1	1	3	1	13	2	0			NA			NA			NA			NA			NA
c105071_g1_i1	0	0.303631	Inf	Inf	1	1	0	0	0	0	1	0			NA			NA			NA			NA			NA
c10508_g1_i1	1.89252	3.55517	1.87853	0.909607	0.653739	1	2	1	3	6	2	2			NA			NA			NA			NA			NA
c105099_g1_i1	0.900068	0.995779	1.10634	0.145791	1	1	1	0	2	1	1	1			NA			NA			NA			NA			NA
c10510_g1_i1	11.1914	0.301244	0.0269174	-5.21532	0.0773234	1	18	13	0	0	0	1			NA			NA			NA			NA			NA
c105101_g1_i1	1.80241	1.60304	0.889388	-0.169115	1	1	4	1	0	1	3	1			NA			NA			NA			NA			NA
c105105_g1_i1	2.88984	0.604876	0.209311	-2.25628	0.276292	1	1	4	4	0	1	1			NA			NA			NA			NA			NA
c10511_g1_i1	4.24699	4.46368	1.05102	0.0717931	0.992056	1	4	7	1	6	4	3			NA			NA			NA			NA			NA
c105111_g1_i1	1.26006	0.781807	0.62045	-0.688613	0.810242	1	2	0	2	2	0	0			NA			NA			NA			NA			NA
c105117_g1_i1	1.80241	2.20314	1.22233	0.289637	0.879961	1	4	1	0	1	2	4			NA			NA			NA			NA			NA
c105121_g1_i1	1.98734	3.37347	1.69748	0.763394	0.707799	1	1	3	2	4	1	5			NA			NA			NA			NA			NA
c105129_g1_i1	2.34734	2.41473	1.02871	0.0408368	0.994425	1	2	3	2	0	2	6			NA			NA			NA			NA			NA
c10513_g1_i1	4.50974	1.69031	0.374814	-1.41575	0.381568	1	7	4	2	2	2	1			NA			NA			NA			NA			NA
c105131_g1_i1	3.7805	0	0	#NAME?	0.482924	1	0	0	14	0	0	0			NA			NA			NA			NA			NA
c105134_g1_i1	1.89738	1.60065	0.843613	-0.245347	1	1	0	3	3	1	2	2			NA			NA			NA			NA			NA
c105136_g1_i1	0	1.51577	Inf	Inf	0.236145	1	0	0	0	0	4	1			NA			NA			NA			NA			NA
c10514_g1_i1	7.77657	4.79242	0.616264	-0.69838	0.649484	1	2	15	6	3	2	10			NA			NA			NA			NA			NA
c105142_g1_i1	1.98248	1.38907	0.700671	-0.513191	0.871506	1	3	1	2	2	2	0			NA			NA			NA			NA			NA
c105144_g1_i1	2.70976	2.89529	1.06847	0.0955435	0.994049	1	2	4	2	2	2	5			NA			NA			NA			NA			NA
c105145_g1_i1	2.52984	2.42666	0.959216	-0.0600729	1	1	0	4	4	0	7	1			NA			NA			NA			NA			NA
c105147_g1_i1	2.25009	2.20553	0.980195	-0.0288593	1	1	4	0	3	1	3	3			NA			NA			NA			NA			NA
c105148_g1_i1	2.80215	4.19709	1.49781	0.582856	0.633487	1	2	5	1	3	5	5			NA			NA			NA			NA			NA
c10516_g1_i1	0.362424	2.20314	6.07891	2.60381	0.312468	1	0	1	0	1	2	4			NA			NA			NA			NA			NA
c105165_g1_i1	1.17253	0.908507	0.774824	-0.368059	1	1	0	1	3	0	2	1			NA			NA			NA			NA			NA
c10517_g1_i1	17.85	16.5792	0.928806	-0.10655	0.851643	1	18	12	26	13	21	17			NA			NA			NA			NA			NA
c105173_g1_i1	2.25495	1.90429	0.844492	-0.243845	1	1	2	2	3	1	3	2	ENSONIP00000018470	G protein-coupled receptor 37 like 1b [Source:ZFIN;Acc:ZDB-GENE-081104-324]	1e-51	ENSDARP00000067210	G protein-coupled receptor 37 like 1b [Source:ZFIN;Acc:ZDB-GENE-081104-324]	2e-14	ENSORLP00000022886	G protein-coupled receptor 37 like 1b [Source:ZFIN;Acc:ZDB-GENE-081104-324]	2e-20	sp|O60883|ETBR2_HUMAN	Prosaposin receptor GPR37L1 OS=Homo sapiens GN=GPR37L1 PE=1 SV=2	3e-14	I3KBH5_ORENI	Uncharacterized protein OS=Oreochromis niloticus GN=LOC100707183 PE=4 SV=1	1e-46
c105176_g1_i1	0.630032	1.59827	2.5368	1.34301	0.615362	1	1	0	1	1	1	3			NA			NA			NA			NA			NA
c10518_g1_i1	879.361	850.796	0.967516	-0.0476419	0.686508	1	876	753	1078	790	1028	763	ENSONIP00000024432	coiled-coil-helix-coiled-coil-helix domain containing 6b [Source:ZFIN;Acc:ZDB-GENE-041114-95]	2e-93	ENSDARP00000116560	coiled-coil-helix-coiled-coil-helix domain containing 6a [Source:ZFIN;Acc:ZDB-GENE-040930-2]	8e-44	ENSORLP00000020849	coiled-coil-helix-coiled-coil-helix domain containing 6b [Source:ZFIN;Acc:ZDB-GENE-041114-95]	2e-81	sp|Q5U509|CHC6B_XENLA	Coiled-coil-helix-coiled-coil-helix domain-containing protein 6B, mitochondrial OS=Xenopus laevis GN=chchd6-b PE=2 SV=2	2e-44	I3KTI6_ORENI	Uncharacterized protein OS=Oreochromis niloticus GN=LOC100703871 PE=4 SV=1	4e-98
c105182_g1_i1	1.62492	1.50622	0.926954	-0.10943	1	1	1	2	2	0	0	5			NA			NA			NA			NA			NA
c105183_g1_i1	1.71488	2.2103	1.2889	0.36614	0.874019	1	2	2	1	1	5	1			NA			NA			NA			NA			NA
c10519_g1_i1	4.51232	2.41712	0.53567	-0.900584	0.577045	1	3	5	6	0	3	5			NA			NA			NA			NA			NA
c105190_g1_i1	1.35488	2.16849	1.6005	0.678525	0.871695	1	1	2	1	4	1	1			NA			NA			NA			NA			NA
c105199_g1_i1	1.26249	1.08305	0.857868	-0.221173	1	1	1	1	2	2	0	1			NA			NA			NA			NA			NA
c1052_g1_i1	154.11	138.036	0.895693	-0.158924	0.389526	1	145	121	215	149	110	154			NA			NA			NA			NA			NA
c10521_g1_i1	20.8273	20.0375	0.962078	-0.0557745	0.898952	1	21	15	29	18	20	23			NA			NA			NA			NA			NA
c105211_g1_i1	4.68011	1.29702	0.277135	-1.85134	0.430388	1	10	0	4	1	1	2			NA			NA			NA			NA			NA
c105212_g1_i1	0.900068	2.59643	2.88471	1.52842	0.518836	1	1	0	2	2	3	3			NA			NA			NA			NA			NA
c105214_g1_i1	1.44484	1.511	1.04579	0.0645895	0.995481	1	2	2	0	0	2	3			NA			NA			NA			NA			NA
c105218_g1_i1	3.06976	3.11881	1.01598	0.0228714	0.993308	1	3	4	2	1	7	2			NA			NA			NA			NA			NA
c10522_g1_i1	33.5487	24.6877	0.735875	-0.442467	0.304849	1	44	28	28	26	27	21			NA			NA			NA			NA			NA
c105227_g1_i1	2.52498	0.604876	0.239556	-2.06156	0.418135	1	2	2	4	0	1	1			NA			NA			NA			NA			NA
c10523_g1_i1	0.992456	0.604876	0.609473	-0.714365	1	1	1	1	1	0	1	1			NA			NA			NA			NA			NA
c105233_g1_i1	2.61494	2.29042	0.875895	-0.191171	1	1	3	2	3	2	1	4			NA			NA			NA			NA			NA
c105244_g1_i1	1.62734	1.38668	0.852114	-0.230881	1	1	0	3	2	2	1	1			NA			NA			NA			NA			NA
c105249_g1_i1	1.53496	1.99156	1.29747	0.3757	0.994981	1	0	2	3	2	2	2			NA			NA			NA			NA			NA
c105252_g1_i1	2.61737	1.81463	0.693301	-0.528446	0.893965	1	2	3	3	0	3	3			NA			NA			NA			NA			NA
c105256_g1_i1	3.33979	2.67893	0.802126	-0.3181	0.895841	1	3	4	3	3	0	5	ENSONIP00000004109	pleckstrin homology domain containing, family G (with RhoGef domain) member 4 [Source:ZFIN;Acc:ZDB-GENE-030131-4824]	2e-24	ENSDARP00000095945	starmaker [Source:ZFIN;Acc:ZDB-GENE-031112-4]	3e-08	ENSORLP00000023187	pleckstrin homology domain containing, family G (with RhoGef domain) member 4 [Source:ZFIN;Acc:ZDB-GENE-030131-4824]	9e-16	sp|Q9P785|YNY5_SCHPO	LisH domain-containing protein C1711.05 OS=Schizosaccharomyces pombe (strain 972 / ATCC 24843) GN=SPBC1711.05 PE=4 SV=1	2e-09	I3J5G9_ORENI	Uncharacterized protein (Fragment) OS=Oreochromis niloticus PE=4 SV=1	2e-13
c105258_g1_i1	0.359996	1.60304	4.45294	2.15476	0.448516	1	1	0	0	1	3	1			NA			NA			NA			NA			NA
c10526_g1_i1	3.42732	1.60543	0.46842	-1.09413	0.537554	1	5	3	2	1	4	0			NA			NA			NA			NA			NA
c105264_g1_i1	1.80256	1.3018	0.722191	-0.469547	0.883151	1	1	1	4	1	3	0			NA			NA			NA			NA			NA
c105265_g1_i1	2.34491	4.98367	2.12531	1.08768	0.412075	1	3	2	2	5	7	3			NA			NA			NA			NA			NA
c105266_g1_i1	0.270036	1.99156	7.37516	2.88267	0.37627	1	0	0	1	2	2	2			NA			NA			NA			NA			NA
c105279_g1_i1	0.63246	1.81224	2.86538	1.51873	0.579001	1	0	1	1	0	2	4			NA			NA			NA			NA			NA
c105287_g1_i1	1.08014	3.55756	3.2936	1.71966	0.4294	1	0	0	4	6	3	1			NA			NA			NA			NA			NA
c105288_g1_i1	0.630032	2.98495	4.73777	2.24421	0.256196	1	1	0	1	3	2	4			NA			NA			NA			NA			NA
c105289_g1_i1	3.2474	5.19287	1.59908	0.677244	0.590365	1	3	3	4	4	6	6			NA			NA			NA			NA			NA
c10529_g1_i1	14.3422	18.6556	1.30075	0.37934	0.522001	1	11	13	21	16	21	20			NA			NA			NA			NA			NA
c1053_g1_i1	273.626	256.253	0.936509	-0.0946357	0.569547	1	235	266	343	230	277	273			NA			NA			NA			NA			NA
c10530_g1_i1	6.31231	2.41473	0.382543	-1.38631	0.265151	1	8	5	6	0	2	6			NA			NA			NA			NA			NA
c105308_g1_i1	1.35245	1.77759	1.31434	0.394342	0.996029	1	2	1	1	3	1	1			NA			NA			NA			NA			NA
c10531_g1_i1	16.4951	17.6156	1.06793	0.0948196	0.98317	1	17	10	25	18	15	20			NA			NA			NA			NA			NA
c105312_g1_i1	3.7899	9.00621	2.37637	1.24876	0.186344	1	2	4	6	6	14	8			NA			NA			NA			NA			NA
c105314_g1_i1	1.98491	1.60065	0.806411	-0.310413	1	1	2	2	2	1	2	2			NA			NA			NA			NA			NA
c105316_g1_i1	1.26249	3.32324	2.63228	1.39631	0.442529	1	1	1	2	0	4	7			NA			NA			NA			NA			NA
c10533_g1_i1	8.02021	5.96513	0.743762	-0.427087	0.54517	1	7	4	15	6	2	10			NA			NA			NA			NA			NA
c105330_g1_i1	2.25738	1.51338	0.670416	-0.57687	0.88978	1	1	3	3	0	3	2			NA			NA			NA			NA			NA
c105331_g1_i1	2.07487	2.81041	1.3545	0.437756	0.794201	1	3	2	1	1	4	4			NA			NA			NA			NA			NA
c10534_g1_i1	0.630032	1.20975	1.92014	0.941212	0.783017	1	1	0	1	0	2	2			NA			NA			NA			NA			NA
c105345_g1_i1	0.990029	1.21214	1.22435	0.292011	0.996124	1	2	0	1	0	3	1			NA			NA			NA			NA			NA
c10535_g1_i1	35.7063	38.8103	1.08693	0.120261	0.735174	1	51	27	28	32	39	48			NA			NA			NA			NA			NA
c105351_g1_i1	1.53253	1.81463	1.18407	0.243759	0.995459	1	1	1	3	0	3	3			NA			NA			NA			NA			NA
c105354_g1_i1	0.630032	0.90612	1.43821	0.524276	0.996149	1	1	0	1	0	1	2			NA			NA			NA			NA			NA
c105361_g1_i1	2.88741	3.16666	1.09671	0.133185	1	1	2	3	4	5	3	1			NA			NA			NA			NA			NA
c105362_g1_i1	2.89939	0	0	#NAME?	0.40429	1	0	8	0	0	0	0			NA			NA			NA			NA			NA
c105369_g1_i1	2.17212	1.38907	0.639501	-0.644982	0.879057	1	1	5	0	2	2	0			NA			NA			NA			NA			NA
c10537_g1_i1	4.86762	5.10559	1.04889	0.0688622	1	1	3	3	10	3	7	6			NA			NA			NA			NA			NA
c10537_g1_i2	6.32217	2.37769	0.376087	-1.41086	0.347962	1	1	9	10	3	0	4			NA			NA			NA			NA			NA
c105370_g1_i1	4.05978	1.98678	0.489382	-1.03097	0.527983	1	5	4	3	2	0	4			NA			NA			NA			NA			NA
c105372_g1_i1	2.16742	0.303631	0.140089	-2.83558	0.281379	1	0	3	4	0	1	0			NA			NA			NA			NA			NA
c105377_g1_i1	16.1302	16.1608	1.00189	0.00272811	0.972108	1	18	8	25	15	23	11			NA			NA			NA			NA			NA
c10538_g1_i1	19.7548	16.0735	0.813651	-0.297519	0.510901	1	12	18	33	14	24	11			NA			NA			NA			NA			NA
c105385_g1_i1	5.95732	5.37219	0.901779	-0.149154	0.864227	1	2	7	10	6	6	4			NA			NA			NA			NA			NA
c10539_g1_i1	7.58678	18.7775	2.47503	1.30745	0.0238828	1	7	11	4	14	21	23			NA			NA			NA			NA			NA
c105395_g1_i1	0.359996	1.90667	5.29637	2.405	0.344777	1	1	0	0	1	4	1			NA			NA			NA			NA			NA
c1054_g1_i1	269.019	299.037	1.11158	0.152615	0.398504	1	230	259	342	252	337	326	ENSONIP00000015263	si:rp71-62i8.1 [Source:ZFIN;Acc:ZDB-GENE-131127-571]	2e-71	ENSDARP00000105184	formin 1 [Source:HGNC Symbol;Acc:3768]	4e-46	ENSORLP00000021149	si:rp71-62i8.1 [Source:ZFIN;Acc:ZDB-GENE-131127-571]	9e-65	sp|Q05858|FMN_CHICK	Formin OS=Gallus gallus GN=LD PE=2 SV=1	7e-37	M3ZXE9_XIPMA	Uncharacterized protein OS=Xiphophorus maculatus GN=FMN1 (2 of 2) PE=4 SV=1	0
c105401_g1_i1	1.43998	0.303631	0.210857	-2.24566	0.58208	1	4	0	0	0	1	0			NA			NA			NA			NA			NA
c105402_g1_i1	0.540072	2.29996	4.25862	2.09039	0.507038	1	0	0	2	2	5	0			NA			NA			NA			NA			NA
c105405_g1_i1	8.39219	2.60121	0.309956	-1.68987	0.0775048	1	6	9	11	2	5	1			NA			NA			NA			NA			NA
c105412_g1_i1	2.34734	2.29519	0.977785	-0.0324115	1	1	2	3	2	2	3	2			NA			NA			NA			NA			NA
c105425_g1_i1	5.95959	7.53351	1.2641	0.33811	0.773662	1	4	8	6	10	4	8			NA			NA			NA			NA			NA
c105433_g1_i1	1.35488	1.38907	1.02523	0.0359533	1	1	1	2	1	2	2	0			NA	ENSDARP00000053468	Uncharacterized protein [Source:UniProtKB/TrEMBL;Acc:F1QIN4]	2e-07			NA	sp|Q11116|YX0A_CAEEL	Uncharacterized protein C03B1.10 OS=Caenorhabditis elegans GN=C03B1.10 PE=4 SV=2	4e-08			NA
c105435_g1_i1	1.98491	1.08544	0.546844	-0.870798	0.752123	1	2	2	2	2	1	0			NA			NA			NA			NA			NA
c105439_g1_i1	0.810108	1.20498	1.48743	0.57282	0.995383	1	0	0	3	0	0	4			NA			NA			NA			NA			NA
c105446_g1_i1	2.79972	2.42428	0.865899	-0.207729	1	1	3	4	1	0	6	2			NA			NA			NA			NA			NA
c105447_g1_i1	8.11957	5.75832	0.70919	-0.495756	0.593541	1	10	8	6	7	4	6			NA			NA			NA			NA			NA
c105450_g1_i1	1.26492	2.50916	1.98365	0.988159	0.633021	1	0	2	2	1	4	3			NA			NA			NA			NA			NA
c105452_g1_i1	1.62734	0.303631	0.186581	-2.42213	0.472287	1	0	3	2	0	1	0			NA			NA			NA			NA			NA
c10547_g1_i1	86.0816	87.8592	1.02065	0.0294895	0.915475	1	72	90	102	77	93	98			NA			NA			NA			NA			NA
c105472_g1_i1	0.359996	2.77098	7.69724	2.94434	0.202935	1	1	0	0	4	1	3			NA			NA			NA			NA			NA
c105473_g1_i1	0.63246	2.95268	4.66857	2.22298	0.407659	1	0	1	1	6	2	0			NA			NA			NA			NA			NA
c105475_g1_i1	33.8675	30.5309	0.901481	-0.149631	0.881057	1	21	48	33	34	29	28			NA			NA			NA			NA			NA
c10548_g1_i1	4.96729	2.90006	0.583832	-0.776374	0.562278	1	0	7	9	2	4	3			NA			NA			NA			NA			NA
c105480_g1_i1	1.44257	0.694535	0.481457	-1.05452	0.67714	1	0	1	4	1	1	0			NA			NA			NA			NA			NA
c105481_g1_i1	4.59257	3.68187	0.801701	-0.318864	0.837677	1	8	1	5	4	4	3			NA			NA			NA			NA			NA
c105485_g1_i1	1.26492	1.17271	0.927103	-0.109199	1	1	0	2	2	3	0	0			NA			NA			NA			NA			NA
c105488_g1_i1	3.15744	4.8964	1.55075	0.632963	0.637807	1	2	3	5	4	8	3			NA			NA			NA			NA			NA
c1055_g1_i1	53.7689	64.7092	1.20347	0.267198	0.833506	1	75	15	79	93	16	78			NA			NA			NA			NA			NA
c10550_g1_i1	27.6067	17.2343	0.624277	-0.679741	0.126769	1	21	27	38	17	19	16			NA			NA			NA			NA			NA
c105504_g1_i1	1.80499	3.19892	1.77226	0.825594	0.686458	1	0	2	4	2	3	5			NA			NA			NA			NA			NA
c105508_g1_i1	2.51997	3.33994	1.32539	0.406414	0.848846	1	7	0	0	0	11	0			NA			NA			NA			NA			NA
c10551_g1_i1	0.994884	7.43908	7.47734	2.90252	0.101397	1	0	2	1	9	2	11			NA			NA			NA			NA			NA
c105517_g1_i1	1.7126	2.11826	1.23686	0.306686	0.994546	1	0	1	5	0	4	3	ENSONIP00000026565	Uncharacterized protein [Source:UniProtKB/TrEMBL;Acc:I3KZL8]	3e-06			NA			NA			NA			NA
c10552_g1_i1	7.66719	3.37347	0.439988	-1.18446	0.219891	1	9	7	7	4	1	5			NA			NA			NA			NA			NA
c105521_g1_i1	3.07218	3.67948	1.19768	0.260239	0.879175	1	2	5	2	4	3	4			NA			NA			NA			NA			NA
c105526_g1_i1	1.5301	0.993392	0.649233	-0.623191	0.855985	1	2	0	3	1	0	2			NA			NA			NA			NA			NA
c105527_g1_i1	1.71002	0.910893	0.53268	-0.90866	0.83622	1	4	0	1	0	3	0			NA			NA			NA			NA			NA
c10553_g1_i1	7.29779	4.01777	0.550546	-0.861065	0.379243	1	6	3	15	1	5	7			NA			NA			NA			NA			NA
c105535_g1_i1	1.35488	2.59882	1.91812	0.939692	0.605635	1	1	2	1	2	4	2			NA			NA			NA			NA			NA
c10554_g1_i1	36.1837	31.5135	0.87093	-0.199372	0.577158	1	27	38	47	28	35	33			NA			NA			NA			NA	E6ZG30_DICLA	Transposable element Tc3 transposase OS=Dicentrarchus labrax GN=TC3A PE=4 SV=1	8e-12
c105545_g1_i1	3.69039	1.38668	0.375755	-1.41214	0.462084	1	2	0	11	2	1	1			NA			NA			NA			NA			NA
c10555_g1_i1	289.977	330.696	1.14042	0.189568	0.332185	1	241	253	413	282	358	371	ENSONIP00000009489	suppressor of cytokine signaling 2 [Source:ZFIN;Acc:ZDB-GENE-041210-171]	3e-110	ENSDARP00000033824	suppressor of cytokine signaling 2 [Source:ZFIN;Acc:ZDB-GENE-041210-171]	9e-100	ENSORLP00000023994	Uncharacterized protein [Source:UniProtKB/TrEMBL;Acc:H2MYB7]	4e-80	sp|Q7YRV6|SOCS2_PIG	Suppressor of cytokine signaling 2 OS=Sus scrofa GN=SOCS2 PE=2 SV=1	3e-66	I3JKU5_ORENI	Uncharacterized protein OS=Oreochromis niloticus GN=LOC100708174 PE=4 SV=1	3e-114
c105552_g1_i1	1.62249	2.2103	1.36229	0.446036	0.890446	1	2	1	2	1	5	1			NA			NA			NA			NA			NA
c105553_g1_i1	1.71488	0.90612	0.528388	-0.92033	0.845814	1	2	2	1	0	1	2			NA			NA			NA			NA			NA
c105555_g1_i1	1.35245	1.21452	0.898016	-0.155187	1	1	2	1	1	0	4	0			NA			NA			NA			NA			NA
c105556_g1_i1	1.26492	2.2928	1.81261	0.858066	0.764559	1	0	2	2	2	2	3			NA			NA			NA			NA			NA
c105557_g1_i1	1.71488	1.80985	1.05538	0.0777684	0.99587	1	2	2	1	0	1	5			NA			NA			NA			NA			NA
c10556_g1_i1	4.41751	5.19287	1.17552	0.233298	0.916089	1	4	3	7	4	6	6			NA			NA			NA			NA	M4AYK6_XIPMA	Uncharacterized protein OS=Xiphophorus maculatus GN=GPRIN1 PE=4 SV=1	1e-13
c105564_g1_i1	1.62734	1.7752	1.09086	0.125462	1	1	0	3	2	3	0	2			NA			NA			NA			NA			NA
c10557_g1_i1	16.6967	6.19342	0.370937	-1.43075	0.0420536	1	13	19	19	5	9	5			NA			NA			NA			NA			NA
c105573_g1_i1	3.51987	3.07938	0.874857	-0.19288	0.906649	1	2	4	5	4	4	1			NA			NA			NA			NA			NA
c105575_g1_i1	4.24714	2.38246	0.560956	-0.83404	0.592328	1	1	7	5	3	2	2			NA			NA			NA			NA			NA
c10558_g1_i1	1.98491	2.12064	1.06838	0.0954273	0.994308	1	2	2	2	0	5	2			NA			NA			NA			NA			NA
c105582_g1_i1	2.1624	1.89713	0.877322	-0.188821	1	1	5	1	0	1	0	5	ENSONIP00000024956	parvalbumin 4 [Source:ZFIN;Acc:ZDB-GENE-040625-48]	2e-20	ENSDARP00000121670	parvalbumin 3 [Source:ZFIN;Acc:ZDB-GENE-040426-945]	7e-20	ENSORLP00000004230	parvalbumin 4 [Source:ZFIN;Acc:ZDB-GENE-040625-48]	1e-19	sp|P09227|PRVA_CYPCA	Parvalbumin alpha OS=Cyprinus carpio PE=1 SV=2	2e-19	W5ZMY4_9TELE		5e-19
c105586_g1_i1	0.990029	1.95452	1.9742	0.98127	0.878489	1	2	0	1	5	0	0			NA			NA			NA			NA			NA
c10559_g1_i1	127.754	145.389	1.13804	0.186551	0.649465	1	92	165	129	85	168	203			NA			NA			NA			NA			NA
c105599_g1_i1	2.79486	4.68481	1.67622	0.745212	0.580603	1	5	2	1	5	8	1			NA			NA			NA			NA			NA
c1056_g1_i1	96.9371	83.5245	0.861636	-0.21485	0.618204	1	82	113	98	45	110	108	ENSONIP00000026148	ribonuclease P/MRP 25 subunit-like [Source:ZFIN;Acc:ZDB-GENE-040718-275]	5e-92	ENSDARP00000093437	ribonuclease P/MRP 25 subunit-like [Source:ZFIN;Acc:ZDB-GENE-040718-275]	1e-72	ENSORLP00000021233	ribonuclease P/MRP 25 subunit-like [Source:ZFIN;Acc:ZDB-GENE-040718-275]	2e-48	sp|Q8N5L8|RP25L_HUMAN	Ribonuclease P protein subunit p25-like protein OS=Homo sapiens GN=RPP25L PE=1 SV=1	2e-44	I3KYF1_ORENI	Uncharacterized protein OS=Oreochromis niloticus GN=LOC100707105 PE=4 SV=1	2e-85
c10560_g1_i1	6.31716	3.67948	0.582459	-0.779772	0.537199	1	6	7	6	4	3	4			NA			NA			NA			NA			NA
c105602_g1_i1	3.60967	4.67288	1.29454	0.372443	0.757743	1	6	4	0	5	3	6			NA			NA			NA			NA			NA
c105603_g1_i1	0.362424	1.59827	4.40994	2.14076	0.468686	1	0	1	0	1	1	3			NA			NA			NA			NA			NA
c105608_g1_i1	1.07999	0.995779	0.922027	-0.117119	1	1	3	0	0	1	1	1			NA			NA			NA			NA			NA
c10561_g1_i1	3.96481	2.72552	0.687427	-0.540722	0.9325	1	9	2	0	0	6	3			NA			NA			NA			NA			NA
c105618_g1_i1	0.72242	0.910893	1.26089	0.334444	0.996911	1	1	1	0	0	3	0			NA			NA			NA			NA			NA
c105619_g1_i1	0.990029	0.301244	0.304279	-1.71654	0.751236	1	2	0	1	0	0	1			NA			NA			NA			NA			NA
c105620_g1_i1	1.44257	0	0	#NAME?	0.216851	1	0	1	4	0	0	0			NA			NA			NA			NA			NA
c10563_g1_i1	11.8218	10.3164	0.872661	-0.196507	0.962564	1	13	13	9	4	7	22			NA			NA			NA			NA			NA
c105630_g1_i1	1.07999	2.68848	2.48936	1.31577	0.5677	1	3	0	0	3	4	1			NA			NA			NA			NA			NA
c105631_g1_i1	1.08242	2.29519	2.12043	1.08436	0.54377	1	2	1	0	2	3	2			NA			NA			NA			NA			NA
c105639_g1_i1	7.76443	9.30507	1.19842	0.261137	0.701107	1	7	10	6	6	13	10	ENSONIP00000025951	Uncharacterized protein [Source:UniProtKB/TrEMBL;Acc:I3KXV5]	6e-07			NA	ENSORLP00000019522	Uncharacterized protein [Source:UniProtKB/TrEMBL;Acc:H2MLE5]	1e-06			NA			NA
c10564_g1_i1	3.61226	3.20131	0.886235	-0.174238	1	1	2	5	4	2	4	4			NA			NA			NA			NA			NA
c105644_g1_i1	1.62249	3.50494	2.16022	1.11118	0.4438	1	2	1	2	2	5	4			NA			NA			NA			NA			NA
c10566_g1_i1	2.79502	1.29702	0.464048	-1.10765	0.567771	1	2	2	5	1	1	2	ENSONIP00000008894	zinc finger protein 865 [Source:ZFIN;Acc:ZDB-GENE-060503-896]	1e-12	ENSDARP00000125626	zinc finger protein 865 [Source:ZFIN;Acc:ZDB-GENE-060503-896]	3e-13			NA			NA	M4AI88_XIPMA	Uncharacterized protein OS=Xiphophorus maculatus GN=ZNF865 (1 of 2) PE=4 SV=1	8e-12
c105660_g1_i1	1.26249	0.692148	0.548239	-0.867122	0.793612	1	1	1	2	1	0	1			NA			NA			NA			NA			NA
c105667_g1_i1	0.992456	1.68793	1.70076	0.766177	0.845463	1	1	1	1	2	1	2			NA			NA			NA			NA			NA
c105668_g1_i1	1.44727	0.692148	0.478245	-1.06418	0.80025	1	1	3	0	1	0	1			NA			NA			NA			NA			NA
c10567_g1_i1	161.402	167.38	1.03704	0.052472	0.651013	1	145	197	140	145	186	180			NA			NA			NA			NA			NA
c105672_g1_i1	1.08484	1.99394	1.838	0.878138	0.716866	1	1	2	0	2	3	1			NA			NA			NA			NA			NA
c10568_g1_i1	8.38733	8.09054	0.964615	-0.0519753	1	1	8	7	11	6	9	10			NA			NA			NA			NA			NA
c105681_g1_i1	0.902496	0.995779	1.10336	0.141905	1	1	0	1	2	1	1	1			NA			NA			NA			NA			NA
c105683_g1_i1	2.34506	0.301244	0.128459	-2.96062	0.278638	1	0	2	6	0	0	1			NA			NA			NA			NA			NA
c105685_g1_i1	2.0773	1.59827	0.769397	-0.3782	1	1	2	3	1	1	1	3			NA			NA			NA			NA			NA
c105686_g1_i1	1.80969	0.90612	0.500704	-0.99797	0.847512	1	1	4	0	0	1	2			NA			NA			NA			NA			NA
c1057_g1_i1	602.721	610.089	1.01222	0.0175298	0.857086	1	609	544	690	521	652	692			NA			NA			NA			NA			NA
c105703_g1_i1	0.72242	2.50916	3.47327	1.7963	0.37583	1	1	1	0	1	4	3			NA			NA			NA			NA			NA
c105712_g1_i1	1.26492	1.20975	0.956386	-0.0643358	1	1	0	2	2	0	2	2			NA			NA			NA			NA			NA
c105714_g1_i1	1.71018	1.99156	1.16453	0.219752	1	1	1	0	5	2	2	2			NA			NA			NA			NA			NA
c105719_g1_i1	1.08242	1.3018	1.20268	0.266249	0.996456	1	2	1	0	1	3	0			NA			NA			NA			NA			NA
c105720_g1_i1	0.990029	0.604876	0.610968	-0.710832	1	1	2	0	1	0	1	1			NA			NA			NA			NA			NA
c105725_g1_i1	0.630032	0.301244	0.478141	-1.06449	1	1	1	0	1	0	0	1			NA			NA			NA			NA	F6PPQ9_XENTR	Uncharacterized protein (Fragment) OS=Xenopus tropicalis PE=4 SV=1	1e-08
c105727_g1_i1	9.18484	4.32856	0.471272	-1.08537	0.587302	1	22	2	2	1	9	4			NA			NA			NA			NA			NA
c10573_g1_i1	3.6027	2.51155	0.697129	-0.520502	0.719683	1	3	1	8	1	5	2			NA			NA			NA			NA			NA
c10574_g1_i1	9.65711	9.38995	0.972336	-0.0404731	1	1	6	11	13	7	11	11			NA			NA			NA			NA			NA
c105745_g1_i1	16.4928	13.3683	0.810553	-0.303021	0.55669	1	15	9	29	11	13	17			NA			NA			NA			NA			NA
c105749_g1_i1	0.540072	1.7752	3.28697	1.71676	0.661189	1	0	0	2	3	0	2			NA			NA			NA			NA			NA
c105751_g1_i1	3.42975	2.07883	0.606117	-0.722332	0.694472	1	4	4	2	3	1	2			NA			NA			NA			NA			NA
c10576_g1_i1	7.85212	6.96807	0.887412	-0.172323	0.872153	1	6	9	9	7	6	8			NA			NA			NA			NA			NA
c10577_g1_i1	6.21992	1.90429	0.306159	-1.70765	0.22645	1	8	4	7	1	3	2			NA			NA			NA			NA			NA
c105779_g1_i1	0.992456	0.301244	0.303534	-1.72007	0.747369	1	1	1	1	0	0	1	ENSONIP00000020294	coagulation factor II (thrombin) receptor [Source:ZFIN;Acc:ZDB-GENE-060526-30]	2e-09			NA			NA			NA	M4B0P0_XIPMA	Uncharacterized protein (Fragment) OS=Xiphophorus maculatus PE=3 SV=1	5e-06
c10578_g1_i1	0	6.33444	Inf	Inf	0.0758533	1	0	0	0	3	17	0			NA			NA			NA			NA			NA
c105781_g1_i1	2.88741	3.89107	1.3476	0.430392	0.80993	1	2	3	4	3	3	6			NA			NA			NA			NA			NA
c105784_g1_i1	1.26492	0.390903	0.309034	-1.69416	0.5796	1	0	2	2	1	0	0			NA			NA			NA			NA			NA
c105785_g1_i1	17.5678	12.4693	0.709784	-0.494547	0.361255	1	23	7	25	11	15	12			NA			NA			NA			NA			NA
c105787_g1_i1	1.17253	3.58744	3.05957	1.61333	0.432215	1	0	1	3	3	2	6			NA			NA			NA			NA			NA
c10579_g1_i1	13.8774	7.57294	0.545704	-0.873811	0.231158	1	21	7	14	7	7	9			NA			NA			NA			NA			NA
c105796_g1_i1	1.08484	1.77759	1.63856	0.712432	0.849339	1	1	2	0	3	1	1			NA			NA			NA			NA			NA
c1058_g1_i1	82.798	67.0148	0.809376	-0.305117	0.245687	1	78	72	106	60	76	68	ENSONIP00000008686	inhibitor of DNA binding 4 [Source:ZFIN;Acc:ZDB-GENE-051113-208]	3e-63	ENSDARP00000066371	inhibitor of DNA binding 4 [Source:ZFIN;Acc:ZDB-GENE-051113-208]	8e-40	ENSORLP00000003195	inhibitor of DNA binding 4 [Source:ZFIN;Acc:ZDB-GENE-051113-208]	2e-60	sp|Q6GL62|ID4_XENTR	DNA-binding protein inhibitor ID-4 OS=Xenopus tropicalis GN=id4 PE=2 SV=1	2e-41	G3NHL9_GASAC	Uncharacterized protein OS=Gasterosteus aculeatus PE=4 SV=1	1e-61
c10580_g1_i1	8.66935	14.7227	1.69825	0.764047	0.255952	1	6	12	8	16	14	14			NA			NA			NA			NA			NA
c105810_g1_i1	2.08216	0	0	#NAME?	0.243616	1	0	5	1	0	0	0			NA			NA			NA			NA			NA
c105816_g1_i1	3.06506	0.995779	0.324881	-1.62202	0.346752	1	2	2	6	1	1	1			NA			NA			NA			NA			NA
c10582_g1_i1	1.8901	0.908507	0.480667	-1.05689	0.728545	1	3	0	3	0	2	1			NA			NA			NA			NA			NA
c105825_g1_i1	1.35488	1.29941	0.959059	-0.0603083	1	1	1	2	1	1	2	1			NA			NA			NA			NA			NA
c105860_g1_i1	1.35488	3.0196	2.22869	1.15619	0.45014	1	1	2	1	0	3	7			NA			NA			NA			NA			NA
c105861_g1_i1	1.1701	3.32801	2.8442	1.50802	0.418524	1	1	0	3	0	6	5			NA			NA			NA			NA			NA
c10587_g1_i1	1.53496	0.998166	0.650289	-0.620846	0.842319	1	0	2	3	1	2	0			NA			NA			NA			NA			NA
c105873_g1_i1	0.900068	0.995779	1.10634	0.145791	1	1	1	0	2	1	1	1			NA			NA			NA			NA			NA
c105879_g1_i1	2.79502	3.077	1.10088	0.138664	1	1	2	2	5	4	3	2			NA			NA			NA			NA			NA
c10588_g1_i1	2.97494	4.15766	1.39756	0.482911	0.795854	1	4	2	3	6	2	4			NA			NA			NA			NA			NA
c105886_g1_i1	1.44257	1.08544	0.752434	-0.410362	0.85203	1	0	1	4	2	1	0			NA			NA			NA			NA			NA
c10589_g1_i1	0.359996	5.19048	14.4182	3.84981	0.0275072	1	1	0	0	4	5	7			NA			NA			NA			NA			NA
c105898_g1_i1	3.9674	1.90429	0.479984	-1.05894	0.547332	1	5	3	4	1	3	2			NA			NA			NA			NA			NA
c10590_g1_i1	6.22235	6.27115	1.00784	0.0112705	1	1	7	5	7	6	4	9	ENSONIP00000011790	Uncharacterized protein [Source:UniProtKB/TrEMBL;Acc:I3JSE5]	8e-26	ENSDARP00000107441	Uncharacterized protein [Source:UniProtKB/TrEMBL;Acc:E7FGC8]	5e-28	ENSORLP00000009109	Uncharacterized protein [Source:UniProtKB/TrEMBL;Acc:H2LSP4]	6e-28	sp|P18737|ZG8_XENLA	Gastrula zinc finger protein XlCGF8.2DB (Fragment) OS=Xenopus laevis PE=3 SV=1	5e-28	K7GF35_PELSI	Uncharacterized protein OS=Pelodiscus sinensis PE=4 SV=1	5e-24
c105922_g1_i1	3.78748	1.47634	0.389796	-1.35921	0.396115	1	3	3	6	3	1	0			NA			NA			NA			NA			NA
c105923_g1_i1	1.26492	1.90906	1.50923	0.593815	0.872711	1	0	2	2	1	5	0			NA			NA			NA			NA			NA
c10594_g1_i1	19.7074	9.92314	0.503523	-0.989871	0.288794	1	14	36	6	13	9	7			NA			NA			NA			NA			NA
c10595_g1_i1	4.96956	3.2037	0.644663	-0.633382	0.655107	1	2	8	5	2	5	3			NA	ENSDARP00000129688	si:dkey-225f23.5 [Source:ZFIN;Acc:ZDB-GENE-131121-130]	8e-30	ENSORLP00000020865	si:dkey-225f23.5 [Source:ZFIN;Acc:ZDB-GENE-131121-130]	8e-29			NA	V8NU19_OPHHA	Uncharacterized protein OS=Ophiophagus hannah GN=L345_08768 PE=4 SV=1	1e-28
c105963_g1_i1	2.52726	3.85403	1.52499	0.608796	0.683204	1	4	3	0	6	1	4			NA			NA			NA			NA			NA
c105967_g1_i1	2.61737	2.59882	0.992912	-0.0102623	1	1	2	3	3	2	4	2			NA			NA			NA			NA			NA
c10597_g1_i1	14.6267	16.2181	1.10881	0.149006	0.756914	1	8	19	18	9	20	22			NA			NA			NA			NA			NA
c105976_g1_i1	1.80499	4.41345	2.44513	1.28991	0.424366	1	0	2	4	2	7	5			NA			NA			NA			NA			NA
c105979_g1_i1	3.34465	0.390903	0.116874	-3.09697	0.198604	1	1	6	3	1	0	0			NA			NA			NA			NA			NA
c10598_g1_i1	18.3121	11.464	0.626037	-0.675681	0.237094	1	15	17	25	10	10	15			NA			NA			NA			NA			NA
c105982_g1_i1	0.900068	1.77759	1.97495	0.981813	0.849029	1	1	0	2	3	1	1			NA			NA			NA			NA			NA
c105989_g1_i1	1.89738	1.29702	0.683587	-0.548804	0.877007	1	0	3	3	1	1	2			NA			NA			NA			NA			NA
c10599_g1_i1	1.53253	2.38485	1.55615	0.637984	0.872925	1	1	1	3	3	3	1			NA			NA			NA			NA			NA
c105992_g1_i1	0	1.98917	Inf	Inf	0.118442	1	0	0	0	2	1	3			NA			NA			NA			NA			NA
c106_g1_i1	990.416	953.812	0.963042	-0.0543288	0.741207	1	965	936	1125	844	1015	1048	ENSONIP00000017504	protein prenyltransferase alpha subunit repeat containing 1 [Source:ZFIN;Acc:ZDB-GENE-060526-17]	0	ENSDARP00000050982	protein prenyltransferase alpha subunit repeat containing 1 [Source:ZFIN;Acc:ZDB-GENE-060526-17]	1e-159	ENSORLP00000025044	protein prenyltransferase alpha subunit repeat containing 1 [Source:ZFIN;Acc:ZDB-GENE-060526-17]	8e-158	sp|A3KPW7|PTAR1_DANRE	Protein prenyltransferase alpha subunit repeat-containing protein 1 OS=Danio rerio GN=ptar1 PE=2 SV=1	9e-159	I3K8Q9_ORENI	Uncharacterized protein OS=Oreochromis niloticus GN=LOC100702493 PE=4 SV=1	0
c1060_g1_i1	2055.84	2047.04	0.99572	-0.00618858	0.926908	1	1913	1885	2533	1842	2153	2235	ENSONIP00000012611	nuclear receptor subfamily 3, group C, member 2 [Source:ZFIN;Acc:ZDB-GENE-060531-23]	0	ENSDARP00000053817	nuclear receptor subfamily 3, group C, member 2 [Source:ZFIN;Acc:ZDB-GENE-060531-23]	0	ENSORLP00000009438	nuclear receptor subfamily 3, group C, member 2 [Source:ZFIN;Acc:ZDB-GENE-060531-23]	0	sp|P22199|MCR_RAT	Mineralocorticoid receptor OS=Rattus norvegicus GN=Nr3c2 PE=1 SV=1	0	I3JUR6_ORENI	Uncharacterized protein OS=Oreochromis niloticus GN=LOC100712208 PE=3 SV=1	0
c10600_g1_i1	1.26006	1.38907	1.10238	0.140621	1	1	2	0	2	2	2	0	ENSONIP00000007298	titin [Source:HGNC Symbol;Acc:12403]	4e-71	ENSDARP00000107866	titin b [Source:ZFIN;Acc:ZDB-GENE-030616-413]	7e-50	ENSORLP00000022735	titin [Source:HGNC Symbol;Acc:12403]	1e-47	sp|A2ASS6|TITIN_MOUSE	Titin OS=Mus musculus GN=Ttn PE=1 SV=1	5e-47	I3JEK7_ORENI	Uncharacterized protein (Fragment) OS=Oreochromis niloticus PE=4 SV=1	2e-72
c10601_g1_i1	3.87986	2.98018	0.768114	-0.380608	0.814428	1	3	4	5	3	0	6			NA			NA			NA			NA			NA
c106010_g1_i1	2.62223	1.60065	0.610418	-0.712131	0.760309	1	0	5	3	1	2	2			NA			NA			NA			NA			NA
c106014_g1_i1	1.80256	1.60304	0.889311	-0.169239	1	1	1	1	4	1	3	1			NA			NA			NA			NA			NA
c10602_g1_i1	2.70749	4.46368	1.64864	0.721278	0.710814	1	0	3	6	6	4	3			NA			NA			NA			NA			NA
c106023_g1_i1	0.630032	1.20975	1.92014	0.941212	0.820977	1	1	0	1	0	2	2			NA			NA			NA			NA			NA
c106024_g1_i1	0.630032	0.301244	0.478141	-1.06449	1	1	1	0	1	0	0	1			NA			NA			NA			NA			NA
c106028_g1_i1	2.25738	2.72552	1.20738	0.271885	0.888926	1	1	3	3	0	6	3			NA			NA			NA			NA			NA
c10603_g1_i1	7.12257	6.31773	0.887002	-0.172991	0.879851	1	5	5	13	3	10	7			NA			NA			NA			NA			NA
c106039_g1_i1	1.26492	1.99156	1.57445	0.654852	0.864114	1	0	2	2	2	2	2			NA			NA			NA			NA			NA
c10604_g1_i1	2.88013	1.98917	0.690654	-0.533964	0.761965	1	5	0	4	2	1	3	ENSONIP00000025964	Uncharacterized protein [Source:UniProtKB/TrEMBL;Acc:I3KXW8]	2e-11	ENSDARP00000109975	Uncharacterized protein [Source:UniProtKB/TrEMBL;Acc:H9GZ09]	3e-06	ENSORLP00000023609	Uncharacterized protein [Source:UniProtKB/TrEMBL;Acc:H2MXE5]	8e-13	sp|P03934|TC1A_CAEEL	Transposable element Tc1 transposase OS=Caenorhabditis elegans GN=tc1a PE=3 SV=1	8e-13	W5NMQ2_LEPOC		2e-11
c106047_g1_i1	1.62249	3.3412	2.05931	1.04216	0.659489	1	2	1	2	7	1	1			NA			NA			NA			NA			NA
c10605_g1_i1	17.2248	16.2038	0.940728	-0.0881508	0.798151	1	15	14	25	19	17	12			NA			NA			NA			NA			NA
c106052_g1_i1	2.70733	1.29941	0.47996	-1.05902	0.67068	1	3	3	2	1	2	1			NA			NA			NA			NA			NA
c106057_g1_i1	5.04754	3.50017	0.69344	-0.528157	0.693143	1	5	3	8	2	3	6			NA			NA			NA			NA			NA
c106073_g1_i1	0.72242	0.90612	1.25428	0.326864	0.997235	1	1	1	0	0	1	2			NA			NA			NA			NA			NA
c106074_g1_i1	1.62492	1.29464	0.796741	-0.327818	1	1	1	2	2	1	0	3	ENSONIP00000009233	mitochondrial carrier homolog 2 [Source:ZFIN;Acc:ZDB-GENE-991008-9]	3e-09	ENSDARP00000016602	mitochondrial carrier homolog 2 [Source:ZFIN;Acc:ZDB-GENE-991008-9]	1e-09	ENSORLP00000000256	mitochondrial carrier homolog 2 [Source:ZFIN;Acc:ZDB-GENE-991008-9]	9e-11			NA	H2L3D8_ORYLA	Uncharacterized protein OS=Oryzias latipes GN=LOC101168441 PE=3 SV=1	2e-10
c106078_g1_i1	4.86747	0.692148	0.142199	-2.81402	0.113438	1	6	3	6	1	0	1			NA			NA			NA			NA			NA
c106079_g1_i1	3.78505	1.99394	0.526795	-0.924687	0.498865	1	4	2	6	2	3	1			NA			NA			NA			NA			NA
c106082_g1_i1	1.89252	0.303631	0.160437	-2.63992	0.420006	1	2	1	3	0	1	0			NA			NA			NA			NA			NA
c106092_g1_i1	1.80256	1.86486	1.03456	0.0490153	1	1	1	1	4	4	0	1			NA			NA			NA			NA			NA
c106099_g1_i1	3.51031	0.604876	0.172314	-2.53689	0.278991	1	3	0	9	0	1	1			NA			NA			NA			NA			NA
c106104_g1_i1	1.35018	2.41234	1.78668	0.837283	0.8037	1	0	0	5	0	1	7			NA			NA			NA			NA			NA
c10611_g1_i1	23.2599	18.2145	0.783084	-0.352762	0.561442	1	23	16	34	11	24	22			NA			NA			NA			NA			NA
c106115_g1_i1	1.53253	3.28619	2.1443	1.1005	0.571096	1	1	1	3	3	2	5			NA			NA			NA			NA			NA
c10612_g1_i1	2.79988	2.07883	0.742472	-0.429591	0.810234	1	0	4	5	3	1	2	ENSONIP00000010804	nuclear receptor subfamily 2, group F, member 5 [Source:ZFIN;Acc:ZDB-GENE-990415-253]	2e-57	ENSDARP00000040768	nuclear receptor subfamily 2, group F, member 5 [Source:ZFIN;Acc:ZDB-GENE-990415-253]	3e-54	ENSORLP00000020425	nuclear receptor subfamily 2, group F, member 5 [Source:ZFIN;Acc:ZDB-GENE-990415-253]	8e-58	sp|Q06726|NR2F5_DANRE	Nuclear receptor subfamily 2 group F member 5 OS=Danio rerio GN=nr2f5 PE=2 SV=1	2e-53	H2MNW7_ORYLA	Uncharacterized protein (Fragment) OS=Oryzias latipes GN=LOC101174296 PE=3 SV=1	3e-55
c106121_g1_i1	1.89252	1.29702	0.68534	-0.545107	0.87558	1	2	1	3	1	1	2			NA			NA			NA			NA			NA
c106131_g1_i1	0	5.20367	Inf	Inf	0.208674	1	0	0	0	11	0	3			NA			NA			NA			NA			NA
c106137_g1_i1	0.540072	3.43086	6.35259	2.66735	0.547029	1	0	0	2	8	1	0			NA			NA			NA			NA			NA
c10614_g1_i1	0.900068	2.2928	2.54736	1.34901	0.624212	1	1	0	2	2	2	3			NA			NA			NA			NA			NA
c106140_g1_i1	2.25252	2.47212	1.09749	0.134209	1	1	3	1	3	4	2	1			NA			NA			NA			NA			NA
c106146_g1_i1	6.21992	7.13419	1.14699	0.197855	0.773159	1	8	4	7	2	11	10			NA			NA			NA			NA			NA
c106148_g1_i1	2.6198	2.51155	0.958679	-0.06088	1	1	1	4	3	1	5	2			NA			NA			NA			NA			NA
c10615_g1_i1	3.0649	4.41822	1.44155	0.527625	0.616409	1	5	2	2	2	9	3			NA			NA			NA			NA			NA
c106165_g1_i1	2.52498	3.16188	1.25224	0.324509	0.993632	1	2	2	4	5	1	3			NA			NA			NA			NA			NA
c10617_g1_i1	3.87759	6.14445	1.5846	0.664122	0.677893	1	1	3	9	8	2	8	ENSONIP00000010811	alkylglycerone phosphate synthase [Source:ZFIN;Acc:ZDB-GENE-031118-14]	2e-08			NA	ENSORLP00000021992	alkylglycerone phosphate synthase [Source:ZFIN;Acc:ZDB-GENE-031118-14]	4e-08			NA	G3NKL8_GASAC	Uncharacterized protein OS=Gasterosteus aculeatus PE=4 SV=1	2e-07
c106170_g1_i1	0.540072	0.301244	0.557786	-0.842217	1	1	0	0	2	0	0	1			NA			NA			NA			NA			NA
c106171_g1_i1	0.900068	1.47634	1.64025	0.71392	0.996464	1	1	0	2	3	1	0			NA			NA			NA			NA			NA
c106180_g1_i1	1.53496	0.995779	0.648735	-0.6243	0.835714	1	0	2	3	1	1	1			NA			NA			NA			NA			NA
c106184_g1_i1	4.87459	3.99028	0.818587	-0.288793	0.913983	1	6	6	2	4	7	1			NA			NA			NA			NA	M3ZV51_XIPMA	Uncharacterized protein OS=Xiphophorus maculatus PE=4 SV=1	4e-06
c106194_g1_i1	0.63246	2.68609	4.24706	2.08646	0.409044	1	0	1	1	3	3	2			NA			NA			NA			NA			NA
c106197_g1_i1	0.540072	0.694535	1.286	0.362894	1	1	0	0	2	1	1	0			NA			NA			NA			NA			NA
c1062_g1_i1	275.089	243.491	0.885136	-0.176029	0.381543	1	259	276	303	206	249	290	ENSONIP00000016728	Williams-Beuren syndrome chromosome region 16 homolog (human) [Source:ZFIN;Acc:ZDB-GENE-060526-370]	0	ENSDARP00000077387	Williams-Beuren syndrome chromosome region 16 homolog (human) [Source:ZFIN;Acc:ZDB-GENE-060526-370]	0	ENSORLP00000018996	Williams-Beuren syndrome chromosome region 16 homolog (human) [Source:ZFIN;Acc:ZDB-GENE-060526-370]	0	sp|Q9CYF5|WBS16_MOUSE	Williams-Beuren syndrome chromosomal region 16 protein homolog OS=Mus musculus GN=Wbscr16 PE=2 SV=1	0	G3QCF0_GASAC	Uncharacterized protein OS=Gasterosteus aculeatus PE=4 SV=1	0
c10622_g1_i1	42.2401	53.2699	1.26112	0.334708	0.240118	1	38	49	40	38	66	61			NA			NA			NA			NA			NA
c10623_g1_i1	99.1941	77.5429	0.781729	-0.355259	0.204867	1	86	78	148	77	62	95			NA			NA			NA			NA			NA
c106230_g1_i1	1.44484	2.51155	1.73829	0.797667	0.587317	1	2	2	0	1	5	2			NA			NA			NA			NA			NA
c106233_g1_i1	0.810108	0.301244	0.371857	-1.42718	0.764958	1	0	0	3	0	0	1			NA			NA			NA			NA			NA
c106236_g1_i1	1.80726	2.37769	1.31563	0.395752	0.885326	1	2	3	0	3	0	4			NA			NA			NA			NA			NA
c106239_g1_i1	1.7173	1.29941	0.756657	-0.402289	1	1	1	3	1	1	2	1			NA			NA			NA			NA			NA
c10624_g1_i1	11.9905	20.9053	1.74349	0.801979	0.326361	1	2	8	31	14	29	22			NA			NA			NA			NA			NA
c106247_g1_i1	1.35488	0.301244	0.22234	-2.16916	0.573351	1	1	2	1	0	0	1			NA			NA			NA			NA			NA
c106250_g1_i1	2.4373	1.6927	0.694499	-0.525955	0.894877	1	3	3	1	2	3	0			NA			NA			NA			NA			NA
c106253_g1_i1	2.43972	3.88868	1.5939	0.672564	0.641682	1	2	4	1	3	2	7			NA			NA			NA			NA			NA
c106288_g1_i1	2.25009	0.390903	0.173728	-2.5251	0.277418	1	4	0	3	1	0	0			NA			NA			NA			NA			NA
c10629_g1_i1	4.59758	8.04873	1.75064	0.807885	0.418558	1	3	3	9	9	5	10			NA			NA			NA			NA			NA
c106299_g1_i1	5.33183	14.2398	2.67071	1.41722	0.0411597	1	5	9	1	14	13	16			NA			NA			NA			NA			NA
c1063_g1_i1	1.7173	3.58744	2.089	1.06281	0.491995	1	1	3	1	3	2	6			NA			NA			NA			NA			NA
c10630_g1_i1	15.8796	14.5135	0.913972	-0.129779	0.746372	1	10	16	24	17	15	11			NA			NA			NA			NA			NA
c106309_g1_i1	1.44727	1.90667	1.31743	0.397725	0.884826	1	1	3	0	1	4	1			NA			NA			NA			NA			NA
c106311_g1_i1	1.26492	2.08122	1.64534	0.718381	0.877584	1	0	2	2	3	2	1			NA			NA			NA			NA			NA
c106317_g1_i1	0.630032	0.908507	1.442	0.528071	0.996085	1	1	0	1	0	2	1			NA			NA			NA			NA			NA
c10632_g1_i1	30.5937	24.3816	0.796951	-0.327437	0.423874	1	23	34	37	26	25	22	ENSONIP00000019676	retinol dehydrogenase 14a (all-trans/9-cis/11-cis) [Source:ZFIN;Acc:ZDB-GENE-041010-124]	3e-53	ENSDARP00000111717	retinol dehydrogenase 14a (all-trans/9-cis/11-cis) [Source:ZFIN;Acc:ZDB-GENE-041010-124]	3e-44	ENSORLP00000014400	retinol dehydrogenase 14b (all-trans/9-cis/11-cis) [Source:ZFIN;Acc:ZDB-GENE-030131-6605]	3e-46	sp|Q9ERI6|RDH14_MOUSE	Retinol dehydrogenase 14 OS=Mus musculus GN=Rdh14 PE=2 SV=1	3e-39	I3KEY1_ORENI	Uncharacterized protein OS=Oreochromis niloticus GN=LOC100696741 PE=3 SV=1	7e-55
c106321_g1_i1	2.07503	1.60304	0.772539	-0.372319	0.877094	1	0	2	5	1	3	1			NA			NA			NA			NA			NA
c10633_g1_i1	3.70464	4.27959	1.1552	0.208137	0.918008	1	2	6	3	4	2	7			NA			NA			NA			NA			NA
c106331_g1_i1	2.4326	2.72313	1.11943	0.16277	0.993601	1	2	1	5	0	5	4			NA			NA			NA			NA			NA
c106346_g1_i1	2.79502	1.60304	0.573535	-0.802047	0.680947	1	2	2	5	1	3	1			NA			NA			NA			NA			NA
c10635_g1_i1	73.1599	71.8215	0.981706	-0.0266369	1	1	73	69	81	53	81	88			NA			NA			NA			NA			NA
c106351_g1_i1	0.362424	2.20553	6.0855	2.60538	0.262005	1	0	1	0	1	3	3			NA			NA			NA			NA			NA
c106359_g1_i1	26.9744	22.3626	0.829029	-0.270505	0.459404	1	18	26	41	27	25	14			NA			NA			NA			NA			NA
c106366_g1_i1	5.0524	1.9019	0.376435	-1.40953	0.261001	1	3	5	8	1	2	3			NA			NA			NA			NA			NA
c106367_g1_i1	1.17253	1.60304	1.36716	0.451184	0.995697	1	0	1	3	1	3	1			NA			NA			NA			NA			NA
c10637_g1_i1	8.30693	5.93286	0.714206	-0.485587	0.580293	1	6	11	8	9	2	6			NA			NA			NA			NA			NA
c106372_g1_i1	0.359996	1.51338	4.20388	2.07172	0.492903	1	1	0	0	0	3	2			NA			NA			NA			NA			NA
c10638_g1_i1	9.2023	10.5674	1.14835	0.19956	0.981329	1	6	9	14	10	13	9	ENSONIP00000016257	ATPase, class V, type 10B [Source:HGNC Symbol;Acc:13543]	4e-44	ENSDARP00000100145	ATPase, class V, type 10B [Source:HGNC Symbol;Acc:13543]	7e-53	ENSORLP00000007208	ATPase, class V, type 10B [Source:HGNC Symbol;Acc:13543]	1e-42	sp|O60312|AT10A_HUMAN	Probable phospholipid-transporting ATPase VA OS=Homo sapiens GN=ATP10A PE=2 SV=2	2e-29	Q4SJX2_TETNG	Chromosome 1 SCAF14573, whole genome shotgun sequence. (Fragment) OS=Tetraodon nigroviridis GN=GSTENG00017013001 PE=4 SV=1	3e-69
c10639_g1_i1	3.15259	2.68609	0.852027	-0.231028	0.912464	1	4	1	5	3	3	2			NA			NA			NA			NA			NA
c1064_g1_i1	21.1969	26.2812	1.23986	0.310177	0.547211	1	21	19	25	27	26	26			NA			NA			NA			NA			NA
c106409_g1_i1	15.7965	7.75703	0.491061	-1.02602	0.116302	1	15	19	13	9	9	5			NA			NA			NA			NA			NA
c106415_g1_i1	1.71002	0.694535	0.406156	-1.2999	0.705711	1	4	0	1	1	1	0			NA			NA			NA			NA			NA
c106416_g1_i1	0	1.51338	Inf	Inf	0.197991	1	0	0	0	0	3	2			NA			NA			NA			NA			NA
c10642_g1_i1	9.38222	5.68059	0.605463	-0.723888	0.369838	1	8	9	12	6	9	2			NA			NA			NA			NA			NA
c106424_g1_i1	1.08014	0.303631	0.281102	-1.83083	0.732569	1	0	0	4	0	1	0			NA			NA			NA			NA			NA
c106438_g1_i1	2.17454	1.21452	0.558519	-0.840321	0.909886	1	0	6	0	0	4	0			NA			NA			NA			NA			NA
c106440_g1_i1	3.7852	2.50916	0.662887	-0.593166	0.660062	1	1	2	10	1	4	3			NA			NA			NA			NA			NA
c106446_g1_i1	1.53253	0.604876	0.394691	-1.3412	0.698903	1	1	1	3	0	1	1			NA			NA			NA			NA			NA
c10645_g1_i1	216.179	144.756	0.669609	-0.57861	0.265063	1	150	294	206	93	233	125	ENSONIP00000009086	zgc:194590 [Source:ZFIN;Acc:ZDB-GENE-081022-128]	1e-100	ENSDARP00000100432	non-SMC element 2, MMS21 homolog (S. cerevisiae) [Source:HGNC Symbol;Acc:26513]	2e-65			NA	sp|Q4V8A0|NSE2_RAT	E3 SUMO-protein ligase NSE2 OS=Rattus norvegicus GN=Nsmce2 PE=2 SV=1	8e-40	C3KJP6_ANOFI	E3 SUMO-protein ligase NSE2 OS=Anoplopoma fimbria GN=NSE2 PE=2 SV=1	7e-106
c106451_g1_i1	2.61737	1.38668	0.5298	-0.916482	0.635361	1	2	3	3	2	1	1			NA			NA			NA			NA			NA
c106455_g1_i1	8.93484	13.1244	1.46891	0.554742	0.535957	1	2	10	17	15	13	11			NA			NA			NA			NA			NA
c106459_g1_i1	0.810108	1.90906	2.35655	1.23667	0.676816	1	0	0	3	1	5	0			NA			NA			NA			NA			NA
c10646_g1_i1	12.5227	12.0928	0.965669	-0.0503992	0.964557	1	17	5	17	10	21	6			NA			NA			NA			NA			NA
c106460_g1_i1	1.89738	1.98917	1.04838	0.0681591	1	1	0	3	3	2	1	3			NA			NA			NA			NA			NA
c106464_g1_i1	22.0143	24.1127	1.09532	0.131353	0.83934	1	18	22	28	23	25	25			NA			NA			NA			NA			NA
c106472_g1_i1	2.34248	1.69031	0.721591	-0.470746	0.887377	1	4	1	2	2	2	1			NA			NA			NA			NA			NA
c106473_g1_i1	0	13.9398	Inf	Inf	0.137654	1	0	0	0	31	6	0			NA			NA			NA			NA			NA
c106478_g1_i1	1.44257	0.694535	0.481457	-1.05452	0.604566	1	0	1	4	1	1	0			NA			NA			NA			NA			NA
c10648_g1_i1	72.4669	77.3826	1.06783	0.094686	0.709072	1	54	80	89	61	91	86	ENSONIP00000008804	HD domain containing 3 [Source:ZFIN;Acc:ZDB-GENE-050417-377]	5e-110	ENSDARP00000033279	HD domain containing 3 [Source:ZFIN;Acc:ZDB-GENE-050417-377]	2e-100	ENSORLP00000024885	HD domain containing 3 [Source:ZFIN;Acc:ZDB-GENE-050417-377]	2e-103	sp|Q568P1|MESH1_DANRE	Guanosine-3',5'-bis(diphosphate) 3'-pyrophosphohydrolase MESH1 OS=Danio rerio GN=hddc3 PE=2 SV=1	4e-97	H2UJG1_TAKRU	Uncharacterized protein OS=Takifugu rubripes GN=LOC101068250 PE=4 SV=1	4e-113
c106482_g1_i1	1.80484	0.607262	0.336464	-1.57148	0.700269	1	3	2	0	0	2	0			NA			NA			NA			NA			NA
c106483_g1_i1	2.16256	2.08122	0.962386	-0.0553131	1	1	2	1	4	3	2	1			NA			NA			NA			NA			NA
c10649_g1_i1	19.0389	22.1833	1.16516	0.220524	0.522594	1	23	20	13	15	22	32			NA			NA			NA			NA			NA
c106490_g1_i1	3.87274	3.67948	0.950099	-0.0738498	0.911334	1	3	1	9	4	3	4			NA			NA			NA			NA			NA
c1065_g1_i1	811.828	758.995	0.934921	-0.0970841	0.562216	1	827	742	908	657	756	905	ENSONIP00000008000	XK, Kell blood group complex subunit-related family, member 4 [Source:HGNC Symbol;Acc:29394]	0	ENSDARP00000107947	XK, Kell blood group complex subunit-related family, member 7 [Source:ZFIN;Acc:ZDB-GENE-051113-336]	2e-162	ENSORLP00000005348	XK, Kell blood group complex subunit-related family, member 4 [Source:HGNC Symbol;Acc:29394]	0	sp|Q5GH76|XKR4_HUMAN	XK-related protein 4 OS=Homo sapiens GN=XKR4 PE=2 SV=1	0	I3JGK9_ORENI	Uncharacterized protein OS=Oreochromis niloticus GN=xkr4 PE=4 SV=1	0
[truncated: 113,050 more rows]
